# Supplementary material for: Cleavage of tropomodulin-3 by asparagine endopeptidase promotes cancer malignancy by actin remodeling and SND1/RhoA signaling
Source: J Exp Clin Cancer Res. 2022 Jun 28;41:209. doi: 10.1186/s13046-022-02411-4 (PMC9238189; doi:10.1186/s13046-022-02411-4)
Supplement: Supplementary file 11 — Additional file 11: Supplementary Table 1. Primers and siRNAs. [file 13046_2022_2411_MOESM11_ESM.xlsx]

## Sheet: Primers
Supplementary Table 5
Gene	Vector	Endonuclease	Primer name	Sequence (5'-3')
TMOD3-WT	pHY-023	EcoRI/XhoI	TMOD3-Forward	ctaccggactcagatctcgaggccaccATGGCACTGCCATTCCGTAAGGA
			TMOD3-Reverse	gtcatccttgtaatcgaattcCTGGTGATCTCCTTCAACTCGTCTC
TMOD3-N142A	pHY-023	EcoRI/XhoI	N142A-MF	attcttgggatgcacGCtttgataacgaataca
			N142A-MR	tgtattcgttatcaaaGCgtgcatcccaagaat
TMOD3-N146A	pHY-023	EcoRI/XhoI	N146A-MF	gcacaatttgataacgGCtacaaagttctgtaa
			N146A-MR	ttacagaactttgtaGCcgttatcaaattgtgc
TMOD3-N151A	pHY-023	EcoRI/XhoI	N151A-MF	atacaaagttctgtGCtataatgggaagtagta
			N151A-MR	tactacttcccattataGCacagaactttgtat
TMOD3-N157A	pHY-023	EcoRI/XhoI	N157A-MF	ataatgggaagtagtGCtggtgttgaccaagaa
			N157A-MR	ttcttggtcaacaccaGCactacttcccattat
TMOD3-N166A	pHY-023	EcoRI/XhoI	N166A-MF	caagaacatttttcaGCtgtggtcaaaggtgaa
			N166A-MR	ttcacctttgaccacaGCtgaaaaatgttcttg
TMOD3-N182A	pHY-023	EcoRI/XhoI	N182A-MF	tttgatgagccaccaGCtccaaccaatgtagaa
			N182A-MR	ttctacattggttggaGCtggtggctcatcaaa
TMOD3-N185A	pHY-023	EcoRI/XhoI	N185A-MF	ccaccaaatccaaccGCtgtagaagagagtttg
			N185A-MR	caaactctcttctacaGCggttggatttggtgg
TMOD3-N196A	pHY-023	EcoRI/XhoI	N196A-MF	aagagaactaaagaaGCcgatgctcatcttgtt
			N196A-MR	aacaagatgagcatcgGCttctttagttctctt
TMOD3-N204A	pHY-023	EcoRI/XhoI	N204A-MF	catcttgttgaagttGCtttgaataatataaag
			N204A-MR	ctttatattattcaaaGCaacttcaacaagatg
TMOD3-N206A	pHY-023	EcoRI/XhoI	N206A-MF	gttgaagttaatttgGCtaatataaagaatatc
			N206A-MR	gatattctttatattaGCcaaattaacttcaac
TMOD3-N207A	pHY-023	EcoRI/XhoI	N207A-MF	gaagttaatttgaatGCtataaagaatatccca
			N207A-MR	tgggatattctttataGCattcaaattaacttc
TMOD3-N210A	pHY-023	EcoRI/XhoI	N210A-MF	ttgaataatataaagGCtatcccaattccaacc
			N210A-MR	ggttggaattgggataGCctttatattattcaa
TMOD3-T90A	pHY-023	EcoRI/XhoI	T90A-MF	gactatgtgccctacGCtggagaaaaaaaaggg
			T90A-MR	cccttttttttctccaGCgtagggcacatagtc
TMOD3-T90I	pHY-023	EcoRI/XhoI	T90I-MF	gactatgtgccctacATtggagaaaaaaaaggg
			T90I-MR	cccttttttttctccaATgtagggcacatagtc
TMOD3-P104R	pHY-023	EcoRI/XhoI	P104R-MF	atccccaaacagaaaAGtgtacagacttttaca
			P104R-MR	tgtaaaagtctgtacaCTtttctgtttggggat
TMOD3-L138F	pHY-023	EcoRI/XhoI	L138F-MF	gacctcgcagcaattTTtgggatgcacaatttg
			L138F-MR	caaattgtgcatcccaAAaattgctgcgaggtc
TMOD3-D178V	pHY-023	EcoRI/XhoI	D178V-MF	attcttccggtatttGTtgagccaccaaatcca
			D178V-MR	tggatttggtggctcaACaaataccggaagaat
TMOD3-T184A	pHY-023	EcoRI/XhoI	T184A-MF	gagccaccaaatccaGCcaatgtagaagagagt
			T184A-MR	actctcttctacattgGCtggatttggtggctc
TMOD3-I213V	pHY-023	EcoRI/XhoI	I213V-MF	ataaagaatatcccaGTtccaaccctaaaagat
			I213V-MR	atcttttagggttggaACtgggatattctttat
TMOD3-T227R	pHY-023	EcoRI/XhoI	T227R-MF	gctttggaaaccaacAGacatgtgaaatgtttc
			T227R-MR	gaaacatttcacatgtCTgttggtttccaaagc
TMOD3-E249D	pHY-023	EcoRI/XhoI	E249D-MF	gctactgcttttgcaGATatgctgaaagtgaac
			E249D-MR	gttcactttcagcatATCtgcaaaagcagtagc
TMOD3-T256A	pHY-023	EcoRI/XhoI	T256A-MF	ctgaaagtgaacaaaGCtttgaagagcttaaat
			T256A-MF	atttaagctcttcaaaGCtttgttcactttcag
TMOD3-T256S	pHY-023	EcoRI/XhoI	T256S-MF	ctgaaagtgaacaaaAGCttgaagagcttaaat
			T256S-MR	atttaagctcttcaaGCTtttgttcactttcag
TMOD3-V262M	pHY-023	EcoRI/XhoI	V262M-MF	ttgaagagcttaaatATGgagtccaactttatc
			V262M-MR	gataaagttggactcCATatttaagctcttcaa
TMOD3-E263K	pHY-023	EcoRI/XhoI	E263K-MF	aagagcttaaatgtgAAGtccaactttatcacg
			E263K-MR	cgtgataaagttggaCTTcacatttaagctctt
TMOD3-T268M	pHY-023	EcoRI/XhoI	T268M-MF	gagtccaactttatcATgggagttgggattctg
			T268M-MR	cagaatcccaactcccATgataaagttggactc
TMOD3-L303M	pHY-023	EcoRI/XhoI	L303M-MF	gggacagctgtagaaATggaaatggccaagatg
			L303M-MF	catcttggccatttccATttctacagctgtccc
TMOD3-G319E	pHY-023	EcoRI/XhoI	G319E-MF	aatatccttaaatttGAatatcagtttacacag
			G319E-MR	ctgtgtaaactgatatTCaaatttaaggatatt
TMOD3-S71A	pHY-023	EcoRI/XhoI	S71A-MF	agagagcatctccttGCatatctggagaaagaa
			S71A-MR	ttctttctccagatatGCaaggagatgctctct
TMOD3-S71D	pHY-023	EcoRI/XhoI	S71D-MF	agagagcatctccttGATtatctggagaaagaa
			S71D-MR	ttctttctccagataATCaaggagatgctctct
tTMOD3-N	pHY-023	EcoRI/XhoI	tTMOD3-N-Forward	ctaccggactcagatctcgaggccaccATGGCACTGCCATTCCGTAAGGA
			tTMOD3-N-Reverse	gtcatccttgtaatcgaattcATTACTACTTCCCATTATATTACAG
tTMOD3-C	pHY-023	EcoRI/XhoI	tTMOD3-C-Forward	ctaccggactcagatctcgaggccaccATGGGTGTTGACCAAGAACATTT
			tTMOD3-C-Reverse	gtcatccttgtaatcgaattcCTGGTGATCTCCTTCAACTCGTCTC
TMOD1	pHY-023	EcoRI/XhoI	TMOD1-Forward	ctaccggactcagatctcgaggccaccATGTCGTACAGACGAGAACTAGAGA
			TMOD1-Reverse	gtcatccttgtaatcgaattcGACACCACTCCGGCACTTGG
TMOD2	pHY-023	EcoRI/XhoI	TMOD2-Forward	ctaccggactcagatctcgaggccaccATGGCACTCCCCTTTCAAAAAGAG
			TMOD2-Reverse	gtcatccttgtaatcgaattcCCTTCGGTCTGCTTCAACTCTCTT
TMOD4	pHY-023	EcoRI/XhoI	TMOD4-Forward	ctaccggactcagatctcgaggccaccATGTCATCATATCAGAAGGAACTGG
			TMOD4-Reverse	gtcatccttgtaatcgaattcTCTCTTCTTTTGCTGGCGACG
SND1	pHY-023	EcoRI/XhoI	SND1-Forward	ctaccggactcagatctcgaggccaccATGGCGTCCTCCGCGCAGAGC
			SND1-Reverse	gtcatccttgtaatcgaattcGCGGCTGTAGCCAAATTCGTCT
his-TMOD3	pET28a(+)	NdeI/XhoI	his-TMOD3-Forward	CACAGCAGCGGCCTGGTGCCGCGCGGCAGCCATATGGCACTGCCGTTTCGTAAAGATCTGGAAAAATAT
			his-TMOD3-Reverse	AGCCGGATCTCAGTGGTGGTGGTGGTGGTGCTCGAGTTACTGATGGTCACCTTCAACACGGCGTTTACG
his-tTMOD3-N	pET28a(+)	NdeI/XhoI	his-tTMOD3-N-Forward	CACAGCAGCGGCCTGGTGCCGCGCGGCAGCCATATGGCCCTGCCGTTTCGTAAAGATCTGGAAAAATAT
			his-tTMOD3-N-Reverse	AGCCGGATCTCAGTGGTGGTGGTGGTGGTGCTCGAGTTAATTGCTGCTGCCCATAATGTTACAGAATTT
his-tTMOD3-C	pET28a(+)	NdeI/XhoI	his-tTMOD3-C-Forward	CACAGCAGCGGCCTGGTGCCGCGCGGCAGCCATATGGGCGTGGATCAGGAACATTTTAGCAATGTGGTG
			his-tTMOD3-C-Reverse	GGTACGCGGGCCCTGCTGGGTAAACTGATAGCCGAATTTCAGAATATTGGTATTTTCTTCCAGCATTTT
ZsGreen1-TMOD3	pHY-009	EcoRI/XhoI	Zsgreen1-Forward	ctaccggactcagatctcgaggccaccATGGCCCAGTCCAAGCACGG
			Z-TMOD3-MR	cggaatggcagtgccatGGGCAAGGCGGAGCCGGA
			Z-TMOD3-MF	TCCGGCTCCGCCTTGCCCatggcactgccattccg
			Z-TMOD3-Reverse	cgcgtgtcgactgcagaattcTTACTGGTGATCTCCTTCAACTCGT
ZsGreen1-tTMOD3-N	pHY-009	EcoRI/XhoI	Zsgreen1-Forward	ctaccggactcagatctcgaggccaccATGGCCCAGTCCAAGCACGG
			Z-tTMOD3-N-Reverse	cgcgtgtcgactgcagaattcTTAATTACTACTTCCCATTATATTA
ZsGreen1-tTMOD3-C	pHY-009	EcoRI/XhoI	Zsgreen1-Forward	ctaccggactcagatctcgaggccaccATGGCCCAGTCCAAGCACGG
			Z-tTMOD3-C-MR	TCCGGCTCCGCCTTGCCCggtgttgaccaagaaca
			Z-tTMOD3-C-MF	tgttcttggtcaacaccGGGCAAGGCGGAGCCGGA
			Z-TMOD3-Reverse	cgcgtgtcgactgcagaattcTTACTGGTGATCTCCTTCAACTCGT
ZsGreen1-TMOD3 mutNES (I137D/L138E)	pHY-009	EcoRI/XhoI	Zsgreen1-Forward	ctaccggactcagatctcgaggccaccATGGCCCAGTCCAAGCACGG
			Z-TMOD3 mutNES-MF	gtgacctcgcagcaGAtGAAgggatgcacaattt
			Z-TMOD3 mutNES-MR	aaattgtgcatcccTTCaTCtgctgcgaggtcac
			Z-TMOD3-Reverse	cgcgtgtcgactgcagaattcTTACTGGTGATCTCCTTCAACTCGT
ZsGreen1-TMOD3 mutNLS (K344A/R345C)	pHY-009	EcoRI/XhoI	Zsgreen1-Forward	ctaccggactcagatctcgaggccaccATGGCCCAGTCCAAGCACGG
			Z-TMOD3 mutNLS-Reverse	cgcgtgtcgactgcagaattcttactggtgatctccttcaactcgGCAcGCacg
ZsGreen1-NES-tTMOD3-C	pHY-009	EcoRI/XhoI	Zsgreen1-Forward	ctaccggactcagatctcgaggccaccATGGCCCAGTCCAAGCACGG
			Z-NES-tTMOD3-C-MR	cccaagaattgctgcgaggtcacacaattcGGGCAAGGCGGAGCCGGAG
			Z-NES-tTMOD3-C-MF	gaattgtgtgacctcgcagcaattcttgggggtgttgaccaagaacattt
			TMOD3-R(009)	cgcgtgtcgactgcagaattcTTACTGGTGATCTCCTTCAACTCGT
ZsGreen1-tTMOD3-C mutNLS	pHY-009	EcoRI/XhoI	Zsgreen1-Forward	ctaccggactcagatctcgaggccaccATGGCCCAGTCCAAGCACGG
			Z-tTMOD3-C mutNLS-Reverse	cgcgtgtcgactgcagaattcttactggtgatctccttcaactcgGCAcGCacg
ZsGreen1-tTMOD3-C ΔNLS (Δ343-351)	pHY-009	EcoRI/XhoI	Zsgreen1-Forward	ctaccggactcagatctcgaggccaccATGGCCCAGTCCAAGCACGG
			Z-tTMOD3-C ΔNLS-Reverse	cgcgtgtcgactgcagaattcTTACTGCACTAAGTCATTGTTTTTTGTTAT

## Sheet: SiRNA
Target Gene	Name	Sequence (5'-3')
TMOD3	hTMOD3-KD1	CTACCTTCTCTATTTACCT
	hTMOD3-KD2	CGGGTTTACTTCAATCTTT
SND1	hSND1 si-1 sense	GAAGGCAUGAGAGCUAAUAAUTT
	hSND1 si-1 antisense	AUUAUUAGCUCUCAUGCCUUCTT
	hSND1 si-2 sense	UGUGGCUCCCACAGCUAAUUUTT
	hSND1 si-2 antisense	AAAUUAGCUGUGGGAGCCACATT
	hSND1 si-3 sense	GCUGAUGAUGCAGACGAAUUUTT
	hSND1 si-3 antisense	AAAUUCGUCUGCAUCAUCAGCTT
