# Supplementary material for: Cleavage of tropomodulin-3 by asparagine endopeptidase promotes cancer malignancy by actin remodeling and SND1/RhoA signaling
Source: J Exp Clin Cancer Res. 2022 Jun 28;41:209. doi: 10.1186/s13046-022-02411-4 (PMC9238189; doi:10.1186/s13046-022-02411-4)
Supplement: Supplementary file 12 — Additional file 12: Supplementary Table 2. MS analysis of IP AEP. [file 13046_2022_2411_MOESM12_ESM.xlsx]

## Sheet: R20190901342_1_1
Supplementary Table 1
ProteinID	ProteinName	BP	MF	CC	GO_Term
Q6S392	Plectin 3	-	-;actin binding [GO:0003779]	-;cytoskeleton [GO:0005856]	-;-;actin binding [GO:0003779];-;cytoskeleton [GO:0005856]
B7FAU9	Filamin, alphaFilamin-A	positive regulation of neural precursor cell proliferation [GO:2000179];-;establishment of protein localization [GO:0045184];positive regulation of potassium ion transmembrane transport [GO:1901381];receptor clustering [GO:0043113];positive regulation of neuron migration [GO:2001224];positive regulation of actin filament bundle assembly [GO:0032233];formation of radial glial scaffolds [GO:0021943…	ion channel binding [GO:0044325];-;transcription factor binding [GO:0008134];SMAD binding [GO:0046332];Ral GTPase binding [GO:0017160];Fc-gamma receptor I complex binding [GO:0034988];Rac GTPase binding [GO:0048365];kinase binding [GO:0019900];mu-type opioid receptor binding [GO:0031852];potassium channel regulator activity [GO:0015459];actin filament binding [GO:0051015];protein homodimerization…	plasma membrane [GO:0005886];-;glutamatergic synapse [GO:0098978];perinuclear region of cytoplasm [GO:0048471];postsynapse [GO:0098794];cortical cytoskeleton [GO:0030863];nucleolus [GO:0005730];cytosol [GO:0005829];cell-cell junction [GO:0005911];actin filament [GO:0005884];apical dendrite [GO:0097440];neuronal cell body [GO:0043025];dendritic shaft [GO:0043198];Myb complex [GO:0031523]	positive regulation of neural precursor cell proliferation [GO:2000179];-;establishment of protein localization [GO:0045184];positive regulation of potassium ion transmembrane transport [GO:1901381];receptor clustering [GO:0043113];positive regulation of neuron migration [GO:2001224];positive regulation of actin filament bundle assembly [GO:0032233];formation of radial glial scaffolds [GO:0021943…
Q8VDD5	Myosin-9Cellular myosin heavy chain, type AMyosin heavy chain 9Myosin heavy chain, non-muscle IIaNon-muscle myosin heavy chain ANon-muscle myosin heavy chain IIa	-;meiotic spindle organization [GO:0000212];cell-cell adhesion [GO:0098609];positive regulation of protein processing in phagocytic vesicle [GO:1903923];regulation of plasma membrane repair [GO:1905684];negative regulation of actin filament severing [GO:1903919];membrane protein ectodomain proteolysis [GO:0006509];angiogenesis [GO:0001525];phagocytosis, engulfment [GO:0006911];cytokinetic process…	actin-dependent ATPase activity [GO:0030898];-;integrin binding [GO:0005178];ATPase activity [GO:0016887];protein membrane anchor [GO:0043495];protein domain specific binding [GO:0019904];ATP binding [GO:0005524];microfilament motor activity [GO:0000146];actin binding [GO:0003779];calmodulin binding [GO:0005516];actin filament binding [GO:0051015];protein homodimerization activity [GO:0042803];AD…	cell-cell adherens junction [GO:0005913];-;uropod [GO:0001931];myosin II filament [GO:0097513];actin cytoskeleton [GO:0015629];stress fiber [GO:0001725];actomyosin [GO:0042641];myosin complex [GO:0016459];cleavage furrow [GO:0032154];actomyosin contractile ring [GO:0005826];protein-containing complex [GO:0032991];COP9 signalosome [GO:0008180];myosin II complex [GO:0016460];brush border [GO:000590…	-;meiotic spindle organization [GO:0000212];cell-cell adhesion [GO:0098609];positive regulation of protein processing in phagocytic vesicle [GO:1903923];regulation of plasma membrane repair [GO:1905684];negative regulation of actin filament severing [GO:1903919];membrane protein ectodomain proteolysis [GO:0006509];angiogenesis [GO:0001525];phagocytosis, engulfment [GO:0006911];cytokinetic process…
E9Q616	AHNAK nucleoprotein (desmoyokin)	regulation of voltage-gated calcium channel activity [GO:1901385];-;protein complex oligomerization [GO:0051259];regulation of RNA splicing [GO:0043484]	structural molecule activity conferring elasticity [GO:0097493];-;S100 protein binding [GO:0044548]	T-tubule [GO:0030315];nucleus [GO:0005634];-;extracellular exosome [GO:0070062];cell-cell contact zone [GO:0044291];cytoplasm [GO:0005737];actin cytoskeleton [GO:0015629];vesicle [GO:0031982];membrane raft [GO:0045121];cytosol [GO:0005829];cell-cell junction [GO:0005911];costamere [GO:0043034];plasma membrane [GO:0005886];sarcolemma [GO:0042383]	regulation of voltage-gated calcium channel activity [GO:1901385];-;protein complex oligomerization [GO:0051259];regulation of RNA splicing [GO:0043484];structural molecule activity conferring elasticity [GO:0097493];-;S100 protein binding [GO:0044548];T-tubule [GO:0030315];nucleus [GO:0005634];-;extracellular exosome [GO:0070062];cell-cell contact zone [GO:0044291];cytoplasm [GO:0005737];actin c…
Q3TFD9	IF rod domain-containing protein	-	-	intermediate filament [GO:0005882]	-;-;intermediate filament [GO:0005882]
Q3TWV0	IF rod domain-containing protein	-	-	intermediate filament [GO:0005882]	-;-;intermediate filament [GO:0005882]
Q3TH56	Uncharacterized protein	-	ATP binding [GO:0005524]	-	-;ATP binding [GO:0005524];-
Q3TL52	Uncharacterized protein	-	RNA binding [GO:0003723]	-	-;RNA binding [GO:0003723];-
Q62095	ATP-dependent RNA helicase DDX3YD1Pas1-related sequence 1DEAD box protein 3, Y-chromosomalDEAD-box RNA helicase DEAD2	cell differentiation [GO:0030154];-;gamete generation [GO:0007276]	ATP binding [GO:0005524];-;RNA binding [GO:0003723];RNA helicase activity [GO:0003724]	P granule [GO:0043186];nucleus [GO:0005634];-;cytosol [GO:0005829]	cell differentiation [GO:0030154];-;gamete generation [GO:0007276];ATP binding [GO:0005524];-;RNA binding [GO:0003723];RNA helicase activity [GO:0003724];P granule [GO:0043186];nucleus [GO:0005634];-;cytosol [GO:0005829]
B9EKE9	Ddx3x protein	-	nucleic acid binding [GO:0003676];ATP binding [GO:0005524];helicase activity [GO:0004386]	-	-;nucleic acid binding [GO:0003676];ATP binding [GO:0005524];helicase activity [GO:0004386];-
P38647	Stress-70 protein, mitochondrial75 kDa glucose-regulated proteinHeat shock 70 kDa protein 9MortalinPeptide-binding protein 74p66 MOT	erythrocyte differentiation [GO:0030218];-;negative regulation of cell death [GO:0060548];negative regulation of hemopoiesis [GO:1903707];protein refolding [GO:0042026];protein autophosphorylation [GO:0046777];regulation of erythrocyte differentiation [GO:0045646];chaperone cofactor-dependent protein refolding [GO:0051085];cellular response to unfolded protein [GO:0034620];negative regulation of …	fibroblast growth factor binding [GO:0017134];-;heat shock protein binding [GO:0031072];ATPase activity [GO:0016887];protein folding chaperone [GO:0044183];ATP binding [GO:0005524];misfolded protein binding [GO:0051787];enzyme binding [GO:0019899];unfolded protein binding [GO:0051082];chaperone binding [GO:0051087];ubiquitin protein ligase binding [GO:0031625];ATPase activity, coupled [GO:0042623]	mitochondrial matrix [GO:0005759];-;mitochondrial nucleoid [GO:0042645];cytoplasm [GO:0005737];nucleolus [GO:0005730];mitochondrion [GO:0005739];myelin sheath [GO:0043209]	erythrocyte differentiation [GO:0030218];-;negative regulation of cell death [GO:0060548];negative regulation of hemopoiesis [GO:1903707];protein refolding [GO:0042026];protein autophosphorylation [GO:0046777];regulation of erythrocyte differentiation [GO:0045646];chaperone cofactor-dependent protein refolding [GO:0051085];cellular response to unfolded protein [GO:0034620];negative regulation of …
Q3TWF2	Uncharacterized protein	-	ATP binding [GO:0005524]	-	-;ATP binding [GO:0005524];-
Q3TKA2	HATPase_c domain-containing protein	-;response to cold [GO:0009409];protein folding [GO:0006457];response to heat [GO:0009408];response to antibiotic [GO:0046677]	ATP binding [GO:0005524];-;unfolded protein binding [GO:0051082]	nucleus [GO:0005634];-;cytoplasm [GO:0005737]	-;response to cold [GO:0009409];protein folding [GO:0006457];response to heat [GO:0009408];response to antibiotic [GO:0046677];ATP binding [GO:0005524];-;unfolded protein binding [GO:0051082];nucleus [GO:0005634];-;cytoplasm [GO:0005737]
Q3V0Z8	Uncharacterized protein	-	nucleic acid binding [GO:0003676];ATP binding [GO:0005524];helicase activity [GO:0004386]	-	-;nucleic acid binding [GO:0003676];ATP binding [GO:0005524];helicase activity [GO:0004386];-
P11499	Heat shock protein HSP 90-betaHeat shock 84 kDaTumor-specific transplantation 84 kDa antigen	negative regulation of cell cycle arrest [GO:0071157];-;positive regulation of peptidyl-serine phosphorylation [GO:0033138];telomerase holoenzyme complex assembly [GO:1905323];cellular response to interleukin-4 [GO:0071353];positive regulation of cyclin-dependent protein kinase activity [GO:1904031];axon extension [GO:0048675];cellular response to drug [GO:0035690];negative regulation of protein …	nitric-oxide synthase regulator activity [GO:0030235];-;CTP binding [GO:0002135];protein kinase binding [GO:0019901];sulfonylurea receptor binding [GO:0017098];tau protein binding [GO:0048156];disordered domain specific binding [GO:0097718];identical protein binding [GO:0042802];ATP binding [GO:0005524];ubiquitin protein ligase binding [GO:0031625];drug binding [GO:0008144];protein folding chaper…	brush border membrane [GO:0031526];melanosome [GO:0042470];axonal growth cone [GO:0044295];-;mitochondrion [GO:0005739];ooplasm [GO:1990917];lysosomal membrane [GO:0005765];sperm head plasma membrane [GO:1990913];basolateral plasma membrane [GO:0016323];protein-containing complex [GO:0032991];apical plasma membrane [GO:0016324];COP9 signalosome [GO:0008180];nucleus [GO:0005634];cytosol [GO:000582…	negative regulation of cell cycle arrest [GO:0071157];-;positive regulation of peptidyl-serine phosphorylation [GO:0033138];telomerase holoenzyme complex assembly [GO:1905323];cellular response to interleukin-4 [GO:0071353];positive regulation of cyclin-dependent protein kinase activity [GO:1904031];axon extension [GO:0048675];cellular response to drug [GO:0035690];negative regulation of protein …
Q80X90	Filamin-BABP-280-like proteinActin-binding-like proteinBeta-filamin	-;skeletal muscle tissue development [GO:0007519];keratinocyte development [GO:0003334];cellular response to interferon-gamma [GO:0071346];epithelial cell morphogenesis [GO:0003382];actin cytoskeleton organization [GO:0030036]	identical protein binding [GO:0042802];-;actin binding [GO:0003779]	plasma membrane [GO:0005886];brush border [GO:0005903];nucleus [GO:0005634];-;cell cortex [GO:0005938];Z disc [GO:0030018];focal adhesion [GO:0005925];cytoplasm [GO:0005737];stress fiber [GO:0001725];cytosol [GO:0005829];neuron projection [GO:0043005];phagocytic vesicle [GO:0045335];neuronal cell body [GO:0043025]	-;skeletal muscle tissue development [GO:0007519];keratinocyte development [GO:0003334];cellular response to interferon-gamma [GO:0071346];epithelial cell morphogenesis [GO:0003382];actin cytoskeleton organization [GO:0030036];identical protein binding [GO:0042802];-;actin binding [GO:0003779];plasma membrane [GO:0005886];brush border [GO:0005903];nucleus [GO:0005634];-;cell cortex [GO:0005938];Z…
P52480	Pyruvate kinase PKMPyruvate kinase muscle isozyme	-;liver development [GO:0001889];pyruvate biosynthetic process [GO:0042866];positive regulation of sprouting angiogenesis [GO:1903672];programmed cell death [GO:0012501];cellular response to insulin stimulus [GO:0032869];ATP biosynthetic process [GO:0006754];animal organ regeneration [GO:0031100];glucose metabolic process [GO:0006006];glycolytic process [GO:0006096];skeletal muscle tissue regener…	-;kinase activity [GO:0016301];pyruvate kinase activity [GO:0004743];identical protein binding [GO:0042802];potassium ion binding [GO:0030955];ATP binding [GO:0005524];thyroid hormone binding [GO:0070324];ADP binding [GO:0043531];magnesium ion binding [GO:0000287]	nucleus [GO:0005634];cilium [GO:0005929];-;cytoplasm [GO:0005737];myelin sheath [GO:0043209];pyruvate kinase complex [GO:1902912];cytosol [GO:0005829];mitochondrion [GO:0005739];collagen-containing extracellular matrix [GO:0062023];photoreceptor inner segment [GO:0001917]	-;liver development [GO:0001889];pyruvate biosynthetic process [GO:0042866];positive regulation of sprouting angiogenesis [GO:1903672];programmed cell death [GO:0012501];cellular response to insulin stimulus [GO:0032869];ATP biosynthetic process [GO:0006754];animal organ regeneration [GO:0031100];glucose metabolic process [GO:0006006];glycolytic process [GO:0006096];skeletal muscle tissue regener…
A0A087WPL5	ATP-dependent RNA helicase A	DNA-templated viral transcription [GO:0039695];-;positive regulation of DNA repair [GO:0045739];RNA secondary structure unwinding [GO:0010501];positive regulation of interferon-alpha secretion [GO:1902741];positive regulation of cytoplasmic translation [GO:2000767];positive regulation of DNA replication [GO:0045740];positive regulation of interferon-beta secretion [GO:0035549];positive regulation…	-;nucleoside-triphosphate diphosphatase activity [GO:0047429];importin-alpha family protein binding [GO:0061676];promoter-specific chromatin binding [GO:1990841];RISC complex binding [GO:1905172];ATP binding [GO:0005524];single-stranded RNA binding [GO:0003727];3'-5' DNA/RNA helicase activity [GO:0033679];polysome binding [GO:1905538];sequence-specific mRNA binding [GO:1990825];siRNA binding [GO:…	-;RISC-loading complex [GO:0070578];perichromatin fibrils [GO:0005726];nuclear stress granule [GO:0097165];nuclear body [GO:0016604];centrosome [GO:0005813];RISC complex [GO:0016442];actin cytoskeleton [GO:0015629];CRD-mediated mRNA stability complex [GO:0070937];polysomal ribosome [GO:0042788];cytoplasmic ribonucleoprotein granule [GO:0036464]	DNA-templated viral transcription [GO:0039695];-;positive regulation of DNA repair [GO:0045739];RNA secondary structure unwinding [GO:0010501];positive regulation of interferon-alpha secretion [GO:1902741];positive regulation of cytoplasmic translation [GO:2000767];positive regulation of DNA replication [GO:0045740];positive regulation of interferon-beta secretion [GO:0035549];positive regulation…
Q497E4	Actin, alpha, cardiac muscle 1	-;actin-myosin filament sliding [GO:0033275];positive regulation of gene expression [GO:0010628];mesenchyme migration [GO:0090131];cardiac muscle contraction [GO:0060048];response to ethanol [GO:0045471]	myosin binding [GO:0017022];ATP binding [GO:0005524];-;ATPase activity [GO:0016887]	lamellipodium [GO:0030027];-;sarcomere [GO:0030017];actomyosin, actin portion [GO:0042643];filopodium [GO:0030175];cell body [GO:0044297]	-;actin-myosin filament sliding [GO:0033275];positive regulation of gene expression [GO:0010628];mesenchyme migration [GO:0090131];cardiac muscle contraction [GO:0060048];response to ethanol [GO:0045471];myosin binding [GO:0017022];ATP binding [GO:0005524];-;ATPase activity [GO:0016887];lamellipodium [GO:0030027];-;sarcomere [GO:0030017];actomyosin, actin portion [GO:0042643];filopodium [GO:00301…
O88569	Heterogeneous nuclear ribonucleoproteins A2/B1	-;G-quadruplex DNA unwinding [GO:0044806];negative regulation of mRNA splicing, via spliceosome [GO:0048025];primary miRNA processing [GO:0031053];telomere capping [GO:0016233];negative regulation of transcription by RNA polymerase II [GO:0000122];positive regulation of telomerase RNA reverse transcriptase activity [GO:1905663];mRNA processing [GO:0006397];RNA transport [GO:0050658];positive regu…	-;G-rich strand telomeric DNA binding [GO:0098505];mRNA binding [GO:0003729];mRNA 3'-UTR binding [GO:0003730];pre-mRNA intronic binding [GO:0097157];DNA polymerase binding [GO:0070182];RNA binding [GO:0003723];identical protein binding [GO:0042802];regulatory region RNA binding [GO:0001069];single-stranded telomeric DNA binding [GO:0043047];N6-methyladenosine-containing RNA binding [GO:1990247];m…	chromatin [GO:0000785];nucleus [GO:0005634];-;glutamatergic synapse [GO:0098978];chromosome, telomeric region [GO:0000781];extracellular exosome [GO:0070062];neuronal ribonucleoprotein granule [GO:0071598];cytoplasm [GO:0005737];nuclear matrix [GO:0016363];ribonucleoprotein complex [GO:1990904];postsynaptic cytosol [GO:0099524];spliceosomal complex [GO:0005681];Cajal body [GO:0015030];perikaryon …	-;G-quadruplex DNA unwinding [GO:0044806];negative regulation of mRNA splicing, via spliceosome [GO:0048025];primary miRNA processing [GO:0031053];telomere capping [GO:0016233];negative regulation of transcription by RNA polymerase II [GO:0000122];positive regulation of telomerase RNA reverse transcriptase activity [GO:1905663];mRNA processing [GO:0006397];RNA transport [GO:0050658];positive regu…
P05213	Tubulin alpha-1B chainAlpha-tubulin 2Alpha-tubulin isotype M-alpha-2Tubulin alpha-2 chainDetyrosinated tubulin alpha-1B chain	microtubule cytoskeleton organization [GO:0000226];-;mitotic cell cycle [GO:0000278];cellular response to interleukin-4 [GO:0071353];microtubule-based process [GO:0007017]	-;GTP binding [GO:0005525];structural constituent of cytoskeleton [GO:0005200];double-stranded RNA binding [GO:0003725];ubiquitin protein ligase binding [GO:0031625];GTPase activity [GO:0003924]	-;microtubule [GO:0005874];cytoplasm [GO:0005737];membrane raft [GO:0045121];cytosol [GO:0005829];myelin sheath [GO:0043209];microtubule cytoskeleton [GO:0015630];cytoplasmic microtubule [GO:0005881]	microtubule cytoskeleton organization [GO:0000226];-;mitotic cell cycle [GO:0000278];cellular response to interleukin-4 [GO:0071353];microtubule-based process [GO:0007017];-;GTP binding [GO:0005525];structural constituent of cytoskeleton [GO:0005200];double-stranded RNA binding [GO:0003725];ubiquitin protein ligase binding [GO:0031625];GTPase activity [GO:0003924];-;microtubule [GO:0005874];cytop…
P68373	Tubulin alpha-1C chainAlpha-tubulin 6Alpha-tubulin isotype M-alpha-6Tubulin alpha-6 chainDetyrosinated tubulin alpha-1C chain	microtubule cytoskeleton organization [GO:0000226];mitotic cell cycle [GO:0000278];-;microtubule-based process [GO:0007017]	structural constituent of cytoskeleton [GO:0005200];-;GTPase activity [GO:0003924];GTP binding [GO:0005525]	nucleus [GO:0005634];-;microtubule [GO:0005874];cytoplasm [GO:0005737];membrane raft [GO:0045121];microtubule cytoskeleton [GO:0015630];cytoplasmic microtubule [GO:0005881]	microtubule cytoskeleton organization [GO:0000226];mitotic cell cycle [GO:0000278];-;microtubule-based process [GO:0007017];structural constituent of cytoskeleton [GO:0005200];-;GTPase activity [GO:0003924];GTP binding [GO:0005525];nucleus [GO:0005634];-;microtubule [GO:0005874];cytoplasm [GO:0005737];membrane raft [GO:0045121];microtubule cytoskeleton [GO:0015630];cytoplasmic microtubule [GO:000…
Q3TX47	Tr-type G domain-containing protein	-	GTPase activity [GO:0003924];GTP binding [GO:0005525]	-	-;GTPase activity [GO:0003924];GTP binding [GO:0005525];-
Q3UBP6	Uncharacterized protein	-	ATP binding [GO:0005524];-	-;cytoskeleton [GO:0005856];focal adhesion [GO:0005925];dense body [GO:0097433];plasma membrane [GO:0005886]	-;ATP binding [GO:0005524];-;-;cytoskeleton [GO:0005856];focal adhesion [GO:0005925];dense body [GO:0097433];plasma membrane [GO:0005886]
Q3UH59	Myosin-10	-	motor activity [GO:0003774];ATP binding [GO:0005524];-;actin filament binding [GO:0051015]	-;myosin complex [GO:0016459]	-;motor activity [GO:0003774];ATP binding [GO:0005524];-;actin filament binding [GO:0051015];-;myosin complex [GO:0016459]
Q4KL81	Actin, gamma, cytoplasmic 1MCG2117	-	-;profilin binding [GO:0005522];identical protein binding [GO:0042802];ATP binding [GO:0005524];ubiquitin protein ligase binding [GO:0031625]	-;extracellular exosome [GO:0070062];focal adhesion [GO:0005925];dense body [GO:0097433];actin filament [GO:0005884];plasma membrane [GO:0005886]	-;-;profilin binding [GO:0005522];identical protein binding [GO:0042802];ATP binding [GO:0005524];ubiquitin protein ligase binding [GO:0031625];-;extracellular exosome [GO:0070062];focal adhesion [GO:0005925];dense body [GO:0097433];actin filament [GO:0005884];plasma membrane [GO:0005886]
P27773	Protein disulfide-isomerase A358 kDa glucose-regulated protein58 kDa microsomal proteinDisulfide isomerase ER-60Endoplasmic reticulum resident protein 57Endoplasmic reticulum resident protein 60	positive regulation of extrinsic apoptotic signaling pathway [GO:2001238];positive regulation of protein folding [GO:1903334];-;cellular response to vitamin D [GO:0071305];response to endoplasmic reticulum stress [GO:0034976];protein folding [GO:0006457];cell redox homeostasis [GO:0045454];cellular response to interleukin-7 [GO:0098761]	-;MHC class I protein binding [GO:0042288];peptide disulfide oxidoreductase activity [GO:0015037];identical protein binding [GO:0042802];peptidase activity [GO:0008233];protein disulfide isomerase activity [GO:0003756];protein-disulfide reductase (glutathione) activity [GO:0019153]	cell surface [GO:0009986];melanosome [GO:0042470];mitochondrial intermembrane space [GO:0005758];nucleus [GO:0005634];-;MHC class I peptide loading complex [GO:0042824];cytoplasm [GO:0005737];acrosomal vesicle [GO:0001669];extracellular space [GO:0005615];endoplasmic reticulum lumen [GO:0005788];smooth endoplasmic reticulum [GO:0005790];TAP complex [GO:0042825];apical plasma membrane [GO:0016324]…	positive regulation of extrinsic apoptotic signaling pathway [GO:2001238];positive regulation of protein folding [GO:1903334];-;cellular response to vitamin D [GO:0071305];response to endoplasmic reticulum stress [GO:0034976];protein folding [GO:0006457];cell redox homeostasis [GO:0045454];cellular response to interleukin-7 [GO:0098761];-;MHC class I protein binding [GO:0042288];peptide disulfide…
P26041	MoesinMembrane-organizing extension spike protein	T cell migration [GO:0072678];positive regulation of early endosome to late endosome transport [GO:2000643];-;establishment of endothelial barrier [GO:0061028];regulation of organelle assembly [GO:1902115];positive regulation of podosome assembly [GO:0071803];T cell proliferation [GO:0042098];gland morphogenesis [GO:0022612];establishment of epithelial cell apical/basal polarity [GO:0045198];regu…	signaling receptor binding [GO:0005102];-;protein kinase binding [GO:0019901];cell adhesion molecule binding [GO:0050839];actin binding [GO:0003779];double-stranded RNA binding [GO:0003725];enzyme binding [GO:0019899]	-;invadopodium [GO:0071437];uropod [GO:0001931];basolateral plasma membrane [GO:0016323];apical plasma membrane [GO:0016324];secretory granule membrane [GO:0030667];cytoskeleton [GO:0005856];focal adhesion [GO:0005925];pseudopodium [GO:0031143];cytosol [GO:0005829];microvillus membrane [GO:0031528];apical part of cell [GO:0045177];cytoplasmic side of plasma membrane [GO:0009898];filopodium membra…	T cell migration [GO:0072678];positive regulation of early endosome to late endosome transport [GO:2000643];-;establishment of endothelial barrier [GO:0061028];regulation of organelle assembly [GO:1902115];positive regulation of podosome assembly [GO:0071803];T cell proliferation [GO:0042098];gland morphogenesis [GO:0022612];establishment of epithelial cell apical/basal polarity [GO:0045198];regu…
Q5YLW3	Ribosomal protein S3Ribosomal protein S3, isoform CRA_g	-;response to TNF agonist [GO:0061481];positive regulation of cysteine-type endopeptidase activity involved in execution phase of apoptosis [GO:2001272];translation [GO:0006412];positive regulation of interleukin-2 production [GO:0032743];cellular response to tumor necrosis factor [GO:0071356];positive regulation of activated T cell proliferation [GO:0042104];positive regulation of intrinsic apop…	oxidized purine DNA binding [GO:0032357];-;Hsp90 protein binding [GO:0051879];mRNA binding [GO:0003729];structural constituent of ribosome [GO:0003735];supercoiled DNA binding [GO:0097100];DNA-(apurinic or apyrimidinic site) endonuclease activity [GO:0003906];oxidized pyrimidine DNA binding [GO:0032358];protein kinase binding [GO:0019901];small ribosomal subunit rRNA binding [GO:0070181];transcri…	mitochondrial matrix [GO:0005759];-;mitochondrial inner membrane [GO:0005743];NF-kappaB complex [GO:0071159];ruffle membrane [GO:0032587];nucleolus [GO:0005730];polysome [GO:0005844];mitotic spindle [GO:0072686];cytosolic small ribosomal subunit [GO:0022627];endoplasmic reticulum [GO:0005783];postsynaptic density [GO:0014069]	-;response to TNF agonist [GO:0061481];positive regulation of cysteine-type endopeptidase activity involved in execution phase of apoptosis [GO:2001272];translation [GO:0006412];positive regulation of interleukin-2 production [GO:0032743];cellular response to tumor necrosis factor [GO:0071356];positive regulation of activated T cell proliferation [GO:0042104];positive regulation of intrinsic apop…
Q5FW97	Enolase 1, alpha non-neuronMCG115657MCG17183Predicted gene, EG433182	-;glycolytic process [GO:0006096]	-;phosphopyruvate hydratase activity [GO:0004634];magnesium ion binding [GO:0000287]	-;phosphopyruvate hydratase complex [GO:0000015]	-;glycolytic process [GO:0006096];-;phosphopyruvate hydratase activity [GO:0004634];magnesium ion binding [GO:0000287];-;phosphopyruvate hydratase complex [GO:0000015]
Q9WTI7	Unconventional myosin-IcMyosin I beta	positive regulation of vascular endothelial growth factor signaling pathway [GO:1900748];-;positive regulation of cell migration [GO:0030335];protein targeting [GO:0006605];positive regulation of actin filament polymerization [GO:0030838];positive regulation of protein targeting to membrane [GO:0090314];positive regulation of cell migration by vascular endothelial growth factor signaling pathway …	signaling receptor binding [GO:0005102];actin-dependent ATPase activity [GO:0030898];-;phospholipid binding [GO:0005543];ATP binding [GO:0005524];Ral GTPase binding [GO:0017160];microfilament motor activity [GO:0000146];actin binding [GO:0003779];calmodulin binding [GO:0005516];protein C-terminus binding [GO:0008022];actin filament binding [GO:0051015]	-;cytoplasmic vesicle [GO:0031410];myosin complex [GO:0016459];stereocilium membrane [GO:0060171];lateral plasma membrane [GO:0016328];nuclear body [GO:0016604];membrane [GO:0016020];brush border [GO:0005903];nuclear pore [GO:0005643];nucleus [GO:0005634];basal plasma membrane [GO:0009925];filamentous actin [GO:0031941];stereocilium bundle [GO:0032421];nucleolus [GO:0005730];cytosol [GO:0005829];…	positive regulation of vascular endothelial growth factor signaling pathway [GO:1900748];-;positive regulation of cell migration [GO:0030335];protein targeting [GO:0006605];positive regulation of actin filament polymerization [GO:0030838];positive regulation of protein targeting to membrane [GO:0090314];positive regulation of cell migration by vascular endothelial growth factor signaling pathway …
Q3UBU0	HATPase_c domain-containing protein	protein folding [GO:0006457];-	ATP binding [GO:0005524];unfolded protein binding [GO:0051082];-	-	protein folding [GO:0006457];-;ATP binding [GO:0005524];unfolded protein binding [GO:0051082];-;-
Q9JHJ0	Tropomodulin-3Ubiquitous tropomodulin	-;muscle contraction [GO:0006936];erythrocyte development [GO:0048821];negative regulation of cellular component movement [GO:0051271];myofibril assembly [GO:0030239];pointed-end actin filament capping [GO:0051694];positive regulation of mitotic cell cycle phase transition [GO:1901992];actin cytoskeleton organization [GO:0030036]	microtubule minus-end binding [GO:0051011];-;tropomyosin binding [GO:0005523];actin binding [GO:0003779]	striated muscle thin filament [GO:0005865];lamellipodium [GO:0030027];myofibril [GO:0030016];-;filamentous actin [GO:0031941];ruffle [GO:0001726]	-;muscle contraction [GO:0006936];erythrocyte development [GO:0048821];negative regulation of cellular component movement [GO:0051271];myofibril assembly [GO:0030239];pointed-end actin filament capping [GO:0051694];positive regulation of mitotic cell cycle phase transition [GO:1901992];actin cytoskeleton organization [GO:0030036];microtubule minus-end binding [GO:0051011];-;tropomyosin binding [G…
P99024	Tubulin beta-5 chain	microtubule cytoskeleton organization [GO:0000226];-;spindle assembly [GO:0051225];cellular process [GO:0009987];mitotic cell cycle [GO:0000278];microtubule-based process [GO:0007017];regulation of synapse organization [GO:0050807]	-;MHC class I protein binding [GO:0042288];GTP binding [GO:0005525];structural constituent of cytoskeleton [GO:0005200];protein domain specific binding [GO:0019904];protein-containing complex binding [GO:0044877];ubiquitin protein ligase binding [GO:0031625];GTPase activating protein binding [GO:0032794];GTPase activity [GO:0003924]	nucleus [GO:0005634];-;microtubule [GO:0005874];cell body [GO:0044297];cytoplasm [GO:0005737];nuclear envelope lumen [GO:0005641];membrane raft [GO:0045121];protein-containing complex [GO:0032991];cytosol [GO:0005829];tubulin complex [GO:0045298];cytoplasmic ribonucleoprotein granule [GO:0036464]	microtubule cytoskeleton organization [GO:0000226];-;spindle assembly [GO:0051225];cellular process [GO:0009987];mitotic cell cycle [GO:0000278];microtubule-based process [GO:0007017];regulation of synapse organization [GO:0050807];-;MHC class I protein binding [GO:0042288];GTP binding [GO:0005525];structural constituent of cytoskeleton [GO:0005200];protein domain specific binding [GO:0019904];pr…
P68372	Tubulin beta-4B chainTubulin beta-2C chain	microtubule cytoskeleton organization [GO:0000226];mitotic cell cycle [GO:0000278];-;microtubule-based process [GO:0007017]	-;GTP binding [GO:0005525];structural constituent of cytoskeleton [GO:0005200];double-stranded RNA binding [GO:0003725];GTPase activity [GO:0003924]	-;microtubule [GO:0005874];cytoplasm [GO:0005737];myelin sheath [GO:0043209];tubulin complex [GO:0045298]	microtubule cytoskeleton organization [GO:0000226];mitotic cell cycle [GO:0000278];-;microtubule-based process [GO:0007017];-;GTP binding [GO:0005525];structural constituent of cytoskeleton [GO:0005200];double-stranded RNA binding [GO:0003725];GTPase activity [GO:0003924];-;microtubule [GO:0005874];cytoplasm [GO:0005737];myelin sheath [GO:0043209];tubulin complex [GO:0045298]
A2NHM3	If kappa light chain	-	metal ion binding [GO:0046872]	-	-;metal ion binding [GO:0046872];-
Q8VCQ8	Caldesmon 1	-;muscle contraction [GO:0006936];actin filament bundle assembly [GO:0051017];positive regulation of protein binding [GO:0032092];regulation of smooth muscle contraction [GO:0006940]	calmodulin binding [GO:0005516];myosin binding [GO:0017022];-;actin binding [GO:0003779]	-;dendrite [GO:0030425];actin cap [GO:0030478];dendritic spine [GO:0043197];membrane [GO:0016020];actin filament [GO:0005884];postsynaptic density [GO:0014069];neuronal cell body [GO:0043025]	-;muscle contraction [GO:0006936];actin filament bundle assembly [GO:0051017];positive regulation of protein binding [GO:0032092];regulation of smooth muscle contraction [GO:0006940];calmodulin binding [GO:0005516];myosin binding [GO:0017022];-;actin binding [GO:0003779];-;dendrite [GO:0030425];actin cap [GO:0030478];dendritic spine [GO:0043197];membrane [GO:0016020];actin filament [GO:0005884];p…
Q3TGJ9	Uncharacterized protein	actin filament severing [GO:0051014];actin nucleation [GO:0045010];-;barbed-end actin filament capping [GO:0051016]	-;actin filament binding [GO:0051015];calcium ion binding [GO:0005509]	-	actin filament severing [GO:0051014];actin nucleation [GO:0045010];-;barbed-end actin filament capping [GO:0051016];-;actin filament binding [GO:0051015];calcium ion binding [GO:0005509];-
Q7TPR4	Alpha-actinin-1Alpha-actinin cytoskeletal isoformF-actin cross-linking proteinNon-muscle alpha-actinin-1	-;actin filament bundle assembly [GO:0051017];cortical cytoskeleton organization [GO:0030865];focal adhesion assembly [GO:0048041];negative regulation of cellular component movement [GO:0051271];platelet formation [GO:0030220];actin filament organization [GO:0007015];actin crosslink formation [GO:0051764];actin filament network formation [GO:0051639];platelet morphogenesis [GO:0036344]	-;ion channel binding [GO:0044325];vinculin binding [GO:0017166];integrin binding [GO:0005178];calcium ion binding [GO:0005509];protein domain specific binding [GO:0019904];nuclear receptor transcription coactivator activity [GO:0030374];double-stranded RNA binding [GO:0003725];structural constituent of postsynapse [GO:0099186];actin filament binding [GO:0051015];protein homodimerization activity…	-;sarcomere [GO:0030017];stress fiber [GO:0001725];actin filament [GO:0005884];glutamatergic synapse [GO:0098978];Z disc [GO:0030018];dendritic spine [GO:0043197];cell-cell junction [GO:0005911];brush border [GO:0005903];nucleus [GO:0005634];focal adhesion [GO:0005925];cell projection [GO:0042995];ruffle [GO:0001726];secretory granule [GO:0030141];cytoplasm [GO:0005737];cortical cytoskeleton [GO:…	-;actin filament bundle assembly [GO:0051017];cortical cytoskeleton organization [GO:0030865];focal adhesion assembly [GO:0048041];negative regulation of cellular component movement [GO:0051271];platelet formation [GO:0030220];actin filament organization [GO:0007015];actin crosslink formation [GO:0051764];actin filament network formation [GO:0051639];platelet morphogenesis [GO:0036344];-;ion chan…
Q7TMM9	Tubulin beta-2A chain	microtubule cytoskeleton organization [GO:0000226];mitotic cell cycle [GO:0000278];-;microtubule-based process [GO:0007017]	structural constituent of cytoskeleton [GO:0005200];-;GTPase activity [GO:0003924];GTP binding [GO:0005525]	-;cytoplasm [GO:0005737];microtubule [GO:0005874]	microtubule cytoskeleton organization [GO:0000226];mitotic cell cycle [GO:0000278];-;microtubule-based process [GO:0007017];structural constituent of cytoskeleton [GO:0005200];-;GTPase activity [GO:0003924];GTP binding [GO:0005525];-;cytoplasm [GO:0005737];microtubule [GO:0005874]
Q8BMK4	Cytoskeleton-associated protein 463-kDa cytoskeleton-linking membrane protein	-	-	rough endoplasmic reticulum [GO:0005791];cell surface [GO:0009986];cytoskeleton [GO:0005856];perinuclear region of cytoplasm [GO:0048471];nuclear speck [GO:0016607];endoplasmic reticulum membrane [GO:0005789];cytosol [GO:0005829];lipid droplet [GO:0005811];endoplasmic reticulum [GO:0005783];integral component of membrane [GO:0016021];plasma membrane [GO:0005886];cytoplasmic ribonucleoprotein gran…	-;-;rough endoplasmic reticulum [GO:0005791];cell surface [GO:0009986];cytoskeleton [GO:0005856];perinuclear region of cytoplasm [GO:0048471];nuclear speck [GO:0016607];endoplasmic reticulum membrane [GO:0005789];cytosol [GO:0005829];lipid droplet [GO:0005811];endoplasmic reticulum [GO:0005783];integral component of membrane [GO:0016021];plasma membrane [GO:0005886];cytoplasmic ribonucleoprotein …
E9Q5F4	Actin, cytoplasmic 1	-	-	-	-
E9QPE7	Myosin-11	-	motor activity [GO:0003774];ATP binding [GO:0005524];-;actin filament binding [GO:0051015]	-;myosin complex [GO:0016459]	-;motor activity [GO:0003774];ATP binding [GO:0005524];-;actin filament binding [GO:0051015];-;myosin complex [GO:0016459]
A2AL12	Heterogeneous nuclear ribonucleoprotein A3	-	RNA binding [GO:0003723]	-	-;RNA binding [GO:0003723];-
F8WID5	Tropomyosin alpha-1 chain	-	-	-	-
P49312	Heterogeneous nuclear ribonucleoprotein A1HDP-1Helix-destabilizing proteinSingle-strand-binding proteinTopoisomerase-inhibitor suppressedhnRNP core protein A1Heterogeneous nuclear ribonucleoprotein A1, N-terminally processed	-;cellular response to sodium arsenite [GO:1903936];import into nucleus [GO:0051170];nuclear export [GO:0051168];RNA splicing [GO:0008380];alternative mRNA splicing, via spliceosome [GO:0000380];mRNA transport [GO:0051028]	-;mRNA binding [GO:0003729];RNA binding [GO:0003723];miRNA binding [GO:0035198];single-stranded DNA binding [GO:0003697]	nucleus [GO:0005634];-;ribonucleoprotein complex [GO:1990904];cytoplasm [GO:0005737];spliceosomal complex [GO:0005681];nucleoplasm [GO:0005654]	-;cellular response to sodium arsenite [GO:1903936];import into nucleus [GO:0051170];nuclear export [GO:0051168];RNA splicing [GO:0008380];alternative mRNA splicing, via spliceosome [GO:0000380];mRNA transport [GO:0051028];-;mRNA binding [GO:0003729];RNA binding [GO:0003723];miRNA binding [GO:0035198];single-stranded DNA binding [GO:0003697];nucleus [GO:0005634];-;ribonucleoprotein complex [GO:19…
Q3TLE5	S5 DRBM domain-containing protein	-;translation [GO:0006412]	RNA binding [GO:0003723];-;structural constituent of ribosome [GO:0003735]	small ribosomal subunit [GO:0015935];-	-;translation [GO:0006412];RNA binding [GO:0003723];-;structural constituent of ribosome [GO:0003735];small ribosomal subunit [GO:0015935];-
P16546	Spectrin alpha chain, non-erythrocytic 1Alpha-II spectrinFodrin alpha chain	actin cytoskeleton reorganization [GO:0031532];-;actin filament capping [GO:0051693]	-;calcium ion binding [GO:0005509];protein-containing complex binding [GO:0044877];spectrin binding [GO:0030507];actin binding [GO:0003779];calmodulin binding [GO:0005516];syntaxin binding [GO:0019905];protein heterodimerization activity [GO:0046982]	-;paranode region of axon [GO:0033270];lateral plasma membrane [GO:0016328];Z disc [GO:0030018];cortical cytoskeleton [GO:0030863];intracellular membrane-bounded organelle [GO:0043231];cuticular plate [GO:0032437];protein-containing complex [GO:0032991];membrane [GO:0016020];myelin sheath [GO:0043209];fascia adherens [GO:0005916];plasma membrane [GO:0005886];microtubule cytoskeleton [GO:0015630]	actin cytoskeleton reorganization [GO:0031532];-;actin filament capping [GO:0051693];-;calcium ion binding [GO:0005509];protein-containing complex binding [GO:0044877];spectrin binding [GO:0030507];actin binding [GO:0003779];calmodulin binding [GO:0005516];syntaxin binding [GO:0019905];protein heterodimerization activity [GO:0046982];-;paranode region of axon [GO:0033270];lateral plasma membrane …
P63101	14-3-3 protein zeta/deltaProtein kinase C inhibitor protein 1SEZ-2	-;protein targeting [GO:0006605];histamine secretion by mast cell [GO:0002553];Golgi reassembly [GO:0090168];establishment of Golgi localization [GO:0051683];protein targeting to mitochondrion [GO:0006626];regulation of cell death [GO:0010941];regulation of synapse maturation [GO:0090128];response to drug [GO:0042493];synaptic target recognition [GO:0008039]	ion channel binding [GO:0044325];-;transcription factor binding [GO:0008134];protein kinase binding [GO:0019901];protein domain specific binding [GO:0019904];identical protein binding [GO:0042802];protein-containing complex binding [GO:0044877];ubiquitin protein ligase binding [GO:0031625]	cell leading edge [GO:0031252];mast cell granule [GO:0042629];melanosome [GO:0042470];nucleus [GO:0005634];glutamatergic synapse [GO:0098978];hippocampal mossy fiber to CA3 synapse [GO:0098686];perinuclear region of cytoplasm [GO:0048471];-;protein-containing complex [GO:0032991];cytosol [GO:0005829];mitochondrion [GO:0005739];postsynaptic density [GO:0014069]	-;protein targeting [GO:0006605];histamine secretion by mast cell [GO:0002553];Golgi reassembly [GO:0090168];establishment of Golgi localization [GO:0051683];protein targeting to mitochondrion [GO:0006626];regulation of cell death [GO:0010941];regulation of synapse maturation [GO:0090128];response to drug [GO:0042493];synaptic target recognition [GO:0008039];ion channel binding [GO:0044325];-;tra…
P68510	14-3-3 protein eta	-;membrane depolarization during action potential [GO:0086010];cytoskeleton organization [GO:0007010];glucocorticoid catabolic process [GO:0006713];regulation of sodium ion transport [GO:0002028];intracellular protein transport [GO:0006886];regulation of mitotic nuclear division [GO:0007088];regulation of sodium ion transmembrane transporter activity [GO:2000649];negative regulation of apoptotic …	-;ion channel binding [GO:0044325];glucocorticoid receptor binding [GO:0035259];protein domain specific binding [GO:0019904];identical protein binding [GO:0042802];actin binding [GO:0003779];enzyme binding [GO:0019899];sodium channel regulator activity [GO:0017080];protein heterodimerization activity [GO:0046982]	intercalated disc [GO:0014704];-;cytoplasm [GO:0005737];cytosol [GO:0005829];plasma membrane [GO:0005886];synapse [GO:0045202]	-;membrane depolarization during action potential [GO:0086010];cytoskeleton organization [GO:0007010];glucocorticoid catabolic process [GO:0006713];regulation of sodium ion transport [GO:0002028];intracellular protein transport [GO:0006886];regulation of mitotic nuclear division [GO:0007088];regulation of sodium ion transmembrane transporter activity [GO:2000649];negative regulation of apoptotic …
Q1A602	Non-muscle alpha-actinin 4	-	calcium ion binding [GO:0005509];actin binding [GO:0003779]	-	-;calcium ion binding [GO:0005509];actin binding [GO:0003779];-
Q542G9	Annexin	-;catabolism by host of symbiont protein [GO:0052362];negative regulation by host of symbiont molecular function [GO:0052405];positive regulation of vacuole organization [GO:0044090];negative regulation of development of symbiont involved in interaction with host [GO:0044147];angiogenesis [GO:0001525];positive regulation of vesicle fusion [GO:0031340];membrane raft assembly [GO:0001765];negative …	-;phospholipase A2 inhibitor activity [GO:0019834];calcium-dependent phospholipid binding [GO:0005544];calcium-dependent protein binding [GO:0048306];phosphatidylinositol-4,5-bisphosphate binding [GO:0005546];protease binding [GO:0002020];calcium ion binding [GO:0005509];bone sialoprotein binding [GO:0044730];identical protein binding [GO:0042802];cytoskeletal protein binding [GO:0008092];S100 pr…	PCSK9-AnxA2 complex [GO:1990667];cell surface [GO:0009986];lysosomal membrane [GO:0005765];-;macropinosome [GO:0044354];extracellular exosome [GO:0070062];perinuclear region of cytoplasm [GO:0048471];cell cortex [GO:0005938];midbody [GO:0030496];membrane raft [GO:0045121];cytosol [GO:0005829];lipid droplet [GO:0005811];ruffle [GO:0001726];late endosome membrane [GO:0031902];plasma membrane [GO:00…	-;catabolism by host of symbiont protein [GO:0052362];negative regulation by host of symbiont molecular function [GO:0052405];positive regulation of vacuole organization [GO:0044090];negative regulation of development of symbiont involved in interaction with host [GO:0044147];angiogenesis [GO:0001525];positive regulation of vesicle fusion [GO:0031340];membrane raft assembly [GO:0001765];negative …
G5E8R1	Tropomyosin 1, alpha, isoform CRA_jTropomyosin alpha-1 chain	-	-	-	-
P62259	14-3-3 protein epsilon	neuron migration [GO:0001764];negative regulation of calcium ion export across plasma membrane [GO:1905913];-;hippocampus development [GO:0021766];MAPK cascade [GO:0000165];negative regulation of protein dephosphorylation [GO:0035308];protein targeting [GO:0006605];negative regulation of peptidyl-serine dephosphorylation [GO:1902309];regulation of cytosolic calcium ion concentration [GO:0051480];…	-;ion channel binding [GO:0044325];phosphoprotein binding [GO:0051219];protein domain specific binding [GO:0019904];identical protein binding [GO:0042802];histone deacetylase binding [GO:0042826];protein-containing complex binding [GO:0044877];scaffold protein binding [GO:0097110];enzyme binding [GO:0019899];potassium channel regulator activity [GO:0015459];calcium channel regulator activity [GO:…	nucleus [GO:0005634];kinesin complex [GO:0005871];melanosome [GO:0042470];glutamatergic synapse [GO:0098978];-;cytoplasm [GO:0005737];axon [GO:0030424];cytosol [GO:0005829];central region of growth cone [GO:0090724];mitochondrion [GO:0005739];plasma membrane [GO:0005886];synapse [GO:0045202]	neuron migration [GO:0001764];negative regulation of calcium ion export across plasma membrane [GO:1905913];-;hippocampus development [GO:0021766];MAPK cascade [GO:0000165];negative regulation of protein dephosphorylation [GO:0035308];protein targeting [GO:0006605];negative regulation of peptidyl-serine dephosphorylation [GO:1902309];regulation of cytosolic calcium ion concentration [GO:0051480];…
P56959	RNA-binding protein FUSProtein pigpen	-;protein homooligomerization [GO:0051260];RNA splicing [GO:0008380];regulation of RNA splicing [GO:0043484];regulation of transcription by RNA polymerase II [GO:0006357];positive regulation of double-strand break repair via homologous recombination [GO:1905168];cellular response to calcium ion [GO:0071277]	myosin V binding [GO:0031489];retinoid X receptor binding [GO:0046965];-;RNA binding [GO:0003723];identical protein binding [GO:0042802];metal ion binding [GO:0046872];DNA binding [GO:0003677];thyroid hormone receptor binding [GO:0046966];transcription coactivator activity [GO:0003713];chromatin binding [GO:0003682];estrogen receptor binding [GO:0030331];ionotropic glutamate receptor binding [GO:…	nucleus [GO:0005634];-;dendrite [GO:0030425];perinuclear region of cytoplasm [GO:0048471];dendritic spine [GO:0043197];cytoplasm [GO:0005737];polysome [GO:0005844];perikaryon [GO:0043204];nucleoplasm [GO:0005654];neuronal cell body [GO:0043025];dendritic spine head [GO:0044327]	-;protein homooligomerization [GO:0051260];RNA splicing [GO:0008380];regulation of RNA splicing [GO:0043484];regulation of transcription by RNA polymerase II [GO:0006357];positive regulation of double-strand break repair via homologous recombination [GO:1905168];cellular response to calcium ion [GO:0071277];myosin V binding [GO:0031489];retinoid X receptor binding [GO:0046965];-;RNA binding [GO:0…
Q03265	ATP synthase subunit alpha, mitochondrialATP synthase F1 subunit alpha	lipid metabolic process [GO:0006629];ATP synthesis coupled proton transport [GO:0015986];-;negative regulation of endothelial cell proliferation [GO:0001937];positive regulation of blood vessel endothelial cell migration [GO:0043536];ATP biosynthetic process [GO:0006754];ATP metabolic process [GO:0046034]	-;angiostatin binding [GO:0043532];MHC class I protein binding [GO:0042288];ATPase activity [GO:0016887];protease binding [GO:0002020];ATP binding [GO:0005524];proton-transporting ATP synthase activity, rotational mechanism [GO:0046933];ADP binding [GO:0043531]	cell surface [GO:0009986];mitochondrial proton-transporting ATP synthase complex [GO:0005753];nucleus [GO:0005634];-;mitochondrial inner membrane [GO:0005743];proton-transporting ATP synthase complex, catalytic core F(1) [GO:0045261];proton-transporting ATP synthase complex [GO:0045259];membrane raft [GO:0045121];membrane [GO:0016020];mitochondrion [GO:0005739];mitochondrial proton-transporting A…	lipid metabolic process [GO:0006629];ATP synthesis coupled proton transport [GO:0015986];-;negative regulation of endothelial cell proliferation [GO:0001937];positive regulation of blood vessel endothelial cell migration [GO:0043536];ATP biosynthetic process [GO:0006754];ATP metabolic process [GO:0046034];-;angiostatin binding [GO:0043532];MHC class I protein binding [GO:0042288];ATPase activity …
P56480	ATP synthase subunit beta, mitochondrialATP synthase F1 subunit beta	lipid metabolic process [GO:0006629];-;mitochondrial ATP synthesis coupled proton transport [GO:0042776];angiogenesis [GO:0001525];positive regulation of blood vessel endothelial cell migration [GO:0043536];regulation of intracellular pH [GO:0051453];negative regulation of cell adhesion involved in substrate-bound cell migration [GO:0006933];ATP biosynthetic process [GO:0006754];cellular response…	-;angiostatin binding [GO:0043532];MHC class I protein binding [GO:0042288];ATPase activity [GO:0016887];calcium ion binding [GO:0005509];proton-transporting ATPase activity, rotational mechanism [GO:0046961];ATP binding [GO:0005524];proton-transporting ATP synthase activity, rotational mechanism [GO:0046933];ADP binding [GO:0043531];lipoprotein particle receptor activity [GO:0030228]	cell surface [GO:0009986];mitochondrial proton-transporting ATP synthase complex [GO:0005753];-;mitochondrial inner membrane [GO:0005743];proton-transporting ATP synthase complex, catalytic core F(1) [GO:0045261];proton-transporting ATP synthase complex [GO:0045259];mitochondrial membrane [GO:0031966];mitochondrial nucleoid [GO:0042645];membrane raft [GO:0045121];membrane [GO:0016020];mitochondri…	lipid metabolic process [GO:0006629];-;mitochondrial ATP synthesis coupled proton transport [GO:0042776];angiogenesis [GO:0001525];positive regulation of blood vessel endothelial cell migration [GO:0043536];regulation of intracellular pH [GO:0051453];negative regulation of cell adhesion involved in substrate-bound cell migration [GO:0006933];ATP biosynthetic process [GO:0006754];cellular response…
Q501J6	Probable ATP-dependent RNA helicase DDX17DEAD box protein 17	miRNA metabolic process [GO:0010586];rRNA processing [GO:0006364];-;pri-miRNA transcription by RNA polymerase II [GO:0061614];positive regulation of transcription by RNA polymerase II [GO:0045944];gene silencing by RNA [GO:0031047];regulation of skeletal muscle cell differentiation [GO:2001014];androgen receptor signaling pathway [GO:0030521];epithelial to mesenchymal transition [GO:0001837];regu…	-;RNA binding [GO:0003723];ATP binding [GO:0005524];RNA helicase activity [GO:0003724];transcription coactivator activity [GO:0003713]	nucleus [GO:0005634];-;ribonucleoprotein complex [GO:1990904];cytoplasm [GO:0005737];nuclear speck [GO:0016607];nucleolus [GO:0005730];cytosol [GO:0005829]	miRNA metabolic process [GO:0010586];rRNA processing [GO:0006364];-;pri-miRNA transcription by RNA polymerase II [GO:0061614];positive regulation of transcription by RNA polymerase II [GO:0045944];gene silencing by RNA [GO:0031047];regulation of skeletal muscle cell differentiation [GO:2001014];androgen receptor signaling pathway [GO:0030521];epithelial to mesenchymal transition [GO:0001837];regu…
Q6IRU2	Tropomyosin alpha-4 chainTropomyosin-4	-;actin filament organization [GO:0007015]	-;identical protein binding [GO:0042802];metal ion binding [GO:0046872];actin filament binding [GO:0051015];protein homodimerization activity [GO:0042803];protein heterodimerization activity [GO:0046982]	podosome [GO:0002102];-;cytoplasm [GO:0005737];cortical cytoskeleton [GO:0030863];actin cytoskeleton [GO:0015629];stress fiber [GO:0001725];actin filament [GO:0005884]	-;actin filament organization [GO:0007015];-;identical protein binding [GO:0042802];metal ion binding [GO:0046872];actin filament binding [GO:0051015];protein homodimerization activity [GO:0042803];protein heterodimerization activity [GO:0046982];podosome [GO:0002102];-;cytoplasm [GO:0005737];cortical cytoskeleton [GO:0030863];actin cytoskeleton [GO:0015629];stress fiber [GO:0001725];actin filame…
B1AXW6	Peroxiredoxin-1	-;cell redox homeostasis [GO:0045454]	-;peroxiredoxin activity [GO:0051920]	cell [GO:0005623];-	-;cell redox homeostasis [GO:0045454];-;peroxiredoxin activity [GO:0051920];cell [GO:0005623];-
P26039	Talin-1	integrin activation [GO:0033622];cortical actin cytoskeleton organization [GO:0030866];-;cytoskeletal anchoring at plasma membrane [GO:0007016];cell adhesion [GO:0007155];cell-substrate junction assembly [GO:0007044];integrin-mediated signaling pathway [GO:0007229]	-;vinculin binding [GO:0017166];integrin binding [GO:0005178];structural constituent of cytoskeleton [GO:0005200];phosphatidylinositol binding [GO:0035091];phosphatidylserine binding [GO:0001786];actin filament binding [GO:0051015];LIM domain binding [GO:0030274]	cell surface [GO:0009986];-;cytoskeleton [GO:0005856];ruffle membrane [GO:0032587];focal adhesion [GO:0005925];cytoplasm [GO:0005737];ruffle [GO:0001726]	integrin activation [GO:0033622];cortical actin cytoskeleton organization [GO:0030866];-;cytoskeletal anchoring at plasma membrane [GO:0007016];cell adhesion [GO:0007155];cell-substrate junction assembly [GO:0007044];integrin-mediated signaling pathway [GO:0007229];-;vinculin binding [GO:0017166];integrin binding [GO:0005178];structural constituent of cytoskeleton [GO:0005200];phosphatidylinosito…
P07724	Serum albumin	-;negative regulation of protein oligomerization [GO:0032460];negative regulation of apoptotic process [GO:0043066];positive regulation of circadian sleep/wake cycle, non-REM sleep [GO:0046010];cellular response to starvation [GO:0009267];maintenance of mitochondrion location [GO:0051659]	zinc ion binding [GO:0008270];exogenous protein binding [GO:0140272];-;enterobactin binding [GO:1903981];toxic substance binding [GO:0015643];drug binding [GO:0008144];oxygen binding [GO:0019825];identical protein binding [GO:0042802];fatty acid binding [GO:0005504];pyridoxal phosphate binding [GO:0030170];enzyme binding [GO:0019899];DNA binding [GO:0003677];chaperone binding [GO:0051087]	-;extracellular exosome [GO:0070062];cytoplasm [GO:0005737];basement membrane [GO:0005604];extracellular space [GO:0005615];Golgi apparatus [GO:0005794];protein-containing complex [GO:0032991];endoplasmic reticulum [GO:0005783];myelin sheath [GO:0043209];extracellular region [GO:0005576]	-;negative regulation of protein oligomerization [GO:0032460];negative regulation of apoptotic process [GO:0043066];positive regulation of circadian sleep/wake cycle, non-REM sleep [GO:0046010];cellular response to starvation [GO:0009267];maintenance of mitochondrion location [GO:0051659];zinc ion binding [GO:0008270];exogenous protein binding [GO:0140272];-;enterobactin binding [GO:1903981];toxi…
Q3U8W9	Uncharacterized protein	negative regulation of catalytic activity [GO:0043086];-;positive regulation of mRNA catabolic process [GO:0061014];mRNA destabilization [GO:0061157]	RNA binding [GO:0003723];-;mRNA binding [GO:0003729];mRNA 3'-UTR binding [GO:0003730]	nucleus [GO:0005634];-;dendrite [GO:0030425];ribonucleoprotein complex [GO:1990904];cytoplasm [GO:0005737];axon terminus [GO:0043679];growth cone [GO:0030426];catalytic step 2 spliceosome [GO:0071013];nucleoplasm [GO:0005654]	negative regulation of catalytic activity [GO:0043086];-;positive regulation of mRNA catabolic process [GO:0061014];mRNA destabilization [GO:0061157];RNA binding [GO:0003723];-;mRNA binding [GO:0003729];mRNA 3'-UTR binding [GO:0003730];nucleus [GO:0005634];-;dendrite [GO:0030425];ribonucleoprotein complex [GO:1990904];cytoplasm [GO:0005737];axon terminus [GO:0043679];growth cone [GO:0030426];cata…
P48962	ADP/ATP translocase 1ADP,ATP carrier protein 1ADP,ATP carrier protein, heart/skeletal muscle isoform T1Adenine nucleotide translocator 1Solute carrier family 25 member 4mANC1	negative regulation of cardiac muscle cell apoptotic process [GO:0010667];-;negative regulation of mitochondrial membrane permeability involved in apoptotic process [GO:1902109];positive regulation of oxidative phosphorylation uncoupler activity [GO:2000277];apoptotic mitochondrial changes [GO:0008637];positive regulation of cell growth involved in cardiac muscle cell development [GO:0061051];neg…	enzyme binding [GO:0019899];ATP [GO:0005471];-	-;integral component of mitochondrial membrane [GO:0032592];mitochondrial inner membrane [GO:0005743];mitochondrial outer membrane [GO:0005741];membrane raft [GO:0045121];mitochondrion [GO:0005739];myelin sheath [GO:0043209]	negative regulation of cardiac muscle cell apoptotic process [GO:0010667];-;negative regulation of mitochondrial membrane permeability involved in apoptotic process [GO:1902109];positive regulation of oxidative phosphorylation uncoupler activity [GO:2000277];apoptotic mitochondrial changes [GO:0008637];positive regulation of cell growth involved in cardiac muscle cell development [GO:0061051];neg…
Q6URW6	Myosin-14Myosin heavy chain 14Myosin heavy chain, non-muscle IIcNon-muscle myosin heavy chain IIc	neuronal action potential [GO:0019228];-;mitochondrion morphogenesis [GO:0070584];vocalization behavior [GO:0071625];skeletal muscle tissue development [GO:0007519];actin filament-based movement [GO:0030048];actomyosin structure organization [GO:0031032];regulation of cell shape [GO:0008360];skeletal muscle contraction [GO:0003009];sensory perception of sound [GO:0007605]	actin-dependent ATPase activity [GO:0030898];-;ATPase activity [GO:0016887];ATP binding [GO:0005524];microfilament motor activity [GO:0000146];calmodulin binding [GO:0005516];actin filament binding [GO:0051015]	brush border [GO:0005903];-;cytoplasm [GO:0005737];myosin II filament [GO:0097513];axon [GO:0030424];stress fiber [GO:0001725];growth cone [GO:0030426];actomyosin [GO:0042641];myosin II complex [GO:0016460];myelin sheath [GO:0043209];myosin complex [GO:0016459]	neuronal action potential [GO:0019228];-;mitochondrion morphogenesis [GO:0070584];vocalization behavior [GO:0071625];skeletal muscle tissue development [GO:0007519];actin filament-based movement [GO:0030048];actomyosin structure organization [GO:0031032];regulation of cell shape [GO:0008360];skeletal muscle contraction [GO:0003009];sensory perception of sound [GO:0007605];actin-dependent ATPase a…
G3UZI2	Heterogeneous nuclear ribonucleoprotein Q	-	RNA binding [GO:0003723]	-	-;RNA binding [GO:0003723];-
Q545A2	MCG11560	negative regulation of mitochondrial outer membrane permeabilization involved in apoptotic signaling pathway [GO:1901029];-;positive regulation of cell population proliferation [GO:0008284]	transmembrane transporter activity [GO:0022857];-;ubiquitin protein ligase binding [GO:0031625]	-;mitochondrial inner membrane [GO:0005743];mitochondrial nucleoid [GO:0042645];MMXD complex [GO:0071817];membrane raft [GO:0045121];integral component of membrane [GO:0016021]	negative regulation of mitochondrial outer membrane permeabilization involved in apoptotic signaling pathway [GO:1901029];-;positive regulation of cell population proliferation [GO:0008284];transmembrane transporter activity [GO:0022857];-;ubiquitin protein ligase binding [GO:0031625];-;mitochondrial inner membrane [GO:0005743];mitochondrial nucleoid [GO:0042645];MMXD complex [GO:0071817];membran…
P61982	14-3-3 protein gamma14-3-3 protein gamma, N-terminally processed	-;protein targeting [GO:0006605];regulation of neuron differentiation [GO:0045664];cellular response to insulin stimulus [GO:0032869];regulation of synaptic plasticity [GO:0048167]	-;receptor tyrosine kinase binding [GO:0030971];protein kinase C binding [GO:0005080];protein domain specific binding [GO:0019904];identical protein binding [GO:0042802];insulin-like growth factor receptor binding [GO:0005159];actin binding [GO:0003779]	-;presynapse [GO:0098793];vesicle [GO:0031982];cytosol [GO:0005829];synapse [GO:0045202];myelin sheath [GO:0043209]	-;protein targeting [GO:0006605];regulation of neuron differentiation [GO:0045664];cellular response to insulin stimulus [GO:0032869];regulation of synaptic plasticity [GO:0048167];-;receptor tyrosine kinase binding [GO:0030971];protein kinase C binding [GO:0005080];protein domain specific binding [GO:0019904];identical protein binding [GO:0042802];insulin-like growth factor receptor binding [GO:…
Q3U8U8	Polyadenylate-binding protein	-	RNA binding [GO:0003723];-	-;cytoplasm [GO:0005737]	-;RNA binding [GO:0003723];-;-;cytoplasm [GO:0005737]
F6YY69	14-3-3 protein theta	-	protein domain specific binding [GO:0019904]	-	-;protein domain specific binding [GO:0019904];-
O88568	Heterogenous nuclear ribonucleoprotein U	-	-	nucleus [GO:0005634];postsynaptic cytosol [GO:0099524]	-;-;nucleus [GO:0005634];postsynaptic cytosol [GO:0099524]
P63038	60 kDa heat shock protein, mitochondrial60 kDa chaperoninChaperonin 60HSP-65Heat shock protein 60Mitochondrial matrix protein P1	-;response to ischemia [GO:0002931];response to hydrogen peroxide [GO:0042542];B cell activation [GO:0042113];B cell cytokine production [GO:0002368];positive regulation of interferon-gamma production [GO:0032729];'de novo' protein folding [GO:0006458];response to hypoxia [GO:0001666];negative regulation of apoptotic process in bone marrow cell [GO:0071866];interaction with symbiont [GO:0051702];…	insulin binding [GO:0043559];-;protease binding [GO:0002020];lipopolysaccharide binding [GO:0001530];isomerase activity [GO:0016853];apolipoprotein A-I binding [GO:0034186];modification-dependent protein binding [GO:0140030];ATP binding [GO:0005524];protein-containing complex binding [GO:0044877];high-density lipoprotein particle binding [GO:0008035];p53 binding [GO:0002039];double-stranded RNA b…	coated vesicle [GO:0030135];-;extracellular exosome [GO:0070062];intracellular membrane-bounded organelle [GO:0043231];mitochondrial crista [GO:0030061];mitochondrion [GO:0005739];rough endoplasmic reticulum [GO:0005791];lipopolysaccharide receptor complex [GO:0046696];mitochondrial matrix [GO:0005759];Golgi apparatus [GO:0005794];protein-containing complex [GO:0032991];membrane [GO:0016020];pero…	-;response to ischemia [GO:0002931];response to hydrogen peroxide [GO:0042542];B cell activation [GO:0042113];B cell cytokine production [GO:0002368];positive regulation of interferon-gamma production [GO:0032729];'de novo' protein folding [GO:0006458];response to hypoxia [GO:0001666];negative regulation of apoptotic process in bone marrow cell [GO:0071866];interaction with symbiont [GO:0051702];…
Q9CXW7	40S ribosomal protein S9	-;translation [GO:0006412]	rRNA binding [GO:0019843];-;structural constituent of ribosome [GO:0003735]	small ribosomal subunit [GO:0015935];-	-;translation [GO:0006412];rRNA binding [GO:0019843];-;structural constituent of ribosome [GO:0003735];small ribosomal subunit [GO:0015935];-
Q9CZX8	40S ribosomal protein S19	defense response to Gram-negative bacterium [GO:0050829];rRNA processing [GO:0006364];erythrocyte differentiation [GO:0030218];-;Notch signaling pathway [GO:0007219];ribosomal small subunit biogenesis [GO:0042274];antimicrobial humoral immune response mediated by antimicrobial peptide [GO:0061844];maturation of SSU-rRNA [GO:0030490];nucleolus organization [GO:0007000];translation [GO:0006412];rib…	fibroblast growth factor binding [GO:0017134];-;structural constituent of ribosome [GO:0003735];protein kinase binding [GO:0019901];translation initiation factor binding [GO:0031369];protein homodimerization activity [GO:0042803]	-;cytoplasm [GO:0005737];ribosome [GO:0005840];nucleolus [GO:0005730];cytosol [GO:0005829];cytosolic small ribosomal subunit [GO:0022627];postsynaptic density [GO:0014069];nucleoplasm [GO:0005654];synapse [GO:0045202]	defense response to Gram-negative bacterium [GO:0050829];rRNA processing [GO:0006364];erythrocyte differentiation [GO:0030218];-;Notch signaling pathway [GO:0007219];ribosomal small subunit biogenesis [GO:0042274];antimicrobial humoral immune response mediated by antimicrobial peptide [GO:0061844];maturation of SSU-rRNA [GO:0030490];nucleolus organization [GO:0007000];translation [GO:0006412];rib…
Q9D1S3	40S ribosomal protein S3a	cell differentiation [GO:0030154];-;translation [GO:0006412]	-;structural constituent of ribosome [GO:0003735]	cytosolic small ribosomal subunit [GO:0022627];nucleus [GO:0005634];-	cell differentiation [GO:0030154];-;translation [GO:0006412];-;structural constituent of ribosome [GO:0003735];cytosolic small ribosomal subunit [GO:0022627];nucleus [GO:0005634];-
P48036	Annexin A5Anchorin CIIAnnexin VAnnexin-5Calphobindin IEndonexin IILipocortin VPlacental anticoagulant protein 4Placental anticoagulant protein IThromboplastin inhibitorVascular anticoagulant-alpha	-;positive regulation of apoptotic process [GO:0043065];negative regulation of blood coagulation [GO:0030195];protein homooligomerization [GO:0051260];negative regulation of prolactin secretion [GO:1902721];cellular response to lead ion [GO:0071284];response to calcium ion [GO:0051592];blood coagulation [GO:0007596];negative regulation of sequestering of calcium ion [GO:0051283];response to organ…	-;calcium transmembrane transporter activity, phosphorylative mechanism [GO:0005388];calcium-dependent phospholipid binding [GO:0005544];receptor tyrosine kinase binding [GO:0030971];calcium ion binding [GO:0005509];heparin binding [GO:0008201];peptide hormone binding [GO:0017046]	-;dendrite [GO:0030425];external side of plasma membrane [GO:0009897];perikaryon [GO:0043204];collagen-containing extracellular matrix [GO:0062023];Z disc [GO:0030018];membrane [GO:0016020];nucleus [GO:0005634];axon terminus [GO:0043679];cell projection [GO:0042995];cytosol [GO:0005829];neuronal cell body [GO:0043025];intercalated disc [GO:0014704];cytoplasm [GO:0005737];extracellular space [GO:0…	-;positive regulation of apoptotic process [GO:0043065];negative regulation of blood coagulation [GO:0030195];protein homooligomerization [GO:0051260];negative regulation of prolactin secretion [GO:1902721];cellular response to lead ion [GO:0071284];response to calcium ion [GO:0051592];blood coagulation [GO:0007596];negative regulation of sequestering of calcium ion [GO:0051283];response to organ…
Q58E64	Elongation factor 1-alpha	cellular response to nerve growth factor stimulus [GO:1990090];regulation of D-erythro-sphingosine kinase activity [GO:1900022];-;cellular response to epidermal growth factor stimulus [GO:0071364];protein homooligomerization [GO:0051260];negative regulation of reactive oxygen species biosynthetic process [GO:1903427];positive regulation of neuron projection development [GO:0010976];positive regul…	translation elongation factor activity [GO:0003746];-;mRNA binding [GO:0003729];drug binding [GO:0008144];GTP binding [GO:0005525];protein kinase binding [GO:0019901];tRNA binding [GO:0000049];GTPase activity [GO:0003924]	cortical actin cytoskeleton [GO:0030864];-;ruffle membrane [GO:0032587];nucleolus [GO:0005730];cytosol [GO:0005829]	cellular response to nerve growth factor stimulus [GO:1990090];regulation of D-erythro-sphingosine kinase activity [GO:1900022];-;cellular response to epidermal growth factor stimulus [GO:0071364];protein homooligomerization [GO:0051260];negative regulation of reactive oxygen species biosynthetic process [GO:1903427];positive regulation of neuron projection development [GO:0010976];positive regul…
Q3U292	H15 domain-containing protein	-;nucleosome assembly [GO:0006334]	-;DNA binding [GO:0003677]	nucleus [GO:0005634];nucleosome [GO:0000786];-	-;nucleosome assembly [GO:0006334];-;DNA binding [GO:0003677];nucleus [GO:0005634];nucleosome [GO:0000786];-
Q545X8	40S ribosomal protein S4	positive regulation of translation [GO:0045727];-;multicellular organism development [GO:0007275];translation [GO:0006412];response to ethanol [GO:0045471];positive regulation of cell population proliferation [GO:0008284]	rRNA binding [GO:0019843];-;structural constituent of ribosome [GO:0003735]	cytosolic small ribosomal subunit [GO:0022627];polysome [GO:0005844];-;cytoplasmic ribonucleoprotein granule [GO:0036464]	positive regulation of translation [GO:0045727];-;multicellular organism development [GO:0007275];translation [GO:0006412];response to ethanol [GO:0045471];positive regulation of cell population proliferation [GO:0008284];rRNA binding [GO:0019843];-;structural constituent of ribosome [GO:0003735];cytosolic small ribosomal subunit [GO:0022627];polysome [GO:0005844];-;cytoplasmic ribonucleoprotein …
Q9Z2X1	Heterogeneous nuclear ribonucleoprotein FHeterogeneous nuclear ribonucleoprotein F, N-terminally processed	mRNA processing [GO:0006397];-;regulation of RNA splicing [GO:0043484];RNA splicing [GO:0008380]	transcription factor binding [GO:0008134];-;TBP-class protein binding [GO:0017025];single-stranded RNA binding [GO:0003727]	nucleus [GO:0005634];-;cytosol [GO:0005829];catalytic step 2 spliceosome [GO:0071013];nucleoplasm [GO:0005654]	mRNA processing [GO:0006397];-;regulation of RNA splicing [GO:0043484];RNA splicing [GO:0008380];transcription factor binding [GO:0008134];-;TBP-class protein binding [GO:0017025];single-stranded RNA binding [GO:0003727];nucleus [GO:0005634];-;cytosol [GO:0005829];catalytic step 2 spliceosome [GO:0071013];nucleoplasm [GO:0005654]
Q149Z9	Histone cluster 1, H1dMCG50184	-;nucleosome assembly [GO:0006334]	-;chromatin DNA binding [GO:0031490]	nuclear euchromatin [GO:0005719];nucleosome [GO:0000786];-	-;nucleosome assembly [GO:0006334];-;chromatin DNA binding [GO:0031490];nuclear euchromatin [GO:0005719];nucleosome [GO:0000786];-
Q58E70	Tpm3 protein	-	-	-	-
Q3U5N9	Annexin	-	calcium-dependent phospholipid binding [GO:0005544];phospholipase inhibitor activity [GO:0004859];calcium ion binding [GO:0005509]	-	-;calcium-dependent phospholipid binding [GO:0005544];phospholipase inhibitor activity [GO:0004859];calcium ion binding [GO:0005509];-
P08752	Guanine nucleotide-binding protein G(i) subunit alpha-2Adenylate cyclase-inhibiting G alpha protein	positive regulation of neural precursor cell proliferation [GO:2000179];-;adenylate cyclase-inhibiting G protein-coupled receptor signaling pathway [GO:0007193];adenosine receptor signaling pathway [GO:0001973];negative regulation of adenylate cyclase-activating adrenergic receptor signaling pathway involved in heart process [GO:0140199];G protein-coupled acetylcholine receptor signaling pathway …	-;GTP binding [GO:0005525];G-protein beta/gamma-subunit complex binding [GO:0031683];G protein-coupled receptor binding [GO:0001664];metal ion binding [GO:0046872];GTPase activity [GO:0003924]	plasma membrane [GO:0005886];nucleus [GO:0005634];-;dendrite [GO:0030425];midbody [GO:0030496];cytoplasm [GO:0005737];centrosome [GO:0005813];heterotrimeric G-protein complex [GO:0005834];membrane raft [GO:0045121];cytosol [GO:0005829];membrane [GO:0016020];nucleoplasm [GO:0005654];cell body [GO:0044297]	positive regulation of neural precursor cell proliferation [GO:2000179];-;adenylate cyclase-inhibiting G protein-coupled receptor signaling pathway [GO:0007193];adenosine receptor signaling pathway [GO:0001973];negative regulation of adenylate cyclase-activating adrenergic receptor signaling pathway involved in heart process [GO:0140199];G protein-coupled acetylcholine receptor signaling pathway …
P09411	Phosphoglycerate kinase 1	negative regulation of angiogenesis [GO:0016525];-;gluconeogenesis [GO:0006094];cellular response to hypoxia [GO:0071456];phosphorylation [GO:0016310];plasminogen activation [GO:0031639];positive regulation of oxidative phosphorylation [GO:1903862];carbohydrate metabolic process [GO:0005975];epithelial cell differentiation [GO:0030855];glycolytic process [GO:0006096]	-;phosphoglycerate kinase activity [GO:0004618];ATP binding [GO:0005524];protein-disulfide reductase activity [GO:0047134];ADP binding [GO:0043531]	-;membrane raft [GO:0045121];extracellular space [GO:0005615];cytosol [GO:0005829]	negative regulation of angiogenesis [GO:0016525];-;gluconeogenesis [GO:0006094];cellular response to hypoxia [GO:0071456];phosphorylation [GO:0016310];plasminogen activation [GO:0031639];positive regulation of oxidative phosphorylation [GO:1903862];carbohydrate metabolic process [GO:0005975];epithelial cell differentiation [GO:0030855];glycolytic process [GO:0006096];-;phosphoglycerate kinase act…
Q4V9X9	Rpl23a protein	-;translation [GO:0006412]	-;structural constituent of ribosome [GO:0003735]	-;ribosome [GO:0005840]	-;translation [GO:0006412];-;structural constituent of ribosome [GO:0003735];-;ribosome [GO:0005840]
Q9CQV8	14-3-3 protein beta/alphaProtein kinase C inhibitor protein 114-3-3 protein beta/alpha, N-terminally processed	-;negative regulation of protein dephosphorylation [GO:0035308];protein targeting [GO:0006605];protein heterooligomerization [GO:0051291];positive regulation of catalytic activity [GO:0043085];cytoplasmic sequestering of protein [GO:0051220];negative regulation of G protein-coupled receptor signaling pathway [GO:0045744];negative regulation of transcription, DNA-templated [GO:0045892]	-;phosphoprotein binding [GO:0051219];protein domain specific binding [GO:0019904];identical protein binding [GO:0042802];histone deacetylase binding [GO:0042826];protein-containing complex binding [GO:0044877];enzyme binding [GO:0019899];protein C-terminus binding [GO:0008022];phosphoserine residue binding [GO:0050815]	nucleus [GO:0005634];melanosome [GO:0042470];-;perinuclear region of cytoplasm [GO:0048471];transcriptional repressor complex [GO:0017053];cytoplasm [GO:0005737];protein-containing complex [GO:0032991];cytosol [GO:0005829]	-;negative regulation of protein dephosphorylation [GO:0035308];protein targeting [GO:0006605];protein heterooligomerization [GO:0051291];positive regulation of catalytic activity [GO:0043085];cytoplasmic sequestering of protein [GO:0051220];negative regulation of G protein-coupled receptor signaling pathway [GO:0045744];negative regulation of transcription, DNA-templated [GO:0045892];-;phosphopr…
Q3TL71	Uncharacterized protein	regulation of transcription by RNA polymerase II [GO:0006357];-;RNA processing [GO:0006396]	RNA binding [GO:0003723];DNA binding [GO:0003677];-	-	regulation of transcription by RNA polymerase II [GO:0006357];-;RNA processing [GO:0006396];RNA binding [GO:0003723];DNA binding [GO:0003677];-;-
A2AVJ7	Ribosome-binding protein 1	protein transport [GO:0015031];-	-	integral component of endoplasmic reticulum membrane [GO:0030176];-	protein transport [GO:0015031];-;-;integral component of endoplasmic reticulum membrane [GO:0030176];-
Q4FZL1	Eif4a1 protein	-	nucleic acid binding [GO:0003676];ATP binding [GO:0005524];helicase activity [GO:0004386]	-	-;nucleic acid binding [GO:0003676];ATP binding [GO:0005524];helicase activity [GO:0004386];-
E9Q5J9	Tropomyosin alpha-3 chain	-	-	-	-
P01868	Ig gamma-1 chain C region secreted form	positive regulation of type I hypersensitivity [GO:0001812];-;innate immune response [GO:0045087];defense response to bacterium [GO:0042742];phagocytosis, engulfment [GO:0006911];positive regulation of B cell activation [GO:0050871];immunoglobulin mediated immune response [GO:0016064];complement activation, classical pathway [GO:0006958];positive regulation of immune response [GO:0050778];positiv…	antigen binding [GO:0003823];-;immunoglobulin receptor binding [GO:0034987]	-;extracellular space [GO:0005615];external side of plasma membrane [GO:0009897];immunoglobulin complex, circulating [GO:0042571]	positive regulation of type I hypersensitivity [GO:0001812];-;innate immune response [GO:0045087];defense response to bacterium [GO:0042742];phagocytosis, engulfment [GO:0006911];positive regulation of B cell activation [GO:0050871];immunoglobulin mediated immune response [GO:0016064];complement activation, classical pathway [GO:0006958];positive regulation of immune response [GO:0050778];positiv…
Q60668	Heterogeneous nuclear ribonucleoprotein D0AU-rich element RNA-binding protein 1	-;liver development [GO:0001889];mRNA stabilization [GO:0048255];response to sodium phosphate [GO:1904383];hepatocyte dedifferentiation [GO:1990828];regulation of circadian rhythm [GO:0042752];cellular response to putrescine [GO:1904586];regulation of telomere maintenance [GO:0032204];positive regulation of telomerase RNA reverse transcriptase activity [GO:1905663];positive regulation of telomere…	-;transcription factor binding [GO:0008134];mRNA binding [GO:0003729];sequence-specific DNA binding [GO:0043565];RNA binding [GO:0003723];AT DNA binding [GO:0003680];telomeric DNA binding [GO:0042162];histone deacetylase binding [GO:0042826];chromatin binding [GO:0003682];mRNA 3'-UTR AU-rich region binding [GO:0035925];sequence-specific double-stranded DNA binding [GO:1990837]	nucleus [GO:0005634];-;ribonucleoprotein complex [GO:1990904];cytosol [GO:0005829];nucleoplasm [GO:0005654];synapse [GO:0045202]	-;liver development [GO:0001889];mRNA stabilization [GO:0048255];response to sodium phosphate [GO:1904383];hepatocyte dedifferentiation [GO:1990828];regulation of circadian rhythm [GO:0042752];cellular response to putrescine [GO:1904586];regulation of telomere maintenance [GO:0032204];positive regulation of telomerase RNA reverse transcriptase activity [GO:1905663];positive regulation of telomere…
Q8BFZ3	Beta-actin-like protein 2Kappa-actin	-	ATP binding [GO:0005524];-	-;glutamatergic synapse [GO:0098978];cytoplasm [GO:0005737];actin cytoskeleton [GO:0015629];synapse [GO:0045202]	-;ATP binding [GO:0005524];-;-;glutamatergic synapse [GO:0098978];cytoplasm [GO:0005737];actin cytoskeleton [GO:0015629];synapse [GO:0045202]
Q68G78	Csda protein	-	nucleic acid binding [GO:0003676]	-	-;nucleic acid binding [GO:0003676];-
A0A1W2P7Q9	Myosin light polypeptide 6	-	calcium ion binding [GO:0005509]	-	-;calcium ion binding [GO:0005509];-
A0A1Y7VKY1	MCG116671Predicted pseudogene 11361	-;translation [GO:0006412]	RNA binding [GO:0003723];-;structural constituent of ribosome [GO:0003735]	-;ribosome [GO:0005840]	-;translation [GO:0006412];RNA binding [GO:0003723];-;structural constituent of ribosome [GO:0003735];-;ribosome [GO:0005840]
Q9ERD7	Tubulin beta-3 chain	netrin-activated signaling pathway [GO:0038007];microtubule cytoskeleton organization [GO:0000226];-;dorsal root ganglion development [GO:1990791];mitotic cell cycle [GO:0000278];microtubule-based process [GO:0007017];axon guidance [GO:0007411];neuron differentiation [GO:0030182]	netrin receptor binding [GO:1990890];peptide binding [GO:0042277];-;GTP binding [GO:0005525];structural constituent of cytoskeleton [GO:0005200];GTPase activity [GO:0003924]	lamellipodium [GO:0030027];dendrite [GO:0030425];cell periphery [GO:0071944];microtubule [GO:0005874];-;cytoplasm [GO:0005737];axon [GO:0030424];growth cone [GO:0030426];neuronal cell body [GO:0043025];microtubule cytoskeleton [GO:0015630];filopodium [GO:0030175]	netrin-activated signaling pathway [GO:0038007];microtubule cytoskeleton organization [GO:0000226];-;dorsal root ganglion development [GO:1990791];mitotic cell cycle [GO:0000278];microtubule-based process [GO:0007017];axon guidance [GO:0007411];neuron differentiation [GO:0030182];netrin receptor binding [GO:1990890];peptide binding [GO:0042277];-;GTP binding [GO:0005525];structural constituent of…
P19253	60S ribosomal protein L13aTransplantation antigen P198Tum-P198 antigen	negative regulation of translation [GO:0017148];-;translation [GO:0006412];lung morphogenesis [GO:0060425];cellular response to interferon-gamma [GO:0071346];homeostatic process [GO:0042592];response to lipopolysaccharide [GO:0032496];macrophage chemotaxis [GO:0048246];negative regulation of formation of translation preinitiation complex [GO:1901194]	-;structural constituent of ribosome [GO:0003735];mRNA binding [GO:0003729]	-;cytosolic large ribosomal subunit [GO:0022625];ribonucleoprotein complex [GO:1990904];ribosome [GO:0005840];GAIT complex [GO:0097452]	negative regulation of translation [GO:0017148];-;translation [GO:0006412];lung morphogenesis [GO:0060425];cellular response to interferon-gamma [GO:0071346];homeostatic process [GO:0042592];response to lipopolysaccharide [GO:0032496];macrophage chemotaxis [GO:0048246];negative regulation of formation of translation preinitiation complex [GO:1901194];-;structural constituent of ribosome [GO:00037…
Q3THC3	Protein disulfide-isomerase	-;cell redox homeostasis [GO:0045454]	-;protein disulfide isomerase activity [GO:0003756]	cell [GO:0005623];-	-;cell redox homeostasis [GO:0045454];-;protein disulfide isomerase activity [GO:0003756];cell [GO:0005623];-
Q923G3	F-actin-capping protein subunit beta	actin cytoskeleton organization [GO:0030036];-;barbed-end actin filament capping [GO:0051016]	-;actin binding [GO:0003779]	-;F-actin capping protein complex [GO:0008290];cytoplasm [GO:0005737]	actin cytoskeleton organization [GO:0030036];-;barbed-end actin filament capping [GO:0051016];-;actin binding [GO:0003779];-;F-actin capping protein complex [GO:0008290];cytoplasm [GO:0005737]
P42932	T-complex protein 1 subunit thetaCCT-theta	-;pore complex assembly [GO:0046931];positive regulation of establishment of protein localization to telomere [GO:1904851];toxin transport [GO:1901998];protein folding [GO:0006457];protein stabilization [GO:0050821];binding of sperm to zona pellucida [GO:0007339];positive regulation of telomere maintenance via telomerase [GO:0032212]	ATP binding [GO:0005524];-;unfolded protein binding [GO:0051082]	cilium [GO:0005929];intermediate filament cytoskeleton [GO:0045111];-;microtubule [GO:0005874];cytoplasm [GO:0005737];centrosome [GO:0005813];chaperonin-containing T-complex [GO:0005832];zona pellucida receptor complex [GO:0002199];cytosol [GO:0005829];nucleoplasm [GO:0005654];cell body [GO:0044297]	-;pore complex assembly [GO:0046931];positive regulation of establishment of protein localization to telomere [GO:1904851];toxin transport [GO:1901998];protein folding [GO:0006457];protein stabilization [GO:0050821];binding of sperm to zona pellucida [GO:0007339];positive regulation of telomere maintenance via telomerase [GO:0032212];ATP binding [GO:0005524];-;unfolded protein binding [GO:0051082…
Q60864	Stress-induced-phosphoprotein 1Hsc70/Hsp90-organizing protein	cellular response to interleukin-7 [GO:0098761];-	Hsp90 protein binding [GO:0051879];-;Hsp70 protein binding [GO:0030544];protein C-terminus binding [GO:0008022];chaperone binding [GO:0051087]	nucleus [GO:0005634];-;chaperone complex [GO:0101031];protein-containing complex [GO:0032991];cytosol [GO:0005829];myelin sheath [GO:0043209]	cellular response to interleukin-7 [GO:0098761];-;Hsp90 protein binding [GO:0051879];-;Hsp70 protein binding [GO:0030544];protein C-terminus binding [GO:0008022];chaperone binding [GO:0051087];nucleus [GO:0005634];-;chaperone complex [GO:0101031];protein-containing complex [GO:0032991];cytosol [GO:0005829];myelin sheath [GO:0043209]
Q60598	Src substrate cortactin	-;substrate-dependent cell migration, cell extension [GO:0006930];focal adhesion assembly [GO:0048041];actin filament polymerization [GO:0030041];positive regulation of actin filament polymerization [GO:0030838];negative regulation of extrinsic apoptotic signaling pathway [GO:2001237];modification of postsynaptic actin cytoskeleton [GO:0098885];regulation of axon extension [GO:0030516];dendritic …	Arp2/3 complex binding [GO:0071933];-;profilin binding [GO:0005522];proline-rich region binding [GO:0070064];actin filament binding [GO:0051015]	podosome [GO:0002102];-;intracellular membrane-bounded organelle [GO:0043231];mitotic spindle midzone [GO:1990023];actin filament [GO:0005884];cell junction [GO:0030054];cortical actin cytoskeleton [GO:0030864];glutamatergic synapse [GO:0098978];dendritic spine [GO:0043197];Golgi apparatus [GO:0005794];focal adhesion [GO:0005925];postsynaptic actin cytoskeleton [GO:0098871];cytosol [GO:0005829];r…	-;substrate-dependent cell migration, cell extension [GO:0006930];focal adhesion assembly [GO:0048041];actin filament polymerization [GO:0030041];positive regulation of actin filament polymerization [GO:0030838];negative regulation of extrinsic apoptotic signaling pathway [GO:2001237];modification of postsynaptic actin cytoskeleton [GO:0098885];regulation of axon extension [GO:0030516];dendritic …
P14206	40S ribosomal protein SA37 kDa laminin receptor precursor37 kDa oncofetal antigen37/67 kDa laminin receptor67 kDa laminin receptorLaminin receptor 1Laminin-binding protein precursor p40OFA/iLRP	-;cell-cell adhesion [GO:0098609];translation [GO:0006412];cytoplasmic translation [GO:0002181];ribosomal small subunit assembly [GO:0000028];epithelial cell differentiation [GO:0030855]	ribosome binding [GO:0043022];-;structural constituent of ribosome [GO:0003735];laminin receptor activity [GO:0005055];laminin binding [GO:0043236]	plasma membrane [GO:0005886];nucleus [GO:0005634];-;glutamatergic synapse [GO:0098978];cytoplasm [GO:0005737];basement membrane [GO:0005604];cytosol [GO:0005829];membrane [GO:0016020];cytosolic small ribosomal subunit [GO:0022627];small ribosomal subunit [GO:0015935];neuronal cell body [GO:0043025];collagen-containing extracellular matrix [GO:0062023];synapse [GO:0045202]	-;cell-cell adhesion [GO:0098609];translation [GO:0006412];cytoplasmic translation [GO:0002181];ribosomal small subunit assembly [GO:0000028];epithelial cell differentiation [GO:0030855];ribosome binding [GO:0043022];-;structural constituent of ribosome [GO:0003735];laminin receptor activity [GO:0005055];laminin binding [GO:0043236];plasma membrane [GO:0005886];nucleus [GO:0005634];-;glutamatergi…
P26043	RadixinESP10	positive regulation of early endosome to late endosome transport [GO:2000643];-;establishment of protein localization [GO:0045184];regulation of actin filament bundle assembly [GO:0032231];establishment of endothelial barrier [GO:0061028];positive regulation of G1/S transition of mitotic cell cycle [GO:1900087];regulation of organelle assembly [GO:1902115];negative regulation of GTPase activity […	-;ATPase binding [GO:0051117];protein domain specific binding [GO:0019904];actin binding [GO:0003779];protein homodimerization activity [GO:0042803]	cleavage furrow [GO:0032154];cell-cell adherens junction [GO:0005913];cortical actin cytoskeleton [GO:0030864];lamellipodium [GO:0030027];cell periphery [GO:0071944];T-tubule [GO:0030315];-;focal adhesion [GO:0005925];midbody [GO:0030496];cell tip [GO:0051286];microvillus [GO:0005902];apical plasma membrane [GO:0016324];ruffle [GO:0001726];stereocilium [GO:0032420];apical part of cell [GO:0045177…	positive regulation of early endosome to late endosome transport [GO:2000643];-;establishment of protein localization [GO:0045184];regulation of actin filament bundle assembly [GO:0032231];establishment of endothelial barrier [GO:0061028];positive regulation of G1/S transition of mitotic cell cycle [GO:1900087];regulation of organelle assembly [GO:1902115];negative regulation of GTPase activity […
Q6XMP4	Alanyl-tRNA synthase	alanyl-tRNA aminoacylation [GO:0006419];-	zinc ion binding [GO:0008270];-;ATP binding [GO:0005524];alanine-tRNA ligase activity [GO:0004813];tRNA binding [GO:0000049]	-;cytoplasm [GO:0005737]	alanyl-tRNA aminoacylation [GO:0006419];-;zinc ion binding [GO:0008270];-;ATP binding [GO:0005524];alanine-tRNA ligase activity [GO:0004813];tRNA binding [GO:0000049];-;cytoplasm [GO:0005737]
P48678	Prelamin-A/CLamin-A/C	cellular protein localization [GO:0034613];-;muscle organ development [GO:0007517];negative regulation of mesenchymal cell proliferation [GO:0072201];protein import into nucleus [GO:0006606];regulation of protein stability [GO:0031647];nuclear envelope organization [GO:0006998];negative regulation of cardiac muscle hypertrophy in response to stress [GO:1903243];protein localization to nucleus [GO…	identical protein binding [GO:0042802];-;protein phosphatase 1 binding [GO:0008157]	nucleus [GO:0005634];-;perinuclear region of cytoplasm [GO:0048471];nuclear envelope [GO:0005635];nuclear membrane [GO:0031965];nuclear matrix [GO:0016363];lamin filament [GO:0005638];nucleoplasm [GO:0005654]	cellular protein localization [GO:0034613];-;muscle organ development [GO:0007517];negative regulation of mesenchymal cell proliferation [GO:0072201];protein import into nucleus [GO:0006606];regulation of protein stability [GO:0031647];nuclear envelope organization [GO:0006998];negative regulation of cardiac muscle hypertrophy in response to stress [GO:1903243];protein localization to nucleus [GO…
Q01853	Transitional endoplasmic reticulum ATPase15S Mg(2+)-ATPase p97 subunitValosin-containing protein	-;protein N-linked glycosylation via asparagine [GO:0018279];regulation of aerobic respiration [GO:1903715];viral genome replication [GO:0019079];ubiquitin-dependent protein catabolic process [GO:0006511];positive regulation of canonical Wnt signaling pathway [GO:0090263];autophagy [GO:0006914];flavin adenine dinucleotide catabolic process [GO:0072389];positive regulation of Lys63-specific deubiq…	signaling receptor binding [GO:0005102];-;protein phosphatase binding [GO:0019903];lipid binding [GO:0008289];MHC class I protein binding [GO:0042288];BAT3 complex binding [GO:1904288];ATPase activity [GO:0016887];protein domain specific binding [GO:0019904];identical protein binding [GO:0042802];ATP binding [GO:0005524];K48-linked polyubiquitin modification-dependent protein binding [GO:0036435]…	site of double-strand break [GO:0035861];-;intracellular membrane-bounded organelle [GO:0043231];glutamatergic synapse [GO:0098978];VCP-NSFL1C complex [GO:1990730];cytoplasmic stress granule [GO:0010494];ATPase complex [GO:1904949];endoplasmic reticulum membrane [GO:0005789];protein-containing complex [GO:0032991];VCP-NPL4-UFD1 AAA ATPase complex [GO:0034098];nucleus [GO:0005634];cytosol [GO:0005…	-;protein N-linked glycosylation via asparagine [GO:0018279];regulation of aerobic respiration [GO:1903715];viral genome replication [GO:0019079];ubiquitin-dependent protein catabolic process [GO:0006511];positive regulation of canonical Wnt signaling pathway [GO:0090263];autophagy [GO:0006914];flavin adenine dinucleotide catabolic process [GO:0072389];positive regulation of Lys63-specific deubiq…
Q6PJ18	Tpm2 proteinTropomyosin 2, beta, isoform CRA_b	-	-	-	-
Q3UDK4	Annexin	-	calcium-dependent phospholipid binding [GO:0005544];calcium ion binding [GO:0005509]	-	-;calcium-dependent phospholipid binding [GO:0005544];calcium ion binding [GO:0005509];-
Q3U2W2	MYB binding protein (P160) 1a, isoform CRA_b	positive regulation of cell cycle arrest [GO:0071158];-;positive regulation of anoikis [GO:2000210];regulation of transcription, DNA-templated [GO:0006355];cellular response to glucose starvation [GO:0042149];intrinsic apoptotic signaling pathway by p53 class mediator [GO:0072332]	-;transcription factor binding [GO:0008134];sequence-specific DNA binding [GO:0043565]	nucleolus [GO:0005730];-	positive regulation of cell cycle arrest [GO:0071158];-;positive regulation of anoikis [GO:2000210];regulation of transcription, DNA-templated [GO:0006355];cellular response to glucose starvation [GO:0042149];intrinsic apoptotic signaling pathway by p53 class mediator [GO:0072332];-;transcription factor binding [GO:0008134];sequence-specific DNA binding [GO:0043565];nucleolus [GO:0005730];-
F8WGL3	Cofilin-1	-;actin filament depolymerization [GO:0030042]	-;actin binding [GO:0003779]	actin cytoskeleton [GO:0015629];-	-;actin filament depolymerization [GO:0030042];-;actin binding [GO:0003779];actin cytoskeleton [GO:0015629];-
Q61344	Beta-tropomyosinTropomyosin 2, beta, isoform CRA_a	-	-	-	-
B2CSK2	Heat shock protein 1-like protein	-	ATP binding [GO:0005524]	-	-;ATP binding [GO:0005524];-
Q5M9K3	MCG23116, isoform CRA_aMCG6478Ubiquitin A-52 residue ribosomal protein fusion product 1	response to insecticide [GO:0017085];-;translation [GO:0006412]	-;structural constituent of ribosome [GO:0003735]	cytosolic large ribosomal subunit [GO:0022625];nucleus [GO:0005634];-	response to insecticide [GO:0017085];-;translation [GO:0006412];-;structural constituent of ribosome [GO:0003735];cytosolic large ribosomal subunit [GO:0022625];nucleus [GO:0005634];-
O35737	Heterogeneous nuclear ribonucleoprotein HHeterogeneous nuclear ribonucleoprotein H, N-terminally processed	-;RNA splicing [GO:0008380];regulation of RNA splicing [GO:0043484];mRNA processing [GO:0006397];cellular response to interleukin-7 [GO:0098761]	RNA binding [GO:0003723];-	nucleus [GO:0005634];-;cytosol [GO:0005829];catalytic step 2 spliceosome [GO:0071013];nucleoplasm [GO:0005654]	-;RNA splicing [GO:0008380];regulation of RNA splicing [GO:0043484];mRNA processing [GO:0006397];cellular response to interleukin-7 [GO:0098761];RNA binding [GO:0003723];-;nucleus [GO:0005634];-;cytosol [GO:0005829];catalytic step 2 spliceosome [GO:0071013];nucleoplasm [GO:0005654]
Q564E8	Ribosomal protein L4	-;translation [GO:0006412]	-;structural constituent of ribosome [GO:0003735]	nucleus [GO:0005634];-;rough endoplasmic reticulum [GO:0005791];ribosome [GO:0005840]	-;translation [GO:0006412];-;structural constituent of ribosome [GO:0003735];nucleus [GO:0005634];-;rough endoplasmic reticulum [GO:0005791];ribosome [GO:0005840]
Q3TJ01	tRNA-splicing ligase RtcB homolog	-;tRNA splicing, via endonucleolytic cleavage and ligation [GO:0006388]	metal ion binding [GO:0046872];ATP binding [GO:0005524];-;RNA ligase (ATP) activity [GO:0003972]	-;cytoplasm [GO:0005737];tRNA-splicing ligase complex [GO:0072669]	-;tRNA splicing, via endonucleolytic cleavage and ligation [GO:0006388];metal ion binding [GO:0046872];ATP binding [GO:0005524];-;RNA ligase (ATP) activity [GO:0003972];-;cytoplasm [GO:0005737];tRNA-splicing ligase complex [GO:0072669]
Q3UBT1	Y box protein 1	-	nucleic acid binding [GO:0003676]	-	-;nucleic acid binding [GO:0003676];-
Q5XJF6	Ribosomal protein	-;cytoplasmic translation [GO:0002181]	RNA binding [GO:0003723];-;structural constituent of ribosome [GO:0003735]	cytosolic large ribosomal subunit [GO:0022625];polysomal ribosome [GO:0042788];-	-;cytoplasmic translation [GO:0002181];RNA binding [GO:0003723];-;structural constituent of ribosome [GO:0003735];cytosolic large ribosomal subunit [GO:0022625];polysomal ribosome [GO:0042788];-
Q91VJ4	Serine/threonine-protein kinase 38NDR1 protein kinaseNuclear Dbf2-related kinase 1	-;cellular protein modification process [GO:0006464];protein phosphorylation [GO:0006468];negative regulation of MAP kinase activity [GO:0043407];peptidyl-serine phosphorylation [GO:0018105];intracellular signal transduction [GO:0035556]	-;mitogen-activated protein kinase kinase kinase binding [GO:0031435];protein serine/threonine kinase activity [GO:0004674];ATP binding [GO:0005524];magnesium ion binding [GO:0000287]	nucleus [GO:0005634];-;cytoplasm [GO:0005737];cytosol [GO:0005829]	-;cellular protein modification process [GO:0006464];protein phosphorylation [GO:0006468];negative regulation of MAP kinase activity [GO:0043407];peptidyl-serine phosphorylation [GO:0018105];intracellular signal transduction [GO:0035556];-;mitogen-activated protein kinase kinase kinase binding [GO:0031435];protein serine/threonine kinase activity [GO:0004674];ATP binding [GO:0005524];magnesium io…
Q01768	Nucleoside diphosphate kinase BHistidine protein kinase NDKBP18nm23-M2	-;protein complex oligomerization [GO:0051259];regulation of epidermis development [GO:0045682];cellular response to oxidative stress [GO:0034599];cellular response to glucose stimulus [GO:0071333];adenylate cyclase-activating G protein-coupled receptor signaling pathway [GO:0007189];response to growth hormone [GO:0060416];negative regulation of myeloid leukocyte differentiation [GO:0002762];UTP …	protein histidine kinase activity [GO:0004673];-;G-quadruplex DNA binding [GO:0051880];drug binding [GO:0008144];protein serine/threonine kinase activity [GO:0004674];fatty acid binding [GO:0005504];ATP binding [GO:0005524];intermediate filament binding [GO:0019215];metal ion binding [GO:0046872];GDP binding [GO:0019003];nucleoside diphosphate kinase activity [GO:0004550];transcription coactivato…	nucleus [GO:0005634];lamellipodium [GO:0030027];-;cell periphery [GO:0071944];perinuclear region of cytoplasm [GO:0048471];intermediate filament [GO:0005882];mitochondrial membrane [GO:0031966];cytoplasm [GO:0005737];cytosol [GO:0005829];mitochondrion [GO:0005739];ruffle [GO:0001726];myelin sheath [GO:0043209]	-;protein complex oligomerization [GO:0051259];regulation of epidermis development [GO:0045682];cellular response to oxidative stress [GO:0034599];cellular response to glucose stimulus [GO:0071333];adenylate cyclase-activating G protein-coupled receptor signaling pathway [GO:0007189];response to growth hormone [GO:0060416];negative regulation of myeloid leukocyte differentiation [GO:0002762];UTP …
Q5BLJ7	MCG10205MCG11549MCG123365, isoform CRA_cRibosomal protein S13	negative regulation of RNA splicing [GO:0033119];-;translation [GO:0006412]	mRNA 5'-UTR binding [GO:0048027];-;structural constituent of ribosome [GO:0003735]	cytosolic small ribosomal subunit [GO:0022627];postsynaptic density [GO:0014069];nucleolus [GO:0005730];-	negative regulation of RNA splicing [GO:0033119];-;translation [GO:0006412];mRNA 5'-UTR binding [GO:0048027];-;structural constituent of ribosome [GO:0003735];cytosolic small ribosomal subunit [GO:0022627];postsynaptic density [GO:0014069];nucleolus [GO:0005730];-
D3Z3N4	Heterogeneous nuclear ribonucleoprotein H3MCG11326, isoform CRA_a	epithelial cell differentiation [GO:0030855];-	RNA binding [GO:0003723];-	nucleus [GO:0005634];-;nucleoplasm [GO:0005654]	epithelial cell differentiation [GO:0030855];-;RNA binding [GO:0003723];-;nucleus [GO:0005634];-;nucleoplasm [GO:0005654]
Q8BQ46	TAF15 RNA polymerase II, TATA box binding protein (TBP)-associated factorTATA-box-binding protein-associated factor 15	-;regulation of transcription, DNA-templated [GO:0006355]	metal ion binding [GO:0046872];RNA binding [GO:0003723];-	nucleus [GO:0005634];-;cytoplasm [GO:0005737];nucleoplasm [GO:0005654]	-;regulation of transcription, DNA-templated [GO:0006355];metal ion binding [GO:0046872];RNA binding [GO:0003723];-;nucleus [GO:0005634];-;cytoplasm [GO:0005737];nucleoplasm [GO:0005654]
P17751	Triosephosphate isomeraseMethylglyoxal synthaseTriose-phosphate isomerase	glyceraldehyde-3-phosphate biosynthetic process [GO:0046166];-;gluconeogenesis [GO:0006094];multicellular organism development [GO:0007275];glycerol catabolic process [GO:0019563];glyceraldehyde-3-phosphate metabolic process [GO:0019682];methylglyoxal biosynthetic process [GO:0019242];glucose metabolic process [GO:0006006];glycolytic process [GO:0006096]	-;isomerase activity [GO:0016853];triose-phosphate isomerase activity [GO:0004807];protein homodimerization activity [GO:0042803];methylglyoxal synthase activity [GO:0008929];ubiquitin protein ligase binding [GO:0031625]	-;cytosol [GO:0005829]	glyceraldehyde-3-phosphate biosynthetic process [GO:0046166];-;gluconeogenesis [GO:0006094];multicellular organism development [GO:0007275];glycerol catabolic process [GO:0019563];glyceraldehyde-3-phosphate metabolic process [GO:0019682];methylglyoxal biosynthetic process [GO:0019242];glucose metabolic process [GO:0006006];glycolytic process [GO:0006096];-;isomerase activity [GO:0016853];triose-p…
P11087	Collagen alpha-1(I) chainAlpha-1 type I collagen	blood vessel development [GO:0001568];-;embryonic skeletal system development [GO:0048706];cellular response to epidermal growth factor stimulus [GO:0071364];collagen biosynthetic process [GO:0032964];response to hydrogen peroxide [GO:0042542];skeletal system morphogenesis [GO:0048705];cellular response to tumor necrosis factor [GO:0071356];protein localization to nucleus [GO:0034504];cellular re…	-;protease binding [GO:0002020];extracellular matrix structural constituent [GO:0005201];identical protein binding [GO:0042802];platelet-derived growth factor binding [GO:0048407];metal ion binding [GO:0046872]	extracellular matrix [GO:0031012];-;extracellular region [GO:0005576];secretory granule [GO:0030141];cytoplasm [GO:0005737];extracellular space [GO:0005615];Golgi apparatus [GO:0005794];endoplasmic reticulum [GO:0005783];collagen trimer [GO:0005581];collagen-containing extracellular matrix [GO:0062023];collagen type I trimer [GO:0005584]	blood vessel development [GO:0001568];-;embryonic skeletal system development [GO:0048706];cellular response to epidermal growth factor stimulus [GO:0071364];collagen biosynthetic process [GO:0032964];response to hydrogen peroxide [GO:0042542];skeletal system morphogenesis [GO:0048705];cellular response to tumor necrosis factor [GO:0071356];protein localization to nucleus [GO:0034504];cellular re…
Q62523	Zyxin	-;transforming growth factor beta receptor signaling pathway [GO:0007179];integrin-mediated signaling pathway [GO:0007229];stress fiber assembly [GO:0043149];cellular response to interferon-gamma [GO:0071346];signal transduction [GO:0007165];cell-matrix adhesion [GO:0007160];regulation of inflammatory response [GO:0050727]	metal ion binding [GO:0046872];-	nucleus [GO:0005634];cell-cell adherens junction [GO:0005913];-;focal adhesion [GO:0005925];cytoplasm [GO:0005737];stress fiber [GO:0001725];cytosol [GO:0005829];phagocytic vesicle [GO:0045335]	-;transforming growth factor beta receptor signaling pathway [GO:0007179];integrin-mediated signaling pathway [GO:0007229];stress fiber assembly [GO:0043149];cellular response to interferon-gamma [GO:0071346];signal transduction [GO:0007165];cell-matrix adhesion [GO:0007160];regulation of inflammatory response [GO:0050727];metal ion binding [GO:0046872];-;nucleus [GO:0005634];cell-cell adherens j…
A0A0R4J0Z1	Protein disulfide-isomerase A4Endoplasmic reticulum resident protein 72	-;cell redox homeostasis [GO:0045454]	-;protein disulfide isomerase activity [GO:0003756]	-;endoplasmic reticulum lumen [GO:0005788]	-;cell redox homeostasis [GO:0045454];-;protein disulfide isomerase activity [GO:0003756];-;endoplasmic reticulum lumen [GO:0005788]
P43274	Histone H1.4H1 VAR.2H1e	-;negative regulation of chromatin silencing [GO:0031936];histone H3-K27 trimethylation [GO:0098532];negative regulation of transcription by RNA polymerase II [GO:0000122];nucleosome positioning [GO:0016584];nucleosome assembly [GO:0006334];regulation of transcription, DNA-templated [GO:0006355];regulation of transcription by RNA polymerase II [GO:0006357];histone H3-K4 trimethylation [GO:0080182…	nucleotide binding [GO:0000166];-;GTP binding [GO:0005525];calcium ion binding [GO:0005509];dATP binding [GO:0032564];ATP binding [GO:0005524];AMP binding [GO:0016208];double-stranded DNA binding [GO:0003690];nucleosomal DNA binding [GO:0031492];DNA binding [GO:0003677];ADP binding [GO:0043531]	nuclear euchromatin [GO:0005719];nuclear nucleosome [GO:0000788];nucleus [GO:0005634];-;nuclear heterochromatin [GO:0005720];nuclear chromatin [GO:0000790]	-;negative regulation of chromatin silencing [GO:0031936];histone H3-K27 trimethylation [GO:0098532];negative regulation of transcription by RNA polymerase II [GO:0000122];nucleosome positioning [GO:0016584];nucleosome assembly [GO:0006334];regulation of transcription, DNA-templated [GO:0006355];regulation of transcription by RNA polymerase II [GO:0006357];histone H3-K4 trimethylation [GO:0080182…
A0A1B0GQU8	60S ribosomal protein L18	-;translation [GO:0006412]	-;structural constituent of ribosome [GO:0003735]	-;ribosome [GO:0005840]	-;translation [GO:0006412];-;structural constituent of ribosome [GO:0003735];-;ribosome [GO:0005840]
A0A2I3BRL8	Predicted gene 7324	-	RNA binding [GO:0003723]	-	-;RNA binding [GO:0003723];-
P84078	ADP-ribosylation factor 1	vesicle-mediated transport [GO:0016192];-;cellular response to virus [GO:0098586];intracellular protein transport [GO:0006886];positive regulation of sodium ion transmembrane transport [GO:1902307];long-term synaptic depression [GO:0060292];synaptic vesicle budding [GO:0070142];positive regulation of protein secretion [GO:0050714];regulation of receptor internalization [GO:0002090];Golgi to plasm…	-;GTP binding [GO:0005525];protein heterodimerization activity [GO:0046982];protein domain specific binding [GO:0019904];phospholipase D activator activity [GO:1990583];GDP binding [GO:0019003];protein homodimerization activity [GO:0042803];magnesium ion binding [GO:0000287]	trans-Golgi network [GO:0005802];-;sarcomere [GO:0030017];peroxisomal membrane [GO:0005778];Golgi membrane [GO:0000139];COPI-coated vesicle [GO:0030137];neuron projection [GO:0043005];cell junction [GO:0030054];glutamatergic synapse [GO:0098978];Golgi apparatus [GO:0005794];protein-containing complex [GO:0032991];postsynaptic membrane [GO:0045211];late endosome [GO:0005770];endomembrane system [G…	vesicle-mediated transport [GO:0016192];-;cellular response to virus [GO:0098586];intracellular protein transport [GO:0006886];positive regulation of sodium ion transmembrane transport [GO:1902307];long-term synaptic depression [GO:0060292];synaptic vesicle budding [GO:0070142];positive regulation of protein secretion [GO:0050714];regulation of receptor internalization [GO:0002090];Golgi to plasm…
Q6ZWX6	Eukaryotic translation initiation factor 2 subunit 1Eukaryotic translation initiation factor 2 subunit alpha	stress granule assembly [GO:0034063];-;aging [GO:0007568];protein autophosphorylation [GO:0046777];negative regulation of guanyl-nucleotide exchange factor activity [GO:1905098];positive regulation of neuron death [GO:1901216];response to endoplasmic reticulum stress [GO:0034976];translation [GO:0006412];response to manganese-induced endoplasmic reticulum stress [GO:1990737];cellular response to …	ribosome binding [GO:0043022];translation initiation factor activity [GO:0003743];-	nucleus [GO:0005634];-;glial limiting end-foot [GO:0097451];eukaryotic translation initiation factor 2B complex [GO:0005851];cytoplasmic stress granule [GO:0010494];cytoplasm [GO:0005737];eukaryotic translation initiation factor 2 complex [GO:0005850];translation initiation ternary complex [GO:0044207];multi-eIF complex [GO:0043614];eukaryotic 48S preinitiation complex [GO:0033290];synapse [GO:00…	stress granule assembly [GO:0034063];-;aging [GO:0007568];protein autophosphorylation [GO:0046777];negative regulation of guanyl-nucleotide exchange factor activity [GO:1905098];positive regulation of neuron death [GO:1901216];response to endoplasmic reticulum stress [GO:0034976];translation [GO:0006412];response to manganese-induced endoplasmic reticulum stress [GO:1990737];cellular response to …
Q8VIJ6	Splicing factor, proline- and glutamine-richDNA-binding p52/p100 complex, 100 kDa subunitPolypyrimidine tract-binding protein-associated-splicing factor	negative regulation of circadian rhythm [GO:0042754];positive regulation of oxidative stress-induced intrinsic apoptotic signaling pathway [GO:1902177];-;innate immune response [GO:0045087];chromosome organization [GO:0051276];activation of innate immune response [GO:0002218];negative regulation of transcription by RNA polymerase II [GO:0000122];positive regulation of sister chromatid cohesion [G…	-;transcription regulatory region sequence-specific DNA binding [GO:0000976];RNA binding [GO:0003723];E-box binding [GO:0070888];histone deacetylase binding [GO:0042826];transcription regulatory region DNA binding [GO:0044212];RNA polymerase II distal enhancer sequence-specific DNA binding [GO:0000980];chromatin binding [GO:0003682];DNA binding [GO:0003677];protein homodimerization activity [GO:0…	chromatin [GO:0000785];nucleus [GO:0005634];-;paraspeckles [GO:0042382];dendrite cytoplasm [GO:0032839];nuclear speck [GO:0016607];RNA polymerase II transcription factor complex [GO:0090575];nuclear matrix [GO:0016363];nucleoplasm [GO:0005654]	negative regulation of circadian rhythm [GO:0042754];positive regulation of oxidative stress-induced intrinsic apoptotic signaling pathway [GO:1902177];-;innate immune response [GO:0045087];chromosome organization [GO:0051276];activation of innate immune response [GO:0002218];negative regulation of transcription by RNA polymerase II [GO:0000122];positive regulation of sister chromatid cohesion [G…
P19096	Fatty acid synthase[Acyl-carrier-protein] S-acetyltransferase[Acyl-carrier-protein] S-malonyltransferase3-oxoacyl-[acyl-carrier-protein] synthase3-oxoacyl-[acyl-carrier-protein] reductase3-hydroxyacyl-[acyl-carrier-protein] dehydrataseEnoyl-[acyl-carrier-protein] reductaseOleoyl-[acyl-carrier-protein] hydrolase	fatty acid biosynthetic process [GO:0006633];-;tissue development [GO:0009888];monocyte differentiation [GO:0030224];cellular response to interleukin-4 [GO:0071353];neutrophil differentiation [GO:0030223];cell development [GO:0048468];ether lipid biosynthetic process [GO:0008611];acetyl-CoA metabolic process [GO:0006084];mammary gland development [GO:0030879];establishment of endothelial intestin…	-;3-oxoacyl-[acyl-carrier-protein] reductase (NADPH) activity [GO:0004316];identical protein binding [GO:0042802];3-hydroxyoctanoyl-[acyl-carrier-protein] dehydratase activity [GO:0047451];fatty acid synthase activity [GO:0004312];3-oxo-pimeloyl-[acp] methyl ester reductase activity [GO:0102132];drug binding [GO:0008144];3-oxoacyl-[acyl-carrier-protein] synthase activity [GO:0004315];myristoyl-[a…	melanosome [GO:0042470];-;glycogen granule [GO:0042587];Golgi apparatus [GO:0005794];cytoplasm [GO:0005737];cytosol [GO:0005829];mitochondrion [GO:0005739];plasma membrane [GO:0005886]	fatty acid biosynthetic process [GO:0006633];-;tissue development [GO:0009888];monocyte differentiation [GO:0030224];cellular response to interleukin-4 [GO:0071353];neutrophil differentiation [GO:0030223];cell development [GO:0048468];ether lipid biosynthetic process [GO:0008611];acetyl-CoA metabolic process [GO:0006084];mammary gland development [GO:0030879];establishment of endothelial intestin…
Q9R0P5	DestrinActin-depolymerizing factorSid 23	actin filament fragmentation [GO:0030043];-;actin filament severing [GO:0051014];actin filament depolymerization [GO:0030042];positive regulation of actin filament depolymerization [GO:0030836]	-;actin filament binding [GO:0051015]	-;cortical actin cytoskeleton [GO:0030864];cytoplasm [GO:0005737]	actin filament fragmentation [GO:0030043];-;actin filament severing [GO:0051014];actin filament depolymerization [GO:0030042];positive regulation of actin filament depolymerization [GO:0030836];-;actin filament binding [GO:0051015];-;cortical actin cytoskeleton [GO:0030864];cytoplasm [GO:0005737]
Q9D8N0	Elongation factor 1-gammaeEF-1B gamma	response to virus [GO:0009615];-;translational elongation [GO:0006414]	translation elongation factor activity [GO:0003746];-	endoplasmic reticulum [GO:0005783];nucleus [GO:0005634];-;cytoplasm [GO:0005737]	response to virus [GO:0009615];-;translational elongation [GO:0006414];translation elongation factor activity [GO:0003746];-;endoplasmic reticulum [GO:0005783];nucleus [GO:0005634];-;cytoplasm [GO:0005737]
Q8VDM6	Heterogeneous nuclear ribonucleoprotein U-like protein 1	response to virus [GO:0009615];-;RNA processing [GO:0006396]	enzyme binding [GO:0019899];RNA binding [GO:0003723];-	nucleus [GO:0005634];-;nucleoplasm [GO:0005654]	response to virus [GO:0009615];-;RNA processing [GO:0006396];enzyme binding [GO:0019899];RNA binding [GO:0003723];-;nucleus [GO:0005634];-;nucleoplasm [GO:0005654]
Q641N3	Rps16 protein	-;translation [GO:0006412]	-;structural constituent of ribosome [GO:0003735]	-;ribosome [GO:0005840]	-;translation [GO:0006412];-;structural constituent of ribosome [GO:0003735];-;ribosome [GO:0005840]
Q80UT7	Rpl7a protein	ribosome biogenesis [GO:0042254];-	-	ribonucleoprotein complex [GO:1990904];-	ribosome biogenesis [GO:0042254];-;-;ribonucleoprotein complex [GO:1990904];-
Q8BVU9	SERPIN domain-containing protein	-	serine-type endopeptidase inhibitor activity [GO:0004867];collagen binding [GO:0005518];-	-;extracellular space [GO:0005615]	-;serine-type endopeptidase inhibitor activity [GO:0004867];collagen binding [GO:0005518];-;-;extracellular space [GO:0005615]
A0A3B2WCD8	Far upstream element-binding protein 2	-;regulation of transcription, DNA-templated [GO:0006355]	RNA binding [GO:0003723];-	-	-;regulation of transcription, DNA-templated [GO:0006355];RNA binding [GO:0003723];-;-
A0A2R8VHP3	Predicted pseudogene 5478	-	-	keratin filament [GO:0045095]	-;-;keratin filament [GO:0045095]
Q564E6	Sjogren syndrome antigen B, isoform CRA_aSsb protein	-;tRNA 5'-leader removal [GO:0001682];tRNA 3'-end processing [GO:0042780];IRES-dependent viral translational initiation [GO:0075522];tRNA export from nucleus [GO:0006409];protein localization to cytoplasmic stress granule [GO:1903608];nuclear histone mRNA catabolic process [GO:0071045]	tRNA binding [GO:0000049];-;poly(U) RNA binding [GO:0008266];sequence-specific mRNA binding [GO:1990825]	-;nucleus [GO:0005634];ribonucleoprotein complex [GO:1990904];cytoplasm [GO:0005737]	-;tRNA 5'-leader removal [GO:0001682];tRNA 3'-end processing [GO:0042780];IRES-dependent viral translational initiation [GO:0075522];tRNA export from nucleus [GO:0006409];protein localization to cytoplasmic stress granule [GO:1903608];nuclear histone mRNA catabolic process [GO:0071045];tRNA binding [GO:0000049];-;poly(U) RNA binding [GO:0008266];sequence-specific mRNA binding [GO:1990825];-;nucle…
Q3U2G2	Heat shock 70 kDa protein 4Heat shock protein 4, isoform CRA_a	chaperone-mediated protein complex assembly [GO:0051131];-;protein insertion into mitochondrial outer membrane [GO:0045040]	ATP binding [GO:0005524];-	-;cytosol [GO:0005829];extracellular exosome [GO:0070062]	chaperone-mediated protein complex assembly [GO:0051131];-;protein insertion into mitochondrial outer membrane [GO:0045040];ATP binding [GO:0005524];-;-;cytosol [GO:0005829];extracellular exosome [GO:0070062]
Q545C1	Tial1 cytotoxic granule-associated RNA binding protein-like 1, isoform CRA_c	-	RNA binding [GO:0003723];-;DNA binding [GO:0003677]	nucleus [GO:0005634];-;cytoplasmic stress granule [GO:0010494]	-;RNA binding [GO:0003723];-;DNA binding [GO:0003677];nucleus [GO:0005634];-;cytoplasmic stress granule [GO:0010494]
Q52KG9	Chaperonin containing Tcp1, subunit 6a (Zeta)	protein folding [GO:0006457];-	ATP binding [GO:0005524];-;unfolded protein binding [GO:0051082]	-;cytoplasm [GO:0005737]	protein folding [GO:0006457];-;ATP binding [GO:0005524];-;unfolded protein binding [GO:0051082];-;cytoplasm [GO:0005737]
F6ZFU0	Elongation factor 1-delta	-	translation elongation factor activity [GO:0003746];-	-;eukaryotic translation elongation factor 1 complex [GO:0005853]	-;translation elongation factor activity [GO:0003746];-;-;eukaryotic translation elongation factor 1 complex [GO:0005853]
Q3TKR5	Ribosomal protein L5	-;translation [GO:0006412]	-;structural constituent of ribosome [GO:0003735];5S rRNA binding [GO:0008097]	-;ribosome [GO:0005840]	-;translation [GO:0006412];-;structural constituent of ribosome [GO:0003735];5S rRNA binding [GO:0008097];-;ribosome [GO:0005840]
Q9CX86	Heterogeneous nuclear ribonucleoprotein A0	inflammatory response [GO:0006954];-;3'-UTR-mediated mRNA stabilization [GO:0070935];response to lipopolysaccharide [GO:0032496]	-;mRNA binding [GO:0003729];protein kinase binding [GO:0019901];RNA binding [GO:0003723];AU-rich element binding [GO:0017091];mRNA 3'-UTR AU-rich region binding [GO:0035925]	-;ribonucleoprotein complex [GO:1990904];nucleoplasm [GO:0005654]	inflammatory response [GO:0006954];-;3'-UTR-mediated mRNA stabilization [GO:0070935];response to lipopolysaccharide [GO:0032496];-;mRNA binding [GO:0003729];protein kinase binding [GO:0019901];RNA binding [GO:0003723];AU-rich element binding [GO:0017091];mRNA 3'-UTR AU-rich region binding [GO:0035925];-;ribonucleoprotein complex [GO:1990904];nucleoplasm [GO:0005654]
P70333	Heterogeneous nuclear ribonucleoprotein H2Heterogeneous nuclear ribonucleoprotein H'Heterogeneous nuclear ribonucleoprotein H2, N-terminally processed	-	RNA binding [GO:0003723];-	-;ribonucleoprotein complex [GO:1990904];cytosol [GO:0005829];postsynaptic density [GO:0014069];nucleoplasm [GO:0005654]	-;RNA binding [GO:0003723];-;-;ribonucleoprotein complex [GO:1990904];cytosol [GO:0005829];postsynaptic density [GO:0014069];nucleoplasm [GO:0005654]
Q9CRS5	Uncharacterized protein	-;regulation of transcription, DNA-templated [GO:0006355]	RNA binding [GO:0003723];metal ion binding [GO:0046872];-	-	-;regulation of transcription, DNA-templated [GO:0006355];RNA binding [GO:0003723];metal ion binding [GO:0046872];-;-
Q80XR6	Heterogeneous nuclear ribonucleoprotein A/BHnrpab protein	-	RNA binding [GO:0003723]	-	-;RNA binding [GO:0003723];-
O35887	CalumeninCrocalbin	-	enzyme binding [GO:0019899];-;calcium ion binding [GO:0005509];enzyme inhibitor activity [GO:0004857]	melanosome [GO:0042470];-;Golgi apparatus [GO:0005794];endoplasmic reticulum lumen [GO:0005788];endoplasmic reticulum membrane [GO:0005789];intracellular membrane-bounded organelle [GO:0043231];endoplasmic reticulum [GO:0005783];sarcoplasmic reticulum lumen [GO:0033018];extracellular region [GO:0005576]	-;enzyme binding [GO:0019899];-;calcium ion binding [GO:0005509];enzyme inhibitor activity [GO:0004857];melanosome [GO:0042470];-;Golgi apparatus [GO:0005794];endoplasmic reticulum lumen [GO:0005788];endoplasmic reticulum membrane [GO:0005789];intracellular membrane-bounded organelle [GO:0043231];endoplasmic reticulum [GO:0005783];sarcoplasmic reticulum lumen [GO:0033018];extracellular region [GO…
Q9Z130	Heterogeneous nuclear ribonucleoprotein D-likeJKT41-binding protein	mRNA metabolic process [GO:0016071];-;regulation of gene expression [GO:0010468]	-;sequence-specific DNA binding [GO:0043565];poly(A) binding [GO:0008143];RNA binding [GO:0003723];poly(G) binding [GO:0034046];double-stranded DNA binding [GO:0003690];DNA binding [GO:0003677];single-stranded DNA binding [GO:0003697];sequence-specific double-stranded DNA binding [GO:1990837]	nucleus [GO:0005634];-;ribonucleoprotein complex [GO:1990904];cytoplasm [GO:0005737];nucleoplasm [GO:0005654]	mRNA metabolic process [GO:0016071];-;regulation of gene expression [GO:0010468];-;sequence-specific DNA binding [GO:0043565];poly(A) binding [GO:0008143];RNA binding [GO:0003723];poly(G) binding [GO:0034046];double-stranded DNA binding [GO:0003690];DNA binding [GO:0003677];single-stranded DNA binding [GO:0003697];sequence-specific double-stranded DNA binding [GO:1990837];nucleus [GO:0005634];-;r…
Q8BT09	40S ribosomal protein S6	-;translation [GO:0006412]	-;structural constituent of ribosome [GO:0003735]	-;ribosome [GO:0005840]	-;translation [GO:0006412];-;structural constituent of ribosome [GO:0003735];-;ribosome [GO:0005840]
O09131	Glutathione S-transferase omega-1Glutathione S-transferase omega 1-1Glutathione-dependent dehydroascorbate reductaseMonomethylarsonic acid reductaseS-(Phenacyl)glutathione reductasep28	L-ascorbic acid biosynthetic process [GO:0019853];negative regulation of ryanodine-sensitive calcium-release channel activity [GO:0060315];-;oxidation-reduction process [GO:0055114];cellular response to arsenic-containing substance [GO:0071243];regulation of release of sequestered calcium ion into cytosol by sarcoplasmic reticulum [GO:0010880];L-ascorbic acid metabolic process [GO:0019852];positi…	-;methylarsonate reductase activity [GO:0050610];glutathione dehydrogenase (ascorbate) activity [GO:0045174];glutathione transferase activity [GO:0004364];oxidoreductase activity [GO:0016491]	-;cytoplasm [GO:0005737];basement membrane [GO:0005604];axon [GO:0030424];cytosol [GO:0005829];nuclear membrane [GO:0031965];myelin sheath [GO:0043209];cell body [GO:0044297]	L-ascorbic acid biosynthetic process [GO:0019853];negative regulation of ryanodine-sensitive calcium-release channel activity [GO:0060315];-;oxidation-reduction process [GO:0055114];cellular response to arsenic-containing substance [GO:0071243];regulation of release of sequestered calcium ion into cytosol by sarcoplasmic reticulum [GO:0010880];L-ascorbic acid metabolic process [GO:0019852];positi…
Q3TL33	Uncharacterized protein	-	calcium ion binding [GO:0005509]	-	-;calcium ion binding [GO:0005509];-
P08249	Malate dehydrogenase, mitochondrial	-;internal protein amino acid acetylation [GO:0006475];malate metabolic process [GO:0006108];carbohydrate metabolic process [GO:0005975];oxaloacetate metabolic process [GO:0006107];tricarboxylic acid cycle [GO:0006099];NADH metabolic process [GO:0006734];aerobic respiration [GO:0009060]	malate dehydrogenase (NADP+) activity [GO:0046554];L-malate dehydrogenase activity [GO:0030060];-;protein self-association [GO:0043621];malate dehydrogenase activity [GO:0016615];protein homodimerization activity [GO:0042803]	mitochondrial matrix [GO:0005759];-;mitochondrial inner membrane [GO:0005743];cytoplasm [GO:0005737];membrane [GO:0016020];mitochondrion [GO:0005739];myelin sheath [GO:0043209]	-;internal protein amino acid acetylation [GO:0006475];malate metabolic process [GO:0006108];carbohydrate metabolic process [GO:0005975];oxaloacetate metabolic process [GO:0006107];tricarboxylic acid cycle [GO:0006099];NADH metabolic process [GO:0006734];aerobic respiration [GO:0009060];malate dehydrogenase (NADP+) activity [GO:0046554];L-malate dehydrogenase activity [GO:0030060];-;protein self-…
O08553	Dihydropyrimidinase-related protein 2Unc-33-like phosphoprotein 2	positive regulation of glutamate secretion [GO:0014049];-;cytoskeleton organization [GO:0007010];response to amphetamine [GO:0001975];regulation of axon extension [GO:0030516];regulation of neuron projection development [GO:0010975];axon guidance [GO:0007411];spinal cord development [GO:0021510];olfactory bulb development [GO:0021772];endocytosis [GO:0006897];regulation of neuron differentiation …	-;protein kinase binding [GO:0019901];hydrolase activity, acting on carbon-nitrogen (but not peptide) bonds [GO:0016810];identical protein binding [GO:0042802];microtubule binding [GO:0008017]	plasma membrane [GO:0005886];-;dendrite [GO:0030425];cytoskeleton [GO:0005856];presynapse [GO:0098793];terminal bouton [GO:0043195];protein-containing complex [GO:0032991];axon [GO:0030424];growth cone [GO:0030426];cytosol [GO:0005829];mitochondrion [GO:0005739];neuron projection [GO:0043005];neuronal cell body [GO:0043025];myelin sheath [GO:0043209]	positive regulation of glutamate secretion [GO:0014049];-;cytoskeleton organization [GO:0007010];response to amphetamine [GO:0001975];regulation of axon extension [GO:0030516];regulation of neuron projection development [GO:0010975];axon guidance [GO:0007411];spinal cord development [GO:0021510];olfactory bulb development [GO:0021772];endocytosis [GO:0006897];regulation of neuron differentiation …
A0A140T8T4	Ribosomal protein L9, pseudogene 6	-;cytoplasmic translation [GO:0002181]	rRNA binding [GO:0019843];-;structural constituent of ribosome [GO:0003735]	cytosolic large ribosomal subunit [GO:0022625];-	-;cytoplasmic translation [GO:0002181];rRNA binding [GO:0019843];-;structural constituent of ribosome [GO:0003735];cytosolic large ribosomal subunit [GO:0022625];-
Q5SW83	Actin-related protein 2	positive regulation of dendritic spine morphogenesis [GO:0061003];-;associative learning [GO:0008306];cilium assembly [GO:0060271];Arp2/3 complex-mediated actin nucleation [GO:0034314];response to immobilization stress [GO:0035902];positive regulation of double-strand break repair via homologous recombination [GO:1905168];cellular response to trichostatin A [GO:0035984];response to ethanol [GO:00…	ATP binding [GO:0005524];-;actin filament binding [GO:0051015];structural constituent of cytoskeleton [GO:0005200]	site of double-strand break [GO:0035861];nucleus [GO:0005634];lamellipodium [GO:0030027];podosome core [GO:0061825];-;invadopodium [GO:0071437];cytoplasm [GO:0005737];postsynaptic density [GO:0014069];Arp2/3 protein complex [GO:0005885]	positive regulation of dendritic spine morphogenesis [GO:0061003];-;associative learning [GO:0008306];cilium assembly [GO:0060271];Arp2/3 complex-mediated actin nucleation [GO:0034314];response to immobilization stress [GO:0035902];positive regulation of double-strand break repair via homologous recombination [GO:1905168];cellular response to trichostatin A [GO:0035984];response to ethanol [GO:00…
Q497E9	40S ribosomal protein S8	-;translation [GO:0006412]	-;structural constituent of ribosome [GO:0003735]	-;ribosome [GO:0005840]	-;translation [GO:0006412];-;structural constituent of ribosome [GO:0003735];-;ribosome [GO:0005840]
O88990	Alpha-actinin-3Alpha-actinin skeletal muscle isoform 3F-actin cross-linking protein	negative regulation of relaxation of muscle [GO:1901078];-;regulation of aerobic respiration [GO:1903715];negative regulation of glycolytic process [GO:0045820];negative regulation of oxidative phosphorylation [GO:0090324];positive regulation of fast-twitch skeletal muscle fiber contraction [GO:0031448];regulation of muscle system process [GO:0090257];response to denervation involved in regulatio…	-;protein binding, bridging [GO:0030674];calcium ion binding [GO:0005509];actin filament binding [GO:0051015];protein homodimerization activity [GO:0042803]	brush border [GO:0005903];-;striated muscle thin filament [GO:0005865];Z disc [GO:0030018];sarcomere [GO:0030017]	negative regulation of relaxation of muscle [GO:1901078];-;regulation of aerobic respiration [GO:1903715];negative regulation of glycolytic process [GO:0045820];negative regulation of oxidative phosphorylation [GO:0090324];positive regulation of fast-twitch skeletal muscle fiber contraction [GO:0031448];regulation of muscle system process [GO:0090257];response to denervation involved in regulatio…
P43276	Histone H1.5H1 VAR.5H1b	positive regulation of histone H3-K9 methylation [GO:0051574];-;muscle organ development [GO:0007517];positive regulation of cell growth [GO:0030307];negative regulation of chromatin silencing [GO:0031936];establishment of protein localization to chromatin [GO:0071169];negative regulation of transcription by RNA polymerase II [GO:0000122];nucleosome positioning [GO:0016584];nucleosome assembly [G…	-;histone deacetylase binding [GO:0042826];double-stranded DNA binding [GO:0003690];nucleosomal DNA binding [GO:0031492];DNA binding [GO:0003677]	nuclear euchromatin [GO:0005719];nucleus [GO:0005634];-;nuclear heterochromatin [GO:0005720];nuclear chromatin [GO:0000790];nucleosome [GO:0000786]	positive regulation of histone H3-K9 methylation [GO:0051574];-;muscle organ development [GO:0007517];positive regulation of cell growth [GO:0030307];negative regulation of chromatin silencing [GO:0031936];establishment of protein localization to chromatin [GO:0071169];negative regulation of transcription by RNA polymerase II [GO:0000122];nucleosome positioning [GO:0016584];nucleosome assembly [G…
Q6PDM2	Serine/arginine-rich splicing factor 1ASF/SF2Pre-mRNA-splicing factor SRp30aSplicing factor, arginine/serine-rich 1	mRNA cis splicing, via spliceosome [GO:0045292];-;liver regeneration [GO:0097421];mRNA transport [GO:0051028];positive regulation of RNA splicing [GO:0033120];oligodendrocyte differentiation [GO:0048709];RNA splicing [GO:0008380];in utero embryonic development [GO:0001701];alternative mRNA splicing, via spliceosome [GO:0000380];cardiac muscle contraction [GO:0060048];mRNA 5'-splice site recogniti…	-;mRNA binding [GO:0003729];protein kinase B binding [GO:0043422];RS domain binding [GO:0050733];RNA binding [GO:0003723];DNA topoisomerase binding [GO:0044547]	nucleus [GO:0005634];-;cytoplasm [GO:0005737];nuclear speck [GO:0016607];catalytic step 2 spliceosome [GO:0071013];nucleoplasm [GO:0005654]	mRNA cis splicing, via spliceosome [GO:0045292];-;liver regeneration [GO:0097421];mRNA transport [GO:0051028];positive regulation of RNA splicing [GO:0033120];oligodendrocyte differentiation [GO:0048709];RNA splicing [GO:0008380];in utero embryonic development [GO:0001701];alternative mRNA splicing, via spliceosome [GO:0000380];cardiac muscle contraction [GO:0060048];mRNA 5'-splice site recogniti…
E9Q133	T-complex protein 1 subunit gamma	protein folding [GO:0006457];-	ATP binding [GO:0005524];-;unfolded protein binding [GO:0051082]	-;cytoplasm [GO:0005737]	protein folding [GO:0006457];-;ATP binding [GO:0005524];-;unfolded protein binding [GO:0051082];-;cytoplasm [GO:0005737]
P47911	60S ribosomal protein L6TAX-responsive enhancer element-binding protein 107	ribosomal large subunit assembly [GO:0000027];-;cytoplasmic translation [GO:0002181]	-;structural constituent of ribosome [GO:0003735];mRNA binding [GO:0003729];RNA binding [GO:0003723];5.8S rRNA binding [GO:1990932];tRNA binding [GO:0000049]	nucleus [GO:0005634];-;A band [GO:0031672];synapse [GO:0045202];cytosolic large ribosomal subunit [GO:0022625];cytoplasm [GO:0005737];nucleolus [GO:0005730];postsynaptic density [GO:0014069];polysomal ribosome [GO:0042788];rough endoplasmic reticulum [GO:0005791];cytoplasmic ribonucleoprotein granule [GO:0036464]	ribosomal large subunit assembly [GO:0000027];-;cytoplasmic translation [GO:0002181];-;structural constituent of ribosome [GO:0003735];mRNA binding [GO:0003729];RNA binding [GO:0003723];5.8S rRNA binding [GO:1990932];tRNA binding [GO:0000049];nucleus [GO:0005634];-;A band [GO:0031672];synapse [GO:0045202];cytosolic large ribosomal subunit [GO:0022625];cytoplasm [GO:0005737];nucleolus [GO:0005730]…
Q61576	Peptidyl-prolyl cis-trans isomerase FKBP1065 kDa FK506-binding proteinFK506-binding protein 10Immunophilin FKBP65Rotamase	-;peptidyl-proline modification [GO:0018208]	-;calcium ion binding [GO:0005509];FK506 binding [GO:0005528];peptidyl-prolyl cis-trans isomerase activity [GO:0003755]	membrane [GO:0016020];-;cytosol [GO:0005829];endoplasmic reticulum lumen [GO:0005788]	-;peptidyl-proline modification [GO:0018208];-;calcium ion binding [GO:0005509];FK506 binding [GO:0005528];peptidyl-prolyl cis-trans isomerase activity [GO:0003755];membrane [GO:0016020];-;cytosol [GO:0005829];endoplasmic reticulum lumen [GO:0005788]
Q61584	Fragile X mental retardation syndrome-related protein 1	negative regulation of translation [GO:0017148];positive regulation of translation [GO:0045727];-;muscle organ development [GO:0007517];regulation of mRNA stability [GO:0043488];positive regulation of gene silencing by miRNA [GO:2000637];cell differentiation [GO:0030154]	RNA strand annealing activity [GO:0033592];-;mRNA binding [GO:0003729];mRNA 3'-UTR binding [GO:0003730];G-quadruplex RNA binding [GO:0002151];protein homodimerization activity [GO:0042803];translation regulator activity [GO:0045182];protein heterodimerization activity [GO:0046982]	nucleus [GO:0005634];-;dendrite [GO:0030425];glutamatergic synapse [GO:0098978];perinuclear region of cytoplasm [GO:0048471];dendritic spine [GO:0043197];postsynapse [GO:0098794];cytoplasm [GO:0005737];ribonucleoprotein granule [GO:0035770];axon [GO:0030424];polysome [GO:0005844];cytosol [GO:0005829];costamere [GO:0043034];postsynaptic density [GO:0014069];neuronal cell body [GO:0043025];cytoplas…	negative regulation of translation [GO:0017148];positive regulation of translation [GO:0045727];-;muscle organ development [GO:0007517];regulation of mRNA stability [GO:0043488];positive regulation of gene silencing by miRNA [GO:2000637];cell differentiation [GO:0030154];RNA strand annealing activity [GO:0033592];-;mRNA binding [GO:0003729];mRNA 3'-UTR binding [GO:0003730];G-quadruplex RNA bindin…
Q9DBR7	Protein phosphatase 1 regulatory subunit 12AMyosin phosphatase-targeting subunit 1	centrosome cycle [GO:0007098];negative regulation of catalytic activity [GO:0043086];-;positive regulation of myosin-light-chain-phosphatase activity [GO:0035508];regulation of nucleocytoplasmic transport [GO:0046822];mitotic cell cycle [GO:0000278];regulation of myosin-light-chain-phosphatase activity [GO:0035507];signal transduction [GO:0007165];protein dephosphorylation [GO:0006470];regulation…	phosphatase regulator activity [GO:0019208];-;14-3-3 protein binding [GO:0071889];protein kinase binding [GO:0019901];enzyme inhibitor activity [GO:0004857]	kinetochore [GO:0000776];PTW/PP1 phosphatase complex [GO:0072357];A band [GO:0031672];-;Z disc [GO:0030018];cytoplasm [GO:0005737];centrosome [GO:0005813];actin cytoskeleton [GO:0015629];contractile fiber [GO:0043292];cytosol [GO:0005829]	centrosome cycle [GO:0007098];negative regulation of catalytic activity [GO:0043086];-;positive regulation of myosin-light-chain-phosphatase activity [GO:0035508];regulation of nucleocytoplasmic transport [GO:0046822];mitotic cell cycle [GO:0000278];regulation of myosin-light-chain-phosphatase activity [GO:0035507];signal transduction [GO:0007165];protein dephosphorylation [GO:0006470];regulation…
P47963	60S ribosomal protein L13A52	-;translation [GO:0006412]	-;structural constituent of ribosome [GO:0003735]	-;cytosolic large ribosomal subunit [GO:0022625];nucleolus [GO:0005730];cytosol [GO:0005829];endoplasmic reticulum [GO:0005783]	-;translation [GO:0006412];-;structural constituent of ribosome [GO:0003735];-;cytosolic large ribosomal subunit [GO:0022625];nucleolus [GO:0005730];cytosol [GO:0005829];endoplasmic reticulum [GO:0005783]
Q8VHX6	Filamin-CABP-280-like proteinABP-LActin-binding-like proteinFilamin-2Gamma-filamin	-;actin filament-based process [GO:0030029];muscle fiber development [GO:0048747]	-;identical protein binding [GO:0042802];cytoskeletal protein binding [GO:0008092];actin binding [GO:0003779];ankyrin binding [GO:0030506]	-;sarcoplasm [GO:0016528];Z disc [GO:0030018];cytoplasm [GO:0005737];actin cytoskeleton [GO:0015629];cytosol [GO:0005829];plasma membrane [GO:0005886];sarcolemma [GO:0042383]	-;actin filament-based process [GO:0030029];muscle fiber development [GO:0048747];-;identical protein binding [GO:0042802];cytoskeletal protein binding [GO:0008092];actin binding [GO:0003779];ankyrin binding [GO:0030506];-;sarcoplasm [GO:0016528];Z disc [GO:0030018];cytoplasm [GO:0005737];actin cytoskeleton [GO:0015629];cytosol [GO:0005829];plasma membrane [GO:0005886];sarcolemma [GO:0042383]
Q3TQW3	Uncharacterized protein	mRNA processing [GO:0006397];-	RNA binding [GO:0003723];-	nucleus [GO:0005634];-	mRNA processing [GO:0006397];-;RNA binding [GO:0003723];-;nucleus [GO:0005634];-
Q60865	Caprin-1Cytoplasmic activation- and proliferation-associated protein 1GPI-anchored membrane protein 1GPI-anchored protein p137Membrane component chromosome 11 surface marker 1RNA granule protein 105	negative regulation of translation [GO:0017148];positive regulation of dendritic spine morphogenesis [GO:0061003];-;positive regulation of dendrite morphogenesis [GO:0050775]	RNA binding [GO:0003723];-	-;dendrite [GO:0030425];glutamatergic synapse [GO:0098978];postsynapse [GO:0098794];cytoplasmic stress granule [GO:0010494];P-body [GO:0000932];cytosol [GO:0005829];synapse [GO:0045202]	negative regulation of translation [GO:0017148];positive regulation of dendritic spine morphogenesis [GO:0061003];-;positive regulation of dendrite morphogenesis [GO:0050775];RNA binding [GO:0003723];-;-;dendrite [GO:0030425];glutamatergic synapse [GO:0098978];postsynapse [GO:0098794];cytoplasmic stress granule [GO:0010494];P-body [GO:0000932];cytosol [GO:0005829];synapse [GO:0045202]
Q3TWI1	Uncharacterized protein	-	oxidoreductase activity, acting on the CH-NH2 group of donors, oxygen as acceptor [GO:0016641];copper ion binding [GO:0005507]	-	-;oxidoreductase activity, acting on the CH-NH2 group of donors, oxygen as acceptor [GO:0016641];copper ion binding [GO:0005507];-
Q64727	VinculinMetavinculin	-;lamellipodium assembly [GO:0030032];regulation of cell migration [GO:0030334];cell adhesion [GO:0007155];protein localization to cell surface [GO:0034394];axon extension [GO:0048675];morphogenesis of an epithelium [GO:0002009];apical junction assembly [GO:0043297];adherens junction assembly [GO:0034333];epithelial cell-cell adhesion [GO:0090136]	Rho GTPase binding [GO:0017048];-;dystroglycan binding [GO:0002162];structural molecule activity [GO:0005198];alpha-catenin binding [GO:0045294];actin filament binding [GO:0051015];ubiquitin protein ligase binding [GO:0031625]	podosome [GO:0002102];cell-cell adherens junction [GO:0005913];-;actin cytoskeleton [GO:0015629];adherens junction [GO:0005912];outer dense plaque of desmosome [GO:0090636];Z disc [GO:0030018];protein-containing complex [GO:0032991];cell-cell junction [GO:0005911];costamere [GO:0043034];brush border [GO:0005903];focal adhesion [GO:0005925];zonula adherens [GO:0005915];inner dense plaque of desmos…	-;lamellipodium assembly [GO:0030032];regulation of cell migration [GO:0030334];cell adhesion [GO:0007155];protein localization to cell surface [GO:0034394];axon extension [GO:0048675];morphogenesis of an epithelium [GO:0002009];apical junction assembly [GO:0043297];adherens junction assembly [GO:0034333];epithelial cell-cell adhesion [GO:0090136];Rho GTPase binding [GO:0017048];-;dystroglycan bi…
Q61937	NucleophosminNucleolar phosphoprotein B23Nucleolar protein NO38Numatrin	negative regulation of protein kinase activity by regulation of protein phosphorylation [GO:0044387];centrosome cycle [GO:0007098];-;regulation of cell growth [GO:0001558];positive regulation of DNA replication [GO:0045740];regulation of protein stability [GO:0031647];chromatin remodeling [GO:0006338];posttranscriptional regulation of gene expression [GO:0010608];positive regulation of protein ub…	rRNA binding [GO:0019843];-;transcription factor binding [GO:0008134];protein kinase binding [GO:0019901];ATP binding [GO:0005524];p53 binding [GO:0002039];NF-kappaB binding [GO:0051059];transcription coactivator activity [GO:0003713];enzyme binding [GO:0019899];chromatin binding [GO:0003682];DNA binding [GO:0003677];protein homodimerization activity [GO:0042803];protein heterodimerization activi…	granular component [GO:0001652];nucleus [GO:0005634];-;spindle pole centrosome [GO:0031616];large ribosomal subunit [GO:0015934];cytoplasm [GO:0005737];centrosome [GO:0005813];nuclear speck [GO:0016607];ribonucleoprotein complex [GO:1990904];nucleolus [GO:0005730];protein-containing complex [GO:0032991];cytosol [GO:0005829];small ribosomal subunit [GO:0015935];nuclear matrix [GO:0016363];protein-…	negative regulation of protein kinase activity by regulation of protein phosphorylation [GO:0044387];centrosome cycle [GO:0007098];-;regulation of cell growth [GO:0001558];positive regulation of DNA replication [GO:0045740];regulation of protein stability [GO:0031647];chromatin remodeling [GO:0006338];posttranscriptional regulation of gene expression [GO:0010608];positive regulation of protein ub…
Q3UC02	MCG23457	-;translation [GO:0006412]	-;structural constituent of ribosome [GO:0003735]	cytosolic small ribosomal subunit [GO:0022627];-	-;translation [GO:0006412];-;structural constituent of ribosome [GO:0003735];cytosolic small ribosomal subunit [GO:0022627];-
A0A2S0DFH4	Anti-HIV fusion peptide monocolonal anitbody light chain vFP4.01	-	-	-	-
F8WJ41	40S ribosomal protein S15a	-;translation [GO:0006412]	-;structural constituent of ribosome [GO:0003735]	-;ribosome [GO:0005840]	-;translation [GO:0006412];-;structural constituent of ribosome [GO:0003735];-;ribosome [GO:0005840]
Q3U9P0	S10_plectin domain-containing protein	-	-	-	-
Q3TIQ2	Uncharacterized protein	-;translation [GO:0006412]	-;structural constituent of ribosome [GO:0003735]	-;ribosome [GO:0005840]	-;translation [GO:0006412];-;structural constituent of ribosome [GO:0003735];-;ribosome [GO:0005840]
F7AEH4	40S ribosomal protein S12	-;translation [GO:0006412]	-;structural constituent of ribosome [GO:0003735]	-;ribosome [GO:0005840]	-;translation [GO:0006412];-;structural constituent of ribosome [GO:0003735];-;ribosome [GO:0005840]
Q6P202	Hmgb1 protein	DNA geometric change [GO:0032392];-	-;supercoiled DNA binding [GO:0097100];DNA binding, bending [GO:0008301];bubble DNA binding [GO:0000405];four-way junction DNA binding [GO:0000400]	nucleus [GO:0005634];-	DNA geometric change [GO:0032392];-;-;supercoiled DNA binding [GO:0097100];DNA binding, bending [GO:0008301];bubble DNA binding [GO:0000405];four-way junction DNA binding [GO:0000400];nucleus [GO:0005634];-
Q5PR15	Rpl30 protein	-	RNA binding [GO:0003723];-;structural constituent of ribosome [GO:0003735]	cytosolic large ribosomal subunit [GO:0022625];-	-;RNA binding [GO:0003723];-;structural constituent of ribosome [GO:0003735];cytosolic large ribosomal subunit [GO:0022625];-
Q9DAB4	Uncharacterized protein	-;cell redox homeostasis [GO:0045454]	-;isomerase activity [GO:0016853]	cell [GO:0005623];-	-;cell redox homeostasis [GO:0045454];-;isomerase activity [GO:0016853];cell [GO:0005623];-
Q8CEH8	Profilin	actin cytoskeleton organization [GO:0030036];-	-;actin binding [GO:0003779]	-	actin cytoskeleton organization [GO:0030036];-;-;actin binding [GO:0003779];-
Q6ZQK2	MKIAA0051 protein	signal transduction [GO:0007165];regulation of GTPase activity [GO:0043087]	-	-	signal transduction [GO:0007165];regulation of GTPase activity [GO:0043087];-;-
Q3UM23	Uncharacterized protein	-	-	-	-
Q5M8R9	Farnesyl diphosphate synthetase	-;isoprenoid biosynthetic process [GO:0008299]	-;transferase activity [GO:0016740]	-	-;isoprenoid biosynthetic process [GO:0008299];-;transferase activity [GO:0016740];-
Q5M9N8	Ribosomal protein L7	-;maturation of LSU-rRNA from tricistronic rRNA transcript (SSU-rRNA, 5.8S rRNA, LSU-rRNA) [GO:0000463]	-;structural constituent of ribosome [GO:0003735]	cytosolic large ribosomal subunit [GO:0022625];-	-;maturation of LSU-rRNA from tricistronic rRNA transcript (SSU-rRNA, 5.8S rRNA, LSU-rRNA) [GO:0000463];-;structural constituent of ribosome [GO:0003735];cytosolic large ribosomal subunit [GO:0022625];-
Q6NY00	Fructose-bisphosphate aldolase	-;glycolytic process [GO:0006096]	fructose-bisphosphate aldolase activity [GO:0004332];-	-	-;glycolytic process [GO:0006096];fructose-bisphosphate aldolase activity [GO:0004332];-;-
Q8BT90	Uncharacterized protein	-;translation [GO:0006412]	-;structural constituent of ribosome [GO:0003735]	-;ribosome [GO:0005840]	-;translation [GO:0006412];-;structural constituent of ribosome [GO:0003735];-;ribosome [GO:0005840]
Q3UX16	Polyadenylate-binding protein	myeloid cell development [GO:0061515];regulation of mRNA stability [GO:0043488];-	-;mRNA binding [GO:0003729];mRNA 3'-UTR binding [GO:0003730];poly(A) binding [GO:0008143];RNA binding [GO:0003723];poly(U) RNA binding [GO:0008266]	nucleus [GO:0005634];-;ribonucleoprotein complex [GO:1990904];cytoplasmic stress granule [GO:0010494];cytoplasm [GO:0005737];cytosol [GO:0005829]	myeloid cell development [GO:0061515];regulation of mRNA stability [GO:0043488];-;-;mRNA binding [GO:0003729];mRNA 3'-UTR binding [GO:0003730];poly(A) binding [GO:0008143];RNA binding [GO:0003723];poly(U) RNA binding [GO:0008266];nucleus [GO:0005634];-;ribonucleoprotein complex [GO:1990904];cytoplasmic stress granule [GO:0010494];cytoplasm [GO:0005737];cytosol [GO:0005829]
Q5SXR6	Clathrin heavy chain	intracellular protein transport [GO:0006886];vesicle-mediated transport [GO:0016192];-	structural molecule activity [GO:0005198];-;clathrin light chain binding [GO:0032051]	clathrin coat of coated pit [GO:0030132];clathrin complex [GO:0071439];-;clathrin coat of trans-Golgi network vesicle [GO:0030130]	intracellular protein transport [GO:0006886];vesicle-mediated transport [GO:0016192];-;structural molecule activity [GO:0005198];-;clathrin light chain binding [GO:0032051];clathrin coat of coated pit [GO:0030132];clathrin complex [GO:0071439];-;clathrin coat of trans-Golgi network vesicle [GO:0030130]
Q5FWB6	60S acidic ribosomal protein P0	ribosome biogenesis [GO:0042254];-	-	-;ribosome [GO:0005840]	ribosome biogenesis [GO:0042254];-;-;-;ribosome [GO:0005840]
Q3UDU4	L-lactate dehydrogenase	carboxylic acid metabolic process [GO:0019752];-;carbohydrate metabolic process [GO:0005975]	-;L-lactate dehydrogenase activity [GO:0004459]	-;cytoplasm [GO:0005737]	carboxylic acid metabolic process [GO:0019752];-;carbohydrate metabolic process [GO:0005975];-;L-lactate dehydrogenase activity [GO:0004459];-;cytoplasm [GO:0005737]
Q4FZH2	MCG50660, isoform CRA_aMCG50660, isoform CRA_bMCG6351Ribosomal protein L26	-;translation [GO:0006412]	-;structural constituent of ribosome [GO:0003735]	large ribosomal subunit [GO:0015934];-	-;translation [GO:0006412];-;structural constituent of ribosome [GO:0003735];large ribosomal subunit [GO:0015934];-
Q91V55	40S ribosomal protein S5Ribosomal protein S5Ribosomal protein S5, isoform CRA_a	regulation of translational fidelity [GO:0006450];-;translation [GO:0006412]	-;structural constituent of ribosome [GO:0003735];mRNA binding [GO:0003729]	cytosolic small ribosomal subunit [GO:0022627];-	regulation of translational fidelity [GO:0006450];-;translation [GO:0006412];-;structural constituent of ribosome [GO:0003735];mRNA binding [GO:0003729];cytosolic small ribosomal subunit [GO:0022627];-
Q6ZWX1	MCG1036414MCG115732MCG121795MCG128444MCG130125, isoform CRA_aMCG133520Ribosomal protein L35ARpl35a protein	rRNA processing [GO:0006364];-;translation [GO:0006412];ribosomal large subunit biogenesis [GO:0042273]	-;structural constituent of ribosome [GO:0003735]	-;ribosome [GO:0005840]	rRNA processing [GO:0006364];-;translation [GO:0006412];ribosomal large subunit biogenesis [GO:0042273];-;structural constituent of ribosome [GO:0003735];-;ribosome [GO:0005840]
P62717	60S ribosomal protein L18a	response to antineoplastic agent [GO:0097327];-;cytoplasmic translation [GO:0002181]	-;structural constituent of ribosome [GO:0003735]	-;cytosolic large ribosomal subunit [GO:0022625];ribosome [GO:0005840];postsynaptic density [GO:0014069];polysomal ribosome [GO:0042788];synapse [GO:0045202]	response to antineoplastic agent [GO:0097327];-;cytoplasmic translation [GO:0002181];-;structural constituent of ribosome [GO:0003735];-;cytosolic large ribosomal subunit [GO:0022625];ribosome [GO:0005840];postsynaptic density [GO:0014069];polysomal ribosome [GO:0042788];synapse [GO:0045202]
P08228	Superoxide dismutase [Cu-Zn]	superoxide metabolic process [GO:0006801];-;embryo implantation [GO:0007566];myeloid cell homeostasis [GO:0002262];response to antipsychotic drug [GO:0097332];response to hydrogen peroxide [GO:0042542];auditory receptor cell stereocilium organization [GO:0060088];response to nutrient levels [GO:0031667];superoxide anion generation [GO:0042554];response to reactive oxygen species [GO:0000302];nega…	zinc ion binding [GO:0008270];-;superoxide dismutase activity [GO:0004784];copper ion binding [GO:0005507];identical protein binding [GO:0042802];Rac GTPase binding [GO:0048365];protein phosphatase 2B binding [GO:0030346];enzyme binding [GO:0019899];chaperone binding [GO:0051087]	-;mitochondrial intermembrane space [GO:0005758];axon cytoplasm [GO:1904115];dendrite cytoplasm [GO:0032839];dense core granule [GO:0031045];mitochondrion [GO:0005739];neuron projection [GO:0043005];cytoplasmic vesicle [GO:0031410];peroxisome [GO:0005777];protein-containing complex [GO:0032991];lysosome [GO:0005764];nucleus [GO:0005634];cytosol [GO:0005829];neuronal cell body [GO:0043025];nucleop…	superoxide metabolic process [GO:0006801];-;embryo implantation [GO:0007566];myeloid cell homeostasis [GO:0002262];response to antipsychotic drug [GO:0097332];response to hydrogen peroxide [GO:0042542];auditory receptor cell stereocilium organization [GO:0060088];response to nutrient levels [GO:0031667];superoxide anion generation [GO:0042554];response to reactive oxygen species [GO:0000302];nega…
K0BWC3	Palladin isoform	actin cytoskeleton organization [GO:0030036];cell migration [GO:0016477]	-	-	actin cytoskeleton organization [GO:0030036];cell migration [GO:0016477];-;-
Q3TFK4	Annexin	-	calcium-dependent phospholipid binding [GO:0005544];phospholipase inhibitor activity [GO:0004859];calcium ion binding [GO:0005509]	-	-;calcium-dependent phospholipid binding [GO:0005544];phospholipase inhibitor activity [GO:0004859];calcium ion binding [GO:0005509];-
A2AM97	Ribosomal protein 10	-;translation [GO:0006412];liver regeneration [GO:0097421]	-;structural constituent of ribosome [GO:0003735]	cytosolic large ribosomal subunit [GO:0022625];-	-;translation [GO:0006412];liver regeneration [GO:0097421];-;structural constituent of ribosome [GO:0003735];cytosolic large ribosomal subunit [GO:0022625];-
P62852	40S ribosomal protein S25	-;ribosomal small subunit assembly [GO:0000028]	-;structural constituent of ribosome [GO:0003735]	nucleus [GO:0005634];-;ribosome [GO:0005840];nucleolus [GO:0005730];polysome [GO:0005844];cytosolic small ribosomal subunit [GO:0022627];postsynaptic density [GO:0014069];synapse [GO:0045202]	-;ribosomal small subunit assembly [GO:0000028];-;structural constituent of ribosome [GO:0003735];nucleus [GO:0005634];-;ribosome [GO:0005840];nucleolus [GO:0005730];polysome [GO:0005844];cytosolic small ribosomal subunit [GO:0022627];postsynaptic density [GO:0014069];synapse [GO:0045202]
Q3TFC2	Uncharacterized protein	-	RNA binding [GO:0003723]	-	-;RNA binding [GO:0003723];-
Q3THE2	Myosin regulatory light chain 12BMyosin regulatory light chain 2-B, smooth muscle isoformMyosin regulatory light chain 20 kDaMyosin regulatory light chain MRLC2	regulation of cell shape [GO:0008360];-	myosin heavy chain binding [GO:0032036];-;calcium ion binding [GO:0005509]	brush border [GO:0005903];-;cell cortex region [GO:0099738];Z disc [GO:0030018];protein-containing complex [GO:0032991];stress fiber [GO:0001725];apical part of cell [GO:0045177];myosin II complex [GO:0016460]	regulation of cell shape [GO:0008360];-;myosin heavy chain binding [GO:0032036];-;calcium ion binding [GO:0005509];brush border [GO:0005903];-;cell cortex region [GO:0099738];Z disc [GO:0030018];protein-containing complex [GO:0032991];stress fiber [GO:0001725];apical part of cell [GO:0045177];myosin II complex [GO:0016460]
Q9CR57	60S ribosomal protein L14	rRNA processing [GO:0006364];-;translation [GO:0006412];ribosomal large subunit biogenesis [GO:0042273]	RNA binding [GO:0003723];-;structural constituent of ribosome [GO:0003735]	cytosolic large ribosomal subunit [GO:0022625];postsynaptic density [GO:0014069];-	rRNA processing [GO:0006364];-;translation [GO:0006412];ribosomal large subunit biogenesis [GO:0042273];RNA binding [GO:0003723];-;structural constituent of ribosome [GO:0003735];cytosolic large ribosomal subunit [GO:0022625];postsynaptic density [GO:0014069];-
Q9WV32	Actin-related protein 2/3 complex subunit 1BArp2/3 complex 41 kDa subunitp41-ARC	Arp2/3 complex-mediated actin nucleation [GO:0034314];-;response to estrogen [GO:0043627];response to estradiol [GO:0032355]	protein-containing complex binding [GO:0044877];-;actin filament binding [GO:0051015];structural constituent of cytoskeleton [GO:0005200]	nucleus [GO:0005634];-;cytoplasm [GO:0005737];tubulobulbar complex [GO:0036284];Arp2/3 protein complex [GO:0005885]	Arp2/3 complex-mediated actin nucleation [GO:0034314];-;response to estrogen [GO:0043627];response to estradiol [GO:0032355];protein-containing complex binding [GO:0044877];-;actin filament binding [GO:0051015];structural constituent of cytoskeleton [GO:0005200];nucleus [GO:0005634];-;cytoplasm [GO:0005737];tubulobulbar complex [GO:0036284];Arp2/3 protein complex [GO:0005885]
Q9CY58	Plasminogen activator inhibitor 1 RNA-binding proteinPAI1 RNA-binding protein 1SERPINE1 mRNA-binding protein 1	regulation of apoptotic process [GO:0042981];-;PML body organization [GO:0030578]	SUMO binding [GO:0032183];-;mRNA 3'-UTR binding [GO:0003730]	nucleus [GO:0005634];-;perinuclear region of cytoplasm [GO:0048471];cytoplasm [GO:0005737];cytosol [GO:0005829];plasma membrane [GO:0005886]	regulation of apoptotic process [GO:0042981];-;PML body organization [GO:0030578];SUMO binding [GO:0032183];-;mRNA 3'-UTR binding [GO:0003730];nucleus [GO:0005634];-;perinuclear region of cytoplasm [GO:0048471];cytoplasm [GO:0005737];cytosol [GO:0005829];plasma membrane [GO:0005886]
A2ASS6	TitinConnectin	striated muscle cell development [GO:0055002];-;heart development [GO:0007507];adult heart development [GO:0007512];cardiac muscle tissue morphogenesis [GO:0055008];detection of muscle stretch [GO:0035995];ventricular system development [GO:0021591];cardiac myofibril assembly [GO:0055003];heart morphogenesis [GO:0003007];regulation of catalytic activity [GO:0050790];somitogenesis [GO:0001756];pos…	-;protein self-association [GO:0043621];muscle alpha-actinin binding [GO:0051371];protein tyrosine kinase activity [GO:0004713];protein kinase binding [GO:0019901];protease binding [GO:0002020];enzyme binding [GO:0019899];calcium ion binding [GO:0005509];protein serine/threonine kinase activity [GO:0004674];structural constituent of cytoskeleton [GO:0005200];telethonin binding [GO:0031433];identi…	striated muscle thin filament [GO:0005865];A band [GO:0031672];myofibril [GO:0030016];-;condensed nuclear chromosome [GO:0000794];sarcomere [GO:0030017];Z disc [GO:0030018];I band [GO:0031674];M band [GO:0031430];muscle myosin complex [GO:0005859]	striated muscle cell development [GO:0055002];-;heart development [GO:0007507];adult heart development [GO:0007512];cardiac muscle tissue morphogenesis [GO:0055008];detection of muscle stretch [GO:0035995];ventricular system development [GO:0021591];cardiac myofibril assembly [GO:0055003];heart morphogenesis [GO:0003007];regulation of catalytic activity [GO:0050790];somitogenesis [GO:0001756];pos…
Q14AA6	GTP-binding nuclear protein Ran	-;protein import into nucleus [GO:0006606]	-;protein domain specific binding [GO:0019904];GTPase activity [GO:0003924];GTP binding [GO:0005525]	nucleus [GO:0005634];-;cytoplasm [GO:0005737]	-;protein import into nucleus [GO:0006606];-;protein domain specific binding [GO:0019904];GTPase activity [GO:0003924];GTP binding [GO:0005525];nucleus [GO:0005634];-;cytoplasm [GO:0005737]
E9PWE8	Dihydropyrimidinase-related protein 3	positive regulation of filopodium assembly [GO:0051491];-;actin filament bundle assembly [GO:0051017];negative regulation of cell migration [GO:0030336];neuron development [GO:0048666];protein homooligomerization [GO:0051260];response to axon injury [GO:0048678];negative regulation of neuron projection development [GO:0010977];positive regulation of neuron projection development [GO:0010976];acti…	-;hydrolase activity, acting on carbon-nitrogen (but not peptide) bonds [GO:0016810];filamin binding [GO:0031005];SH3 domain binding [GO:0017124];chondroitin sulfate binding [GO:0035374]	lamellipodium [GO:0030027];-;filamentous actin [GO:0031941];extracellular space [GO:0005615];exocytic vesicle [GO:0070382];growth cone [GO:0030426];cytosol [GO:0005829];synapse [GO:0045202];cell body [GO:0044297]	positive regulation of filopodium assembly [GO:0051491];-;actin filament bundle assembly [GO:0051017];negative regulation of cell migration [GO:0030336];neuron development [GO:0048666];protein homooligomerization [GO:0051260];response to axon injury [GO:0048678];negative regulation of neuron projection development [GO:0010977];positive regulation of neuron projection development [GO:0010976];acti…
Q8BP47	Asparagine--tRNA ligase, cytoplasmicAsparaginyl-tRNA synthetase	asparaginyl-tRNA aminoacylation [GO:0006421];-	nucleic acid binding [GO:0003676];ATP binding [GO:0005524];-;asparagine-tRNA ligase activity [GO:0004816]	-;cytosol [GO:0005829];mitochondrion [GO:0005739]	asparaginyl-tRNA aminoacylation [GO:0006421];-;nucleic acid binding [GO:0003676];ATP binding [GO:0005524];-;asparagine-tRNA ligase activity [GO:0004816];-;cytosol [GO:0005829];mitochondrion [GO:0005739]
B9EHN0	Ubiquitin-activating enzyme E1, Chr XUbiquitin-like modifier activating enzyme 1	-;cellular response to DNA damage stimulus [GO:0006974]	ATP binding [GO:0005524];-;ubiquitin activating enzyme activity [GO:0004839]	rough endoplasmic reticulum membrane [GO:0030867];lysosomal membrane [GO:0005765];-;desmosome [GO:0030057];endosome membrane [GO:0010008];heterochromatin [GO:0000792];cytosol [GO:0005829];mitochondrion [GO:0005739];nucleoplasm [GO:0005654]	-;cellular response to DNA damage stimulus [GO:0006974];ATP binding [GO:0005524];-;ubiquitin activating enzyme activity [GO:0004839];rough endoplasmic reticulum membrane [GO:0030867];lysosomal membrane [GO:0005765];-;desmosome [GO:0030057];endosome membrane [GO:0010008];heterochromatin [GO:0000792];cytosol [GO:0005829];mitochondrion [GO:0005739];nucleoplasm [GO:0005654]
P17742	Peptidyl-prolyl cis-trans isomerase ACyclophilin ACyclosporin A-binding proteinRotamase ASP18Peptidyl-prolyl cis-trans isomerase A, N-terminally processed	-;protein refolding [GO:0042026];protein peptidyl-prolyl isomerization [GO:0000413];positive regulation of protein secretion [GO:0050714];positive regulation of viral genome replication [GO:0045070];lipid droplet organization [GO:0034389];regulation of viral genome replication [GO:0045069];neuron differentiation [GO:0030182]	-;unfolded protein binding [GO:0051082];cyclosporin A binding [GO:0016018];peptidyl-prolyl cis-trans isomerase activity [GO:0003755]	nucleus [GO:0005634];-;extracellular space [GO:0005615];protein-containing complex [GO:0032991];cytosol [GO:0005829];myelin sheath [GO:0043209]	-;protein refolding [GO:0042026];protein peptidyl-prolyl isomerization [GO:0000413];positive regulation of protein secretion [GO:0050714];positive regulation of viral genome replication [GO:0045070];lipid droplet organization [GO:0034389];regulation of viral genome replication [GO:0045069];neuron differentiation [GO:0030182];-;unfolded protein binding [GO:0051082];cyclosporin A binding [GO:001601…
P0DP27	Calmodulin-2	-;regulation of cytokinesis [GO:0032465];establishment of protein localization to mitochondrial membrane [GO:0090151];regulation of synaptic vesicle exocytosis [GO:2000300];regulation of cardiac muscle contraction [GO:0055117];negative regulation of ryanodine-sensitive calcium-release channel activity [GO:0060315];response to corticosterone [GO:0051412];positive regulation of cyclic-nucleotide ph…	nitric-oxide synthase regulator activity [GO:0030235];nitric-oxide synthase binding [GO:0050998];adenylate cyclase binding [GO:0008179];calcium channel inhibitor activity [GO:0019855];-;ion channel binding [GO:0044325];titin binding [GO:0031432];calcium-dependent protein binding [GO:0048306];protein kinase binding [GO:0019901];phosphatidylinositol 3-kinase binding [GO:0043548];calcium ion binding…	nucleus [GO:0005634];-;calcium channel complex [GO:0034704];spindle pole [GO:0000922];spindle microtubule [GO:0005876];sarcomere [GO:0030017];mitochondrial membrane [GO:0031966];cytoplasm [GO:0005737];centrosome [GO:0005813];catalytic complex [GO:1902494];growth cone [GO:0030426];synaptic vesicle membrane [GO:0030672];neuron projection [GO:0043005];voltage-gated potassium channel complex [GO:0008…	-;regulation of cytokinesis [GO:0032465];establishment of protein localization to mitochondrial membrane [GO:0090151];regulation of synaptic vesicle exocytosis [GO:2000300];regulation of cardiac muscle contraction [GO:0055117];negative regulation of ryanodine-sensitive calcium-release channel activity [GO:0060315];response to corticosterone [GO:0051412];positive regulation of cyclic-nucleotide ph…
P37804	TransgelinActin-associated protein p27Smooth muscle protein 22-alpha	epithelial cell differentiation [GO:0030855];-	-;actin filament binding [GO:0051015]	-;cytoplasm [GO:0005737]	epithelial cell differentiation [GO:0030855];-;-;actin filament binding [GO:0051015];-;cytoplasm [GO:0005737]
P27546	Microtubule-associated protein 4	negative regulation of non-motile cilium assembly [GO:1902856];microtubule cytoskeleton organization [GO:0000226];-;neuron projection development [GO:0031175];microtubule sliding [GO:0051012];cell division [GO:0051301];establishment of spindle orientation [GO:0051294];mitotic spindle organization [GO:0007052]	-;microtubule binding [GO:0008017]	-;microtubule [GO:0005874];axoneme [GO:0005930];axon [GO:0030424];mitotic spindle [GO:0072686];cytosol [GO:0005829];neuron projection [GO:0043005];postsynaptic density [GO:0014069];plasma membrane [GO:0005886];microtubule cytoskeleton [GO:0015630]	negative regulation of non-motile cilium assembly [GO:1902856];microtubule cytoskeleton organization [GO:0000226];-;neuron projection development [GO:0031175];microtubule sliding [GO:0051012];cell division [GO:0051301];establishment of spindle orientation [GO:0051294];mitotic spindle organization [GO:0007052];-;microtubule binding [GO:0008017];-;microtubule [GO:0005874];axoneme [GO:0005930];axon …
Q91XV3	Brain acid soluble protein 122 kDa neuronal tissue-enriched acidic proteinNeuronal axonal membrane protein NAP-22	glomerular visceral epithelial cell differentiation [GO:0072112];-;negative regulation of transcription, DNA-templated [GO:0045892]	transcription corepressor activity [GO:0003714];transcription regulatory region DNA binding [GO:0044212];-;protein domain specific binding [GO:0019904]	nucleus [GO:0005634];-;cytoplasm [GO:0005737];nuclear speck [GO:0016607];growth cone [GO:0030426];COP9 signalosome [GO:0008180];cell junction [GO:0030054];plasma membrane [GO:0005886]	glomerular visceral epithelial cell differentiation [GO:0072112];-;negative regulation of transcription, DNA-templated [GO:0045892];transcription corepressor activity [GO:0003714];transcription regulatory region DNA binding [GO:0044212];-;protein domain specific binding [GO:0019904];nucleus [GO:0005634];-;cytoplasm [GO:0005737];nuclear speck [GO:0016607];growth cone [GO:0030426];COP9 signalosome …
P14115	60S ribosomal protein L27aL29	-;translation [GO:0006412]	-;structural constituent of ribosome [GO:0003735]	cytosolic large ribosomal subunit [GO:0022625];-;cytosol [GO:0005829];endoplasmic reticulum [GO:0005783]	-;translation [GO:0006412];-;structural constituent of ribosome [GO:0003735];cytosolic large ribosomal subunit [GO:0022625];-;cytosol [GO:0005829];endoplasmic reticulum [GO:0005783]
Q3TED3	ATP-citrate synthaseATP-citrate (pro-S-)-lyaseCitrate cleavage enzyme	lipid metabolic process [GO:0006629];-;citrate metabolic process [GO:0006101];acetyl-CoA biosynthetic process [GO:0006085]	-;ATP citrate synthase activity [GO:0003878];ATP binding [GO:0005524];metal ion binding [GO:0046872];cofactor binding [GO:0048037]	-;cytoplasm [GO:0005737]	lipid metabolic process [GO:0006629];-;citrate metabolic process [GO:0006101];acetyl-CoA biosynthetic process [GO:0006085];-;ATP citrate synthase activity [GO:0003878];ATP binding [GO:0005524];metal ion binding [GO:0046872];cofactor binding [GO:0048037];-;cytoplasm [GO:0005737]
P97855	Ras GTPase-activating protein-binding protein 1ATP-dependent DNA helicase VIIIGAP SH3 domain-binding protein 1HDH-VIII	innate immune response [GO:0045087];-;positive regulation of stress granule assembly [GO:0062029];type I interferon production [GO:0032606];negative regulation of canonical Wnt signaling pathway [GO:0090090];defense response to virus [GO:0051607];stress granule assembly [GO:0034063]	DNA helicase activity [GO:0003678];-;mRNA binding [GO:0003729];ATP binding [GO:0005524];RNA helicase activity [GO:0003724];DNA binding [GO:0003677];endonuclease activity [GO:0004519]	nucleus [GO:0005634];-;ribonucleoprotein complex [GO:1990904];cytoplasmic stress granule [GO:0010494];cytoplasm [GO:0005737];perikaryon [GO:0043204];cytosol [GO:0005829]	innate immune response [GO:0045087];-;positive regulation of stress granule assembly [GO:0062029];type I interferon production [GO:0032606];negative regulation of canonical Wnt signaling pathway [GO:0090090];defense response to virus [GO:0051607];stress granule assembly [GO:0034063];DNA helicase activity [GO:0003678];-;mRNA binding [GO:0003729];ATP binding [GO:0005524];RNA helicase activity [GO:0…
P62880	Guanine nucleotide-binding protein G(I)/G(S)/G(T) subunit beta-2G protein subunit beta-2Transducin beta chain 2	G protein-coupled receptor signaling pathway [GO:0007186];-	-;GTPase binding [GO:0051020];protein-containing complex binding [GO:0044877];calcium channel regulator activity [GO:0005246];GTPase activity [GO:0003924]	-;perinuclear region of cytoplasm [GO:0048471];protein-containing complex [GO:0032991];heterotrimeric G-protein complex [GO:0005834];myelin sheath [GO:0043209];cell body [GO:0044297]	G protein-coupled receptor signaling pathway [GO:0007186];-;-;GTPase binding [GO:0051020];protein-containing complex binding [GO:0044877];calcium channel regulator activity [GO:0005246];GTPase activity [GO:0003924];-;perinuclear region of cytoplasm [GO:0048471];protein-containing complex [GO:0032991];heterotrimeric G-protein complex [GO:0005834];myelin sheath [GO:0043209];cell body [GO:0044297]
Q3TGE1	Uncharacterized protein	Arp2/3 complex-mediated actin nucleation [GO:0034314];-	ATP binding [GO:0005524];-	Arp2/3 protein complex [GO:0005885];-	Arp2/3 complex-mediated actin nucleation [GO:0034314];-;ATP binding [GO:0005524];-;Arp2/3 protein complex [GO:0005885];-
P60867	40S ribosomal protein S20	-;translation [GO:0006412]	RNA binding [GO:0003723];-;structural constituent of ribosome [GO:0003735]	cytosolic small ribosomal subunit [GO:0022627];-;synapse [GO:0045202]	-;translation [GO:0006412];RNA binding [GO:0003723];-;structural constituent of ribosome [GO:0003735];cytosolic small ribosomal subunit [GO:0022627];-;synapse [GO:0045202]
P11983	T-complex protein 1 subunit alphaCCT-alphaTailless complex polypeptide 1ATailless complex polypeptide 1B	-;regulation of macrophage apoptotic process [GO:2000109];scaRNA localization to Cajal body [GO:0090666];positive regulation of establishment of protein localization to telomere [GO:1904851];toxin transport [GO:1901998];protein folding [GO:0006457];positive regulation of telomerase RNA localization to Cajal body [GO:1904874];protein stabilization [GO:0050821];positive regulation of telomerase act…	ATP binding [GO:0005524];-;ubiquitin protein ligase binding [GO:0031625];unfolded protein binding [GO:0051082]	-;nuclear heterochromatin [GO:0005720];microtubule [GO:0005874];Golgi apparatus [GO:0005794];centrosome [GO:0005813];acrosomal vesicle [GO:0001669];chaperonin-containing T-complex [GO:0005832];microtubule organizing center [GO:0005815];zona pellucida receptor complex [GO:0002199];heterochromatin [GO:0000792];pericentriolar material [GO:0000242];myelin sheath [GO:0043209];cell body [GO:0044297]	-;regulation of macrophage apoptotic process [GO:2000109];scaRNA localization to Cajal body [GO:0090666];positive regulation of establishment of protein localization to telomere [GO:1904851];toxin transport [GO:1901998];protein folding [GO:0006457];positive regulation of telomerase RNA localization to Cajal body [GO:1904874];protein stabilization [GO:0050821];positive regulation of telomerase act…
Q3TJN2	T-complex protein 1 subunit etaCCT-eta	protein folding [GO:0006457];-	ATP binding [GO:0005524];-;unfolded protein binding [GO:0051082]	-;cytoplasm [GO:0005737]	protein folding [GO:0006457];-;ATP binding [GO:0005524];-;unfolded protein binding [GO:0051082];-;cytoplasm [GO:0005737]
P40142	TransketolaseP68	glyceraldehyde-3-phosphate biosynthetic process [GO:0046166];-;pentose-phosphate shunt [GO:0006098];pentose-phosphate shunt, non-oxidative branch [GO:0009052];ribose phosphate biosynthetic process [GO:0046390];regulation of growth [GO:0040008]	-;transketolase activity [GO:0004802];thiamine pyrophosphate binding [GO:0030976];carbohydrate binding [GO:0030246];monosaccharide binding [GO:0048029];cofactor binding [GO:0048037];protein homodimerization activity [GO:0042803];magnesium ion binding [GO:0000287]	-;peroxisome [GO:0005777];nuclear body [GO:0016604];nuclear speck [GO:0016607];endoplasmic reticulum membrane [GO:0005789];intracellular membrane-bounded organelle [GO:0043231];nucleoplasm [GO:0005654];myelin sheath [GO:0043209]	glyceraldehyde-3-phosphate biosynthetic process [GO:0046166];-;pentose-phosphate shunt [GO:0006098];pentose-phosphate shunt, non-oxidative branch [GO:0009052];ribose phosphate biosynthetic process [GO:0046390];regulation of growth [GO:0040008];-;transketolase activity [GO:0004802];thiamine pyrophosphate binding [GO:0030976];carbohydrate binding [GO:0030246];monosaccharide binding [GO:0048029];cof…
Q8CGC7	Bifunctional glutamate/proline--tRNA ligaseBifunctional aminoacyl-tRNA synthetaseGlutamate--tRNA ligaseGlutamyl-tRNA synthetaseProline--tRNA ligaseProlyl-tRNA synthetase	negative regulation of translation [GO:0017148];-;cellular response to interferon-gamma [GO:0071346];regulation of long-chain fatty acid import into cell [GO:0140212];prolyl-tRNA aminoacylation [GO:0006433];long-chain fatty acid import into cell [GO:0044539];cellular response to insulin stimulus [GO:0032869];glutamyl-tRNA aminoacylation [GO:0006424]	zinc ion binding [GO:0008270];glutamate-tRNA ligase activity [GO:0004818];-;GTPase binding [GO:0051020];RNA stem-loop binding [GO:0035613];proline-tRNA ligase activity [GO:0004827];identical protein binding [GO:0042802];ATP binding [GO:0005524];protein homodimerization activity [GO:0042803]	-;aminoacyl-tRNA synthetase multienzyme complex [GO:0017101];ribonucleoprotein complex [GO:1990904];cytoplasm [GO:0005737];cytosol [GO:0005829];GAIT complex [GO:0097452];plasma membrane [GO:0005886]	negative regulation of translation [GO:0017148];-;cellular response to interferon-gamma [GO:0071346];regulation of long-chain fatty acid import into cell [GO:0140212];prolyl-tRNA aminoacylation [GO:0006433];long-chain fatty acid import into cell [GO:0044539];cellular response to insulin stimulus [GO:0032869];glutamyl-tRNA aminoacylation [GO:0006424];zinc ion binding [GO:0008270];glutamate-tRNA li…
Q3UGC0	RRM domain-containing protein	eukaryotic translation initiation factor 4F complex assembly [GO:0097010];-	RNA strand annealing activity [GO:0033592];-	-	eukaryotic translation initiation factor 4F complex assembly [GO:0097010];-;RNA strand annealing activity [GO:0033592];-;-
Q3UIG8	Methyltransf_25 domain-containing protein	-;protein methylation [GO:0006479]	-;methyltransferase activity [GO:0008168]	-	-;protein methylation [GO:0006479];-;methyltransferase activity [GO:0008168];-
Q3UB63	Uncharacterized protein	-	-	integral component of membrane [GO:0016021]	-;-;integral component of membrane [GO:0016021]
Q3UJV2	F-actin-capping protein subunit alpha	-;barbed-end actin filament capping [GO:0051016]	-;actin binding [GO:0003779]	-;F-actin capping protein complex [GO:0008290]	-;barbed-end actin filament capping [GO:0051016];-;actin binding [GO:0003779];-;F-actin capping protein complex [GO:0008290]
P62918	60S ribosomal protein L8	-;cytoplasmic translation [GO:0002181]	rRNA binding [GO:0019843];-;structural constituent of ribosome [GO:0003735]	-;cytosolic large ribosomal subunit [GO:0022625];postsynapse [GO:0098794];postsynaptic density [GO:0014069];polysomal ribosome [GO:0042788];synapse [GO:0045202]	-;cytoplasmic translation [GO:0002181];rRNA binding [GO:0019843];-;structural constituent of ribosome [GO:0003735];-;cytosolic large ribosomal subunit [GO:0022625];postsynapse [GO:0098794];postsynaptic density [GO:0014069];polysomal ribosome [GO:0042788];synapse [GO:0045202]
A0A0N4SW28	Guanine nucleotide-binding protein subunit gamma	G protein-coupled receptor signaling pathway [GO:0007186];-	-;GTPase activity [GO:0003924]	heterotrimeric G-protein complex [GO:0005834];-	G protein-coupled receptor signaling pathway [GO:0007186];-;-;GTPase activity [GO:0003924];heterotrimeric G-protein complex [GO:0005834];-
P80314	T-complex protein 1 subunit betaCCT-beta	chaperone mediated protein folding independent of cofactor [GO:0051086];-;scaRNA localization to Cajal body [GO:0090666];positive regulation of establishment of protein localization to telomere [GO:1904851];toxin transport [GO:1901998];positive regulation of telomerase RNA localization to Cajal body [GO:1904874];protein stabilization [GO:0050821];positive regulation of telomerase activity [GO:005…	-;protein folding chaperone [GO:0044183];ATP binding [GO:0005524];unfolded protein binding [GO:0051082];ubiquitin protein ligase binding [GO:0031625]	-;microtubule [GO:0005874];chaperonin-containing T-complex [GO:0005832];zona pellucida receptor complex [GO:0002199];cytosol [GO:0005829];myelin sheath [GO:0043209];cell body [GO:0044297]	chaperone mediated protein folding independent of cofactor [GO:0051086];-;scaRNA localization to Cajal body [GO:0090666];positive regulation of establishment of protein localization to telomere [GO:1904851];toxin transport [GO:1901998];positive regulation of telomerase RNA localization to Cajal body [GO:1904874];protein stabilization [GO:0050821];positive regulation of telomerase activity [GO:005…
Q3UC19	Uncharacterized protein	-	-	-	-
Q9CXW4	60S ribosomal protein L11	rRNA processing [GO:0006364];ribosomal large subunit assembly [GO:0000027];-;negative regulation of ubiquitin-dependent protein catabolic process [GO:2000059];negative regulation of ubiquitin protein ligase activity [GO:1904667];protein targeting [GO:0006605];negative regulation of DNA-binding transcription factor activity [GO:0043433];positive regulation of intrinsic apoptotic signaling pathway …	-;structural constituent of ribosome [GO:0003735];ubiquitin ligase inhibitor activity [GO:1990948];peroxisome proliferator activated receptor binding [GO:0042975];5S rRNA binding [GO:0008097];ubiquitin protein ligase binding [GO:0031625]	-;cytosolic large ribosomal subunit [GO:0022625];cytoplasm [GO:0005737];nucleolus [GO:0005730];protein-containing complex [GO:0032991];cytosolic ribosome [GO:0022626];polysomal ribosome [GO:0042788];nucleoplasm [GO:0005654];synapse [GO:0045202]	rRNA processing [GO:0006364];ribosomal large subunit assembly [GO:0000027];-;negative regulation of ubiquitin-dependent protein catabolic process [GO:2000059];negative regulation of ubiquitin protein ligase activity [GO:1904667];protein targeting [GO:0006605];negative regulation of DNA-binding transcription factor activity [GO:0043433];positive regulation of intrinsic apoptotic signaling pathway …
Q8C3R7	LIM zinc-binding domain-containing protein	negative regulation of actin filament depolymerization [GO:0030835];-;actin filament bundle assembly [GO:0051017]	metal ion binding [GO:0046872];actin filament binding [GO:0051015];-	-	negative regulation of actin filament depolymerization [GO:0030835];-;actin filament bundle assembly [GO:0051017];metal ion binding [GO:0046872];actin filament binding [GO:0051015];-;-
Q3U7K7	E3 ubiquitin-protein ligase TRIM21	-;protein trimerization [GO:0070206];positive regulation of cell cycle [GO:0045787];negative regulation of viral release from host cell [GO:1902187];negative regulation of NF-kappaB transcription factor activity [GO:0032088];protein destabilization [GO:0031648];response to interferon-gamma [GO:0034341];positive regulation of autophagy [GO:0010508];positive regulation of DNA-binding transcription …	identical protein binding [GO:0042802];zinc ion binding [GO:0008270];-;ubiquitin-protein transferase activity [GO:0004842]	SCF ubiquitin ligase complex [GO:0019005];-;cytoplasm [GO:0005737];nucleoplasm [GO:0005654]	-;protein trimerization [GO:0070206];positive regulation of cell cycle [GO:0045787];negative regulation of viral release from host cell [GO:1902187];negative regulation of NF-kappaB transcription factor activity [GO:0032088];protein destabilization [GO:0031648];response to interferon-gamma [GO:0034341];positive regulation of autophagy [GO:0010508];positive regulation of DNA-binding transcription …
A0A2S0DFI8	Anti-HIV fusion peptide monocolonal anitbody light chain vFP7.04	-	-	-	-
O55029	Coatomer subunit beta'Beta'-coat proteinp102	retrograde vesicle-mediated transport, Golgi to endoplasmic reticulum [GO:0006890];-;intra-Golgi vesicle-mediated transport [GO:0006891];endoplasmic reticulum to Golgi vesicle-mediated transport [GO:0006888];toxin transport [GO:1901998];intracellular protein transport [GO:0006886]	structural molecule activity [GO:0005198];protein kinase C binding [GO:0005080];-	-;COPI vesicle coat [GO:0030126];Golgi apparatus [GO:0005794];cytosol [GO:0005829];Golgi membrane [GO:0000139]	retrograde vesicle-mediated transport, Golgi to endoplasmic reticulum [GO:0006890];-;intra-Golgi vesicle-mediated transport [GO:0006891];endoplasmic reticulum to Golgi vesicle-mediated transport [GO:0006888];toxin transport [GO:1901998];intracellular protein transport [GO:0006886];structural molecule activity [GO:0005198];protein kinase C binding [GO:0005080];-;-;COPI vesicle coat [GO:0030126];Go…
P03995	Glial fibrillary acidic protein	-;positive regulation of Schwann cell proliferation [GO:0010625];extracellular matrix organization [GO:0030198];neuron projection regeneration [GO:0031102];regulation of neurotransmitter uptake [GO:0051580];response to wounding [GO:0009611];astrocyte development [GO:0014002];intermediate filament-based process [GO:0045103];negative regulation of neuron projection development [GO:0010977];Bergmann…	-;integrin binding [GO:0005178];structural constituent of cytoskeleton [GO:0005200];identical protein binding [GO:0042802];kinase binding [GO:0019900]	cytoplasmic side of lysosomal membrane [GO:0098574];intermediate filament cytoskeleton [GO:0045111];cytoskeleton [GO:0005856];-;intermediate filament [GO:0005882];astrocyte end-foot [GO:0097450];cytoplasm [GO:0005737];cell projection [GO:0042995];membrane [GO:0016020];glial cell projection [GO:0097386];astrocyte projection [GO:0097449];myelin sheath [GO:0043209];cell body [GO:0044297]	-;positive regulation of Schwann cell proliferation [GO:0010625];extracellular matrix organization [GO:0030198];neuron projection regeneration [GO:0031102];regulation of neurotransmitter uptake [GO:0051580];response to wounding [GO:0009611];astrocyte development [GO:0014002];intermediate filament-based process [GO:0045103];negative regulation of neuron projection development [GO:0010977];Bergmann…
Q3UX10	Tubulin alpha chain-like 3	microtubule cytoskeleton organization [GO:0000226];mitotic cell cycle [GO:0000278];-;microtubule-based process [GO:0007017]	structural constituent of cytoskeleton [GO:0005200];-;GTPase activity [GO:0003924];GTP binding [GO:0005525]	-;cytoplasm [GO:0005737];microtubule [GO:0005874]	microtubule cytoskeleton organization [GO:0000226];mitotic cell cycle [GO:0000278];-;microtubule-based process [GO:0007017];structural constituent of cytoskeleton [GO:0005200];-;GTPase activity [GO:0003924];GTP binding [GO:0005525];-;cytoplasm [GO:0005737];microtubule [GO:0005874]
P63028	Translationally-controlled tumor protein21 kDa polypeptidep21p23	-;negative regulation of ectoderm development [GO:2000384];negative regulation of intrinsic apoptotic signaling pathway in response to DNA damage [GO:1902230];spermatogenesis [GO:0007283];stem cell population maintenance [GO:0019827]	transcription factor binding [GO:0008134];-;calcium ion binding [GO:0005509]	nucleus [GO:0005634];-;spindle pole [GO:0000922];multivesicular body [GO:0005771];extracellular space [GO:0005615];cytoplasm [GO:0005737];cytosol [GO:0005829];nucleoplasm [GO:0005654];cytoplasmic microtubule [GO:0005881]	-;negative regulation of ectoderm development [GO:2000384];negative regulation of intrinsic apoptotic signaling pathway in response to DNA damage [GO:1902230];spermatogenesis [GO:0007283];stem cell population maintenance [GO:0019827];transcription factor binding [GO:0008134];-;calcium ion binding [GO:0005509];nucleus [GO:0005634];-;spindle pole [GO:0000922];multivesicular body [GO:0005771];extrac…
S4R1W1	Glyceraldehyde-3-phosphate dehydrogenase	-;glucose metabolic process [GO:0006006];glycolytic process [GO:0006096]	NAD binding [GO:0051287];-;NADP binding [GO:0050661];glyceraldehyde-3-phosphate dehydrogenase (NAD+) (phosphorylating) activity [GO:0004365]	-;cytosol [GO:0005829]	-;glucose metabolic process [GO:0006006];glycolytic process [GO:0006096];NAD binding [GO:0051287];-;NADP binding [GO:0050661];glyceraldehyde-3-phosphate dehydrogenase (NAD+) (phosphorylating) activity [GO:0004365];-;cytosol [GO:0005829]
E9QAI5	CAD protein	'de novo' pyrimidine nucleobase biosynthetic process [GO:0006207];-;glutamine metabolic process [GO:0006541]	amino acid binding [GO:0016597];carbamoyl-phosphate synthase (glutamine-hydrolyzing) activity [GO:0004088];-;hydrolase activity, acting on carbon-nitrogen (but not peptide) bonds, in cyclic amides [GO:0016812];ATP binding [GO:0005524];metal ion binding [GO:0046872];aspartate carbamoyltransferase activity [GO:0004070]	-	'de novo' pyrimidine nucleobase biosynthetic process [GO:0006207];-;glutamine metabolic process [GO:0006541];amino acid binding [GO:0016597];carbamoyl-phosphate synthase (glutamine-hydrolyzing) activity [GO:0004088];-;hydrolase activity, acting on carbon-nitrogen (but not peptide) bonds, in cyclic amides [GO:0016812];ATP binding [GO:0005524];metal ion binding [GO:0046872];aspartate carbamoyltrans…
G3UYV7	40S ribosomal protein S28	-;translation [GO:0006412]	-;structural constituent of ribosome [GO:0003735]	-;ribosome [GO:0005840]	-;translation [GO:0006412];-;structural constituent of ribosome [GO:0003735];-;ribosome [GO:0005840]
O89017	LegumainAsparaginyl endopeptidaseProtease, cysteine 1	self proteolysis [GO:0097264];-;activation of cysteine-type endopeptidase activity [GO:0097202];response to acidic pH [GO:0010447];negative regulation of neuron apoptotic process [GO:0043524];receptor catabolic process [GO:0032801];positive regulation of mitotic cell cycle [GO:0045931];positive regulation of long-term synaptic potentiation [GO:1900273];associative learning [GO:0008306];negative r…	cysteine-type endopeptidase activity [GO:0004197];-;peptidase activity [GO:0008233]	-;perinuclear region of cytoplasm [GO:0048471];late endosome [GO:0005770];cytoplasm [GO:0005737];apical part of cell [GO:0045177];lysosome [GO:0005764];extracellular region [GO:0005576]	self proteolysis [GO:0097264];-;activation of cysteine-type endopeptidase activity [GO:0097202];response to acidic pH [GO:0010447];negative regulation of neuron apoptotic process [GO:0043524];receptor catabolic process [GO:0032801];positive regulation of mitotic cell cycle [GO:0045931];positive regulation of long-term synaptic potentiation [GO:1900273];associative learning [GO:0008306];negative r…
Q5M9K9	MCG126194, isoform CRA_aRibosomal protein L31	-;translation [GO:0006412]	-;structural constituent of ribosome [GO:0003735]	-;ribosome [GO:0005840]	-;translation [GO:0006412];-;structural constituent of ribosome [GO:0003735];-;ribosome [GO:0005840]
Q9WVA4	Transgelin-2SM22-beta	epithelial cell differentiation [GO:0030855]	-	-	epithelial cell differentiation [GO:0030855];-;-
Q8C253	Galectin	-;positive regulation of protein localization to plasma membrane [GO:1903078];negative regulation of extrinsic apoptotic signaling pathway [GO:2001237];neutrophil chemotaxis [GO:0030593];negative regulation of endocytosis [GO:0045806];regulation of T cell apoptotic process [GO:0070232];positive regulation of mononuclear cell migration [GO:0071677];positive regulation of protein homodimerization a…	-;protein phosphatase binding [GO:0019903];IgE binding [GO:0019863];carbohydrate binding [GO:0030246];chemoattractant activity [GO:0042056];laminin binding [GO:0043236]	nucleus [GO:0005634];immunological synapse [GO:0001772];-;mitochondrial inner membrane [GO:0005743]	-;positive regulation of protein localization to plasma membrane [GO:1903078];negative regulation of extrinsic apoptotic signaling pathway [GO:2001237];neutrophil chemotaxis [GO:0030593];negative regulation of endocytosis [GO:0045806];regulation of T cell apoptotic process [GO:0070232];positive regulation of mononuclear cell migration [GO:0071677];positive regulation of protein homodimerization a…
Q3TQ70	Beta1 subnuit of GTP-binding proteinBeta1 subunit of GTP-binding proteinGuanine nucleotide binding protein, beta 1, isoform CRA_b	positive regulation of cytosolic calcium ion concentration [GO:0007204];-;cellular response to hypoxia [GO:0071456];G protein-coupled receptor signaling pathway [GO:0007186];protein heterotrimerization [GO:0070208];cardiac muscle cell apoptotic process [GO:0010659]	-;GTPase binding [GO:0051020];protein-containing complex binding [GO:0044877];spectrin binding [GO:0030507];alkylglycerophosphoethanolamine phosphodiesterase activity [GO:0047391];GTPase activity [GO:0003924]	-;dendrite [GO:0030425];photoreceptor outer segment membrane [GO:0042622];heterotrimeric G-protein complex [GO:0005834];photoreceptor inner segment [GO:0001917];cell body [GO:0044297]	positive regulation of cytosolic calcium ion concentration [GO:0007204];-;cellular response to hypoxia [GO:0071456];G protein-coupled receptor signaling pathway [GO:0007186];protein heterotrimerization [GO:0070208];cardiac muscle cell apoptotic process [GO:0010659];-;GTPase binding [GO:0051020];protein-containing complex binding [GO:0044877];spectrin binding [GO:0030507];alkylglycerophosphoethano…
Q6ZWZ4	60S ribosomal protein L36	-;cytoplasmic translation [GO:0002181]	-;structural constituent of ribosome [GO:0003735]	nucleolus [GO:0005730];cytosolic large ribosomal subunit [GO:0022625];polysomal ribosome [GO:0042788];-	-;cytoplasmic translation [GO:0002181];-;structural constituent of ribosome [GO:0003735];nucleolus [GO:0005730];cytosolic large ribosomal subunit [GO:0022625];polysomal ribosome [GO:0042788];-
O55143	Sarcoplasmic/endoplasmic reticulum calcium ATPase 2Calcium pump 2Calcium-transporting ATPase sarcoplasmic reticulum type, slow twitch skeletal muscle isoformEndoplasmic reticulum class 1/2 Ca(2+) ATPase	-;T-tubule organization [GO:0033292];regulation of the force of heart contraction [GO:0002026];ER-nucleus signaling pathway [GO:0006984];negative regulation of heart contraction [GO:0045822];cellular response to oxidative stress [GO:0034599];regulation of cardiac muscle cell membrane potential [GO:0086036];regulation of cardiac muscle contraction by calcium ion signaling [GO:0010882];regulation o…	-;calcium transmembrane transporter activity, phosphorylative mechanism [GO:0005388];proton-exporting ATPase activity, phosphorylative mechanism [GO:0008553];calcium ion binding [GO:0005509];lutropin-choriogonadotropic hormone receptor binding [GO:0031775];ATP binding [GO:0005524];S100 protein binding [GO:0044548];calcium-transporting ATPase activity involved in regulation of cardiac muscle cell …	sarcoplasmic reticulum membrane [GO:0033017];-;sarcoplasmic reticulum [GO:0016529];extrinsic component of cytoplasmic side of plasma membrane [GO:0031234];perinuclear region of cytoplasm [GO:0048471];vesicle membrane [GO:0012506];ribbon synapse [GO:0097470];apical ectoplasmic specialization [GO:0061831];longitudinal sarcoplasmic reticulum [GO:0014801];endoplasmic reticulum membrane [GO:0005789];p…	-;T-tubule organization [GO:0033292];regulation of the force of heart contraction [GO:0002026];ER-nucleus signaling pathway [GO:0006984];negative regulation of heart contraction [GO:0045822];cellular response to oxidative stress [GO:0034599];regulation of cardiac muscle cell membrane potential [GO:0086036];regulation of cardiac muscle contraction by calcium ion signaling [GO:0010882];regulation o…
P30681	High mobility group protein B2High mobility group protein 2	-;cellular response to lipopolysaccharide [GO:0071222];defense response to Gram-positive bacterium [GO:0050830];male gonad development [GO:0008584];spermatogenesis [GO:0007283];positive regulation of endothelial cell proliferation [GO:0001938];chromatin remodeling [GO:0006338];defense response to Gram-negative bacterium [GO:0050829];innate immune response [GO:0045087];regulation of transcription …	-;RAGE receptor binding [GO:0050786];transcription factor binding [GO:0008134];supercoiled DNA binding [GO:0097100];DNA binding, bending [GO:0008301];enhancer sequence-specific DNA binding [GO:0001158];protein domain specific binding [GO:0019904];damaged DNA binding [GO:0003684];chemoattractant activity [GO:0042056];non-sequence-specific DNA binding, bending [GO:0044378];transcription regulatory …	nucleus [GO:0005634];-;perinuclear region of cytoplasm [GO:0048471];cell [GO:0005623];extracellular space [GO:0005615];cytoplasm [GO:0005737];nucleolus [GO:0005730];protein-containing complex [GO:0032991];nuclear chromatin [GO:0000790];condensed chromosome [GO:0000793]	-;cellular response to lipopolysaccharide [GO:0071222];defense response to Gram-positive bacterium [GO:0050830];male gonad development [GO:0008584];spermatogenesis [GO:0007283];positive regulation of endothelial cell proliferation [GO:0001938];chromatin remodeling [GO:0006338];defense response to Gram-negative bacterium [GO:0050829];innate immune response [GO:0045087];regulation of transcription …
P61750	ADP-ribosylation factor 4	vesicle-mediated transport [GO:0016192];-;cell migration [GO:0016477];protein localization to cilium [GO:0061512];dendritic spine development [GO:0060996];intracellular protein transport [GO:0006886];protein ADP-ribosylation [GO:0006471];regulation of postsynapse organization [GO:0099175];retrograde vesicle-mediated transport, Golgi to endoplasmic reticulum [GO:0006890];response to axon injury [G…	epidermal growth factor receptor binding [GO:0005154];-;GTP binding [GO:0005525]	-;glutamatergic synapse [GO:0098978];dendritic spine [GO:0043197];ruffle membrane [GO:0032587];Golgi apparatus [GO:0005794];cytoplasm [GO:0005737];cytosol [GO:0005829];plasma membrane [GO:0005886]	vesicle-mediated transport [GO:0016192];-;cell migration [GO:0016477];protein localization to cilium [GO:0061512];dendritic spine development [GO:0060996];intracellular protein transport [GO:0006886];protein ADP-ribosylation [GO:0006471];regulation of postsynapse organization [GO:0099175];retrograde vesicle-mediated transport, Golgi to endoplasmic reticulum [GO:0006890];response to axon injury [G…
P43275	Histone H1.1H1 VAR.3Histone H1a	-;negative regulation of chromatin silencing [GO:0031936];nucleosome positioning [GO:0016584];nucleosome assembly [GO:0006334];regulation of transcription, DNA-templated [GO:0006355];spermatogenesis [GO:0007283];negative regulation of DNA recombination [GO:0045910];positive regulation of receptor-mediated endocytosis [GO:0048260];chromosome condensation [GO:0030261]	-;heparin binding [GO:0008201];double-stranded DNA binding [GO:0003690];nucleosomal DNA binding [GO:0031492];DNA binding [GO:0003677]	nuclear euchromatin [GO:0005719];nucleus [GO:0005634];cell surface [GO:0009986];-;vesicle [GO:0031982];nuclear chromatin [GO:0000790];nucleosome [GO:0000786]	-;negative regulation of chromatin silencing [GO:0031936];nucleosome positioning [GO:0016584];nucleosome assembly [GO:0006334];regulation of transcription, DNA-templated [GO:0006355];spermatogenesis [GO:0007283];negative regulation of DNA recombination [GO:0045910];positive regulation of receptor-mediated endocytosis [GO:0048260];chromosome condensation [GO:0030261];-;heparin binding [GO:0008201]…
Q61699	Heat shock protein 105 kDa42 degrees C-HSPHeat shock 110 kDa proteinHeat shock-related 100 kDa protein E7I	-;regulation of microtubule cytoskeleton organization [GO:0070507];negative regulation of intrinsic apoptotic signaling pathway in response to hydrogen peroxide [GO:1903751];negative regulation of neuron apoptotic process [GO:0043524];negative regulation of p38MAPK cascade [GO:1903753];chaperone cofactor-dependent protein refolding [GO:0051085];positive regulation of protein tyrosine kinase activ…	adenyl-nucleotide exchange factor activity [GO:0000774];ATP binding [GO:0005524];-;alpha-tubulin binding [GO:0043014]	nucleus [GO:0005634];-;cytoplasm [GO:0005737];protein-containing complex [GO:0032991];cytosol [GO:0005829];nucleoplasm [GO:0005654];extracellular region [GO:0005576]	-;regulation of microtubule cytoskeleton organization [GO:0070507];negative regulation of intrinsic apoptotic signaling pathway in response to hydrogen peroxide [GO:1903751];negative regulation of neuron apoptotic process [GO:0043524];negative regulation of p38MAPK cascade [GO:1903753];chaperone cofactor-dependent protein refolding [GO:0051085];positive regulation of protein tyrosine kinase activ…
Q5SXY1	Cytospin-BSperm antigen with calponin homology and coiled-coil domains 1	actin cytoskeleton organization [GO:0030036];-	-	nucleus [GO:0005634];-;filamentous actin [GO:0031941];microtubule organizing center [GO:0005815];membrane [GO:0016020]	actin cytoskeleton organization [GO:0030036];-;-;nucleus [GO:0005634];-;filamentous actin [GO:0031941];microtubule organizing center [GO:0005815];membrane [GO:0016020]
Q01405	Protein transport protein Sec23ASEC23-related protein A	intracellular protein transport [GO:0006886];protein localization to plasma membrane [GO:0072659];-;COPII-coated vesicle cargo loading [GO:0090110]	zinc ion binding [GO:0008270];-;GTPase activator activity [GO:0005096]	-;perinuclear region of cytoplasm [GO:0048471];endoplasmic reticulum exit site [GO:0070971];extrinsic component of membrane [GO:0019898];endoplasmic reticulum membrane [GO:0005789];cytosol [GO:0005829];Golgi membrane [GO:0000139];COPII-coated ER to Golgi transport vesicle [GO:0030134];ER to Golgi transport vesicle membrane [GO:0012507];COPII vesicle coat [GO:0030127]	intracellular protein transport [GO:0006886];protein localization to plasma membrane [GO:0072659];-;COPII-coated vesicle cargo loading [GO:0090110];zinc ion binding [GO:0008270];-;GTPase activator activity [GO:0005096];-;perinuclear region of cytoplasm [GO:0048471];endoplasmic reticulum exit site [GO:0070971];extrinsic component of membrane [GO:0019898];endoplasmic reticulum membrane [GO:0005789]…
P62830	60S ribosomal protein L23	negative regulation of cell cycle arrest [GO:0071157];positive regulation of cell cycle arrest [GO:0071158];-;negative regulation of ubiquitin-dependent protein catabolic process [GO:2000059];negative regulation of ubiquitin protein ligase activity [GO:1904667];protein-DNA complex disassembly [GO:0032986];negative regulation of transcription by RNA polymerase II [GO:0000122];cellular response to …	-;structural constituent of ribosome [GO:0003735];transcription coactivator binding [GO:0001223];ubiquitin ligase inhibitor activity [GO:1990948];large ribosomal subunit rRNA binding [GO:0070180];ubiquitin protein ligase binding [GO:0031625]	-;cytosolic large ribosomal subunit [GO:0022625];cytoplasm [GO:0005737];ribosome [GO:0005840];nucleolus [GO:0005730];protein-containing complex [GO:0032991];cytosolic ribosome [GO:0022626];postsynaptic density [GO:0014069];nucleoplasm [GO:0005654]	negative regulation of cell cycle arrest [GO:0071157];positive regulation of cell cycle arrest [GO:0071158];-;negative regulation of ubiquitin-dependent protein catabolic process [GO:2000059];negative regulation of ubiquitin protein ligase activity [GO:1904667];protein-DNA complex disassembly [GO:0032986];negative regulation of transcription by RNA polymerase II [GO:0000122];cellular response to …
O70251	Elongation factor 1-beta	-;translational elongation [GO:0006414];response to ethanol [GO:0045471]	translation elongation factor activity [GO:0003746];-;guanyl-nucleotide exchange factor activity [GO:0005085]	-;cytoplasm [GO:0005737];cytosol [GO:0005829];eukaryotic translation elongation factor 1 complex [GO:0005853]	-;translational elongation [GO:0006414];response to ethanol [GO:0045471];translation elongation factor activity [GO:0003746];-;guanyl-nucleotide exchange factor activity [GO:0005085];-;cytoplasm [GO:0005737];cytosol [GO:0005829];eukaryotic translation elongation factor 1 complex [GO:0005853]
P14069	Protein S100-A65B10CalcyclinProlactin receptor-associated proteinS100 calcium-binding protein A6	-	tropomyosin binding [GO:0005523];zinc ion binding [GO:0008270];-;calcium-dependent protein binding [GO:0048306];calcium ion binding [GO:0005509];ion transmembrane transporter activity [GO:0015075];S100 protein binding [GO:0044548];protein homodimerization activity [GO:0042803]	nucleus [GO:0005634];-;extrinsic component of cytoplasmic side of plasma membrane [GO:0031234];perinuclear region of cytoplasm [GO:0048471];nuclear envelope [GO:0005635];cytoplasm [GO:0005737];cytosol [GO:0005829];ruffle [GO:0001726];plasma membrane [GO:0005886];collagen-containing extracellular matrix [GO:0062023]	-;tropomyosin binding [GO:0005523];zinc ion binding [GO:0008270];-;calcium-dependent protein binding [GO:0048306];calcium ion binding [GO:0005509];ion transmembrane transporter activity [GO:0015075];S100 protein binding [GO:0044548];protein homodimerization activity [GO:0042803];nucleus [GO:0005634];-;extrinsic component of cytoplasmic side of plasma membrane [GO:0031234];perinuclear region of cy…
Q6P5H2	Nestin	positive regulation of neural precursor cell proliferation [GO:2000179];negative regulation of catalytic activity [GO:0043086];-;negative regulation of neuron apoptotic process [GO:0043524];cell projection morphogenesis [GO:0048858];brain development [GO:0007420];nervous system development [GO:0007399];positive regulation of intermediate filament depolymerization [GO:0030844];negative regulation …	CCR5 chemokine receptor binding [GO:0031730];-;intermediate filament binding [GO:0019215]	intermediate filament [GO:0005882];-;cytoplasm [GO:0005737]	positive regulation of neural precursor cell proliferation [GO:2000179];negative regulation of catalytic activity [GO:0043086];-;negative regulation of neuron apoptotic process [GO:0043524];cell projection morphogenesis [GO:0048858];brain development [GO:0007420];nervous system development [GO:0007399];positive regulation of intermediate filament depolymerization [GO:0030844];negative regulation …
Q00PI9	Heterogeneous nuclear ribonucleoprotein U-like protein 2MLF1-associated nuclear protein	-	RNA binding [GO:0003723];-	nucleus [GO:0005634];-;nucleoplasm [GO:0005654]	-;RNA binding [GO:0003723];-;nucleus [GO:0005634];-;nucleoplasm [GO:0005654]
Q9CYL5	Golgi-associated plant pathogenesis-related protein 1Glioma pathogenesis-related protein 2	-;positive regulation of epithelial to mesenchymal transition [GO:0010718];positive regulation of epithelial cell migration [GO:0010634];positive regulation of ERK1 and ERK2 cascade [GO:0070374]	-;protein homodimerization activity [GO:0042803]	-;extracellular space [GO:0005615];Golgi membrane [GO:0000139]	-;positive regulation of epithelial to mesenchymal transition [GO:0010718];positive regulation of epithelial cell migration [GO:0010634];positive regulation of ERK1 and ERK2 cascade [GO:0070374];-;protein homodimerization activity [GO:0042803];-;extracellular space [GO:0005615];Golgi membrane [GO:0000139]
P62082	40S ribosomal protein S7	rRNA processing [GO:0006364];-;negative regulation of ubiquitin-dependent protein catabolic process [GO:2000059];negative regulation of ubiquitin protein ligase activity [GO:1904667];ribosomal small subunit biogenesis [GO:0042274];positive regulation of intrinsic apoptotic signaling pathway by p53 class mediator [GO:1902255];translation [GO:0006412];positive regulation of gene expression [GO:0010…	mRNA 5'-UTR binding [GO:0048027];-;structural constituent of ribosome [GO:0003735];mRNA 3'-UTR binding [GO:0003730];ubiquitin ligase inhibitor activity [GO:1990948];protein kinase binding [GO:0019901];poly(U) RNA binding [GO:0008266]	nucleus [GO:0005634];-;ribonucleoprotein complex [GO:1990904];centrosome [GO:0005813];small-subunit processome [GO:0032040];nucleolus [GO:0005730];protein-containing complex [GO:0032991];cytosolic small ribosomal subunit [GO:0022627];synapse [GO:0045202]	rRNA processing [GO:0006364];-;negative regulation of ubiquitin-dependent protein catabolic process [GO:2000059];negative regulation of ubiquitin protein ligase activity [GO:1904667];ribosomal small subunit biogenesis [GO:0042274];positive regulation of intrinsic apoptotic signaling pathway by p53 class mediator [GO:1902255];translation [GO:0006412];positive regulation of gene expression [GO:0010…
Q99PT1	Rho GDP-dissociation inhibitor 1GDI-1Rho-GDI alpha	Rho protein signal transduction [GO:0007266];-;semaphorin-plexin signaling pathway [GO:0071526];negative regulation of cell migration [GO:0030336];cellular response to mechanical stimulus [GO:0071260];cellular response to redox state [GO:0071461];regulation of protein localization [GO:0032880];regulation of Rho protein signal transduction [GO:0035023];regulation of actin cytoskeleton reorganizati…	Rho GTPase binding [GO:0017048];Hsp90 protein binding [GO:0051879];-;GTPase activator activity [GO:0005096];protein kinase binding [GO:0019901];Rho GDP-dissociation inhibitor activity [GO:0005094];fatty acid binding [GO:0005504];Rac GTPase binding [GO:0048365]	nucleus [GO:0005634];-;extracellular space [GO:0005615];membrane [GO:0016020];cytosol [GO:0005829];immunological synapse [GO:0001772];synapse [GO:0045202]	Rho protein signal transduction [GO:0007266];-;semaphorin-plexin signaling pathway [GO:0071526];negative regulation of cell migration [GO:0030336];cellular response to mechanical stimulus [GO:0071260];cellular response to redox state [GO:0071461];regulation of protein localization [GO:0032880];regulation of Rho protein signal transduction [GO:0035023];regulation of actin cytoskeleton reorganizati…
Q61029	Lamina-associated polypeptide 2, isoforms beta/delta/epsilon/gammaThymopoietin isoforms beta/delta/epsilon/gamma	-;regulation of transcription, DNA-templated [GO:0006355]	-;DNA binding [GO:0003677]	chromatin [GO:0000785];nucleus [GO:0005634];-;nuclear envelope [GO:0005635];nuclear inner membrane [GO:0005637];nuclear membrane [GO:0031965];integral component of membrane [GO:0016021]	-;regulation of transcription, DNA-templated [GO:0006355];-;DNA binding [GO:0003677];chromatin [GO:0000785];nucleus [GO:0005634];-;nuclear envelope [GO:0005635];nuclear inner membrane [GO:0005637];nuclear membrane [GO:0031965];integral component of membrane [GO:0016021]
P51150	Ras-related protein Rab-7a	-;positive regulation of viral process [GO:0048524];lipophagy [GO:0061724];bone resorption [GO:0045453];epidermal growth factor catabolic process [GO:0007174];retrograde transport, endosome to Golgi [GO:0042147];intracellular protein transport [GO:0006886];protein to membrane docking [GO:0022615];phagosome-lysosome fusion [GO:0090385];phagosome acidification [GO:0090383];viral release from host c…	-;GTP binding [GO:0005525];retromer complex binding [GO:1905394];Rac GTPase binding [GO:0048365];GDP binding [GO:0019003];GTPase activity [GO:0003924]	-;endosome [GO:0005768];late endosome membrane [GO:0031902];alveolar lamellar body [GO:0097208];cytoplasmic vesicle [GO:0031410];extrinsic component of lysosome membrane [GO:0032419];vacuolar membrane [GO:0005774];Golgi apparatus [GO:0005794];endosome membrane [GO:0010008];lysosome [GO:0005764];melanosome membrane [GO:0033162];phagophore assembly site membrane [GO:0034045];late endosome [GO:00057…	-;positive regulation of viral process [GO:0048524];lipophagy [GO:0061724];bone resorption [GO:0045453];epidermal growth factor catabolic process [GO:0007174];retrograde transport, endosome to Golgi [GO:0042147];intracellular protein transport [GO:0006886];protein to membrane docking [GO:0022615];phagosome-lysosome fusion [GO:0090385];phagosome acidification [GO:0090383];viral release from host c…
Q8CIE6	Coatomer subunit alphaAlpha-coat proteinXeninXenopsin-related peptideProxenin	retrograde vesicle-mediated transport, Golgi to endoplasmic reticulum [GO:0006890];-;pancreatic juice secretion [GO:0030157];intra-Golgi vesicle-mediated transport [GO:0006891];endoplasmic reticulum to Golgi vesicle-mediated transport [GO:0006888];intracellular protein transport [GO:0006886]	structural molecule activity [GO:0005198];-;hormone activity [GO:0005179]	-;COPI vesicle coat [GO:0030126];extracellular space [GO:0005615];cytoplasm [GO:0005737];Golgi membrane [GO:0000139]	retrograde vesicle-mediated transport, Golgi to endoplasmic reticulum [GO:0006890];-;pancreatic juice secretion [GO:0030157];intra-Golgi vesicle-mediated transport [GO:0006891];endoplasmic reticulum to Golgi vesicle-mediated transport [GO:0006888];intracellular protein transport [GO:0006886];structural molecule activity [GO:0005198];-;hormone activity [GO:0005179];-;COPI vesicle coat [GO:0030126]…
Q62261	Spectrin beta chain, non-erythrocytic 1Beta-II spectrinEmbryonic liver fodrinFodrin beta chain	membrane assembly [GO:0071709];-;positive regulation of protein localization to plasma membrane [GO:1903078];regulation of protein localization to plasma membrane [GO:1903076];common-partner SMAD protein phosphorylation [GO:0007182];positive regulation of interleukin-2 secretion [GO:1900042];plasma membrane organization [GO:0007009];protein localization to plasma membrane [GO:0072659];regulation …	-;GTPase binding [GO:0051020];phospholipid binding [GO:0005543];structural constituent of cytoskeleton [GO:0005200];protein-containing complex binding [GO:0044877];actin binding [GO:0003779];calmodulin binding [GO:0005516];ankyrin binding [GO:0030506]	nucleus [GO:0005634];postsynaptic density [GO:0014069];-;glutamatergic synapse [GO:0098978];postsynapse [GO:0098794];cytoplasm [GO:0005737];cortical cytoskeleton [GO:0030863];axolemma [GO:0030673];nucleolus [GO:0005730];protein-containing complex [GO:0032991];cuticular plate [GO:0032437];spectrin [GO:0008091];endomembrane system [GO:0012505];membrane [GO:0016020];M band [GO:0031430];plasma membra…	membrane assembly [GO:0071709];-;positive regulation of protein localization to plasma membrane [GO:1903078];regulation of protein localization to plasma membrane [GO:1903076];common-partner SMAD protein phosphorylation [GO:0007182];positive regulation of interleukin-2 secretion [GO:1900042];plasma membrane organization [GO:0007009];protein localization to plasma membrane [GO:0072659];regulation …
P26638	Serine--tRNA ligase, cytoplasmicSeryl-tRNA synthetaseSeryl-tRNA(Ser/Sec) synthetase	negative regulation of angiogenesis [GO:0016525];-;selenocysteinyl-tRNA(Sec) biosynthetic process [GO:0097056];negative regulation of transcription by RNA polymerase II [GO:0000122];seryl-tRNA aminoacylation [GO:0006434];negative regulation of vascular endothelial growth factor production [GO:1904046]	-;serine-tRNA ligase activity [GO:0004828];RNA polymerase II proximal promoter sequence-specific DNA binding [GO:0000978];ATP binding [GO:0005524];protein homodimerization activity [GO:0042803]	nucleus [GO:0005634];-;cytoplasm [GO:0005737];cytosol [GO:0005829];mitochondrion [GO:0005739]	negative regulation of angiogenesis [GO:0016525];-;selenocysteinyl-tRNA(Sec) biosynthetic process [GO:0097056];negative regulation of transcription by RNA polymerase II [GO:0000122];seryl-tRNA aminoacylation [GO:0006434];negative regulation of vascular endothelial growth factor production [GO:1904046];-;serine-tRNA ligase activity [GO:0004828];RNA polymerase II proximal promoter sequence-specific…
Q9CPR4	60S ribosomal protein L17	positive regulation of G1/S transition of mitotic cell cycle [GO:1900087];-;cytoplasmic translation [GO:0002181]	-;structural constituent of ribosome [GO:0003735];large ribosomal subunit rRNA binding [GO:0070180]	nucleus [GO:0005634];-;A band [GO:0031672];cytosolic large ribosomal subunit [GO:0022625];polysome [GO:0005844];synapse [GO:0045202]	positive regulation of G1/S transition of mitotic cell cycle [GO:1900087];-;cytoplasmic translation [GO:0002181];-;structural constituent of ribosome [GO:0003735];large ribosomal subunit rRNA binding [GO:0070180];nucleus [GO:0005634];-;A band [GO:0031672];cytosolic large ribosomal subunit [GO:0022625];polysome [GO:0005844];synapse [GO:0045202]
Q3U1J4	DNA damage-binding protein 1DDB p127 subunitDamage-specific DNA-binding protein 1UV-damaged DNA-binding factor	-;cellular response to DNA damage stimulus [GO:0006974];positive regulation of gluconeogenesis [GO:0045722];regulation of circadian rhythm [GO:0042752];positive regulation of viral genome replication [GO:0045070];interaction with symbiont [GO:0051702];ubiquitin-dependent protein catabolic process [GO:0006511];histone H2A monoubiquitination [GO:0035518];positive regulation of viral release from ho…	-;protein binding, bridging [GO:0030674];damaged DNA binding [GO:0003684];WD40-repeat domain binding [GO:0071987];protein-containing complex binding [GO:0044877];cullin family protein binding [GO:0097602]	nucleus [GO:0005634];-;Cul4B-RING E3 ubiquitin ligase complex [GO:0031465];cytoplasm [GO:0005737];Cul4A-RING E3 ubiquitin ligase complex [GO:0031464];Cul4-RING E3 ubiquitin ligase complex [GO:0080008];protein-containing complex [GO:0032991];nucleoplasm [GO:0005654]	-;cellular response to DNA damage stimulus [GO:0006974];positive regulation of gluconeogenesis [GO:0045722];regulation of circadian rhythm [GO:0042752];positive regulation of viral genome replication [GO:0045070];interaction with symbiont [GO:0051702];ubiquitin-dependent protein catabolic process [GO:0006511];histone H2A monoubiquitination [GO:0035518];positive regulation of viral release from ho…
Q61753	D-3-phosphoglycerate dehydrogenaseA10	taurine metabolic process [GO:0019530];-;L-serine biosynthetic process [GO:0006564];threonine metabolic process [GO:0006566];glutamine metabolic process [GO:0006541];glial cell development [GO:0021782];neural tube development [GO:0021915];neuron projection development [GO:0031175];spinal cord development [GO:0021510];neurogenesis [GO:0022008];gamma-aminobutyric acid metabolic process [GO:0009448]…	phosphoglycerate dehydrogenase activity [GO:0004617];NAD binding [GO:0051287];-	-;myelin sheath [GO:0043209]	taurine metabolic process [GO:0019530];-;L-serine biosynthetic process [GO:0006564];threonine metabolic process [GO:0006566];glutamine metabolic process [GO:0006541];glial cell development [GO:0021782];neural tube development [GO:0021915];neuron projection development [GO:0031175];spinal cord development [GO:0021510];neurogenesis [GO:0022008];gamma-aminobutyric acid metabolic process [GO:0009448]…
P62965	Cellular retinoic acid-binding protein 1Cellular retinoic acid-binding protein I	retinoic acid catabolic process [GO:0034653];-	-;retinoid binding [GO:0005501];retinal binding [GO:0016918];retinoic acid binding [GO:0001972];retinol binding [GO:0019841]	-;cytoplasm [GO:0005737];cytosol [GO:0005829]	retinoic acid catabolic process [GO:0034653];-;-;retinoid binding [GO:0005501];retinal binding [GO:0016918];retinoic acid binding [GO:0001972];retinol binding [GO:0019841];-;cytoplasm [GO:0005737];cytosol [GO:0005829]
P99027	60S acidic ribosomal protein P2	-;translational elongation [GO:0006414]	-;structural constituent of ribosome [GO:0003735]	cytosolic large ribosomal subunit [GO:0022625];-;synapse [GO:0045202]	-;translational elongation [GO:0006414];-;structural constituent of ribosome [GO:0003735];cytosolic large ribosomal subunit [GO:0022625];-;synapse [GO:0045202]
Q9CXY6	Interleukin enhancer-binding factor 2Nuclear factor of activated T-cells 45 kDa	-;transcription, DNA-templated [GO:0006351];immune response [GO:0006955];positive regulation of transcription, DNA-templated [GO:0045893]	-;transferase activity [GO:0016740];ATP binding [GO:0005524];double-stranded RNA binding [GO:0003725];DNA binding [GO:0003677]	nucleus [GO:0005634];-;ribonucleoprotein complex [GO:1990904];cytoplasm [GO:0005737];nucleolus [GO:0005730]	-;transcription, DNA-templated [GO:0006351];immune response [GO:0006955];positive regulation of transcription, DNA-templated [GO:0045893];-;transferase activity [GO:0016740];ATP binding [GO:0005524];double-stranded RNA binding [GO:0003725];DNA binding [GO:0003677];nucleus [GO:0005634];-;ribonucleoprotein complex [GO:1990904];cytoplasm [GO:0005737];nucleolus [GO:0005730]
P62264	40S ribosomal protein S14	erythrocyte differentiation [GO:0030218];-;maturation of SSU-rRNA [GO:0030490];negative regulation of transcription by RNA polymerase II [GO:0000122];translation [GO:0006412];ribosomal small subunit assembly [GO:0000028];maturation of SSU-rRNA from tricistronic rRNA transcript (SSU-rRNA, 5.8S rRNA, LSU-rRNA) [GO:0000462]	mRNA 5'-UTR binding [GO:0048027];-;structural constituent of ribosome [GO:0003735];RNA binding [GO:0003723];small ribosomal subunit rRNA binding [GO:0070181];translation regulator activity [GO:0045182]	-;nucleolus [GO:0005730];mitochondrion [GO:0005739];cytosolic small ribosomal subunit [GO:0022627];postsynaptic density [GO:0014069]	erythrocyte differentiation [GO:0030218];-;maturation of SSU-rRNA [GO:0030490];negative regulation of transcription by RNA polymerase II [GO:0000122];translation [GO:0006412];ribosomal small subunit assembly [GO:0000028];maturation of SSU-rRNA from tricistronic rRNA transcript (SSU-rRNA, 5.8S rRNA, LSU-rRNA) [GO:0000462];mRNA 5'-UTR binding [GO:0048027];-;structural constituent of ribosome [GO:00…
P24369	Peptidyl-prolyl cis-trans isomerase BCYP-S1Cyclophilin BRotamase BS-cyclophilin	chaperone-mediated protein folding [GO:0061077];-;positive regulation of multicellular organism growth [GO:0040018];protein peptidyl-prolyl isomerization [GO:0000413];protein refolding [GO:0042026];bone development [GO:0060348];protein stabilization [GO:0050821];positive regulation by host of viral genome replication [GO:0044829];positive regulation by host of viral process [GO:0044794]	-;peptidyl-prolyl cis-trans isomerase activity [GO:0003755];cyclosporin A binding [GO:0016018];RNA polymerase binding [GO:0070063];unfolded protein binding [GO:0051082]	nucleus [GO:0005634];melanosome [GO:0042470];-;perinuclear region of cytoplasm [GO:0048471];smooth endoplasmic reticulum [GO:0005790];endoplasmic reticulum lumen [GO:0005788];protein-containing complex [GO:0032991];endoplasmic reticulum chaperone complex [GO:0034663];endoplasmic reticulum [GO:0005783]	chaperone-mediated protein folding [GO:0061077];-;positive regulation of multicellular organism growth [GO:0040018];protein peptidyl-prolyl isomerization [GO:0000413];protein refolding [GO:0042026];bone development [GO:0060348];protein stabilization [GO:0050821];positive regulation by host of viral genome replication [GO:0044829];positive regulation by host of viral process [GO:0044794];-;peptidy…
Q8QZY1	Eukaryotic translation initiation factor 3 subunit L66 kDa tyrosine-rich heat shock protein67 kDa polymerase-associated factorEukaryotic translation initiation factor 3 subunit 6-interacting proteinEukaryotic translation initiation factor 3 subunit E-interacting proteinHSP-66YPAF67	formation of cytoplasmic translation initiation complex [GO:0001732];-;translational initiation [GO:0006413];viral translational termination-reinitiation [GO:0075525]	translation initiation factor activity [GO:0003743];-	-;fibrillar center [GO:0001650];eukaryotic translation initiation factor 3 complex [GO:0005852];nucleolus [GO:0005730];eukaryotic 43S preinitiation complex [GO:0016282];eukaryotic 48S preinitiation complex [GO:0033290];nucleoplasm [GO:0005654]	formation of cytoplasmic translation initiation complex [GO:0001732];-;translational initiation [GO:0006413];viral translational termination-reinitiation [GO:0075525];translation initiation factor activity [GO:0003743];-;-;fibrillar center [GO:0001650];eukaryotic translation initiation factor 3 complex [GO:0005852];nucleolus [GO:0005730];eukaryotic 43S preinitiation complex [GO:0016282];eukaryoti…
P60335	Poly(rC)-binding protein 1Alpha-CP1Heterogeneous nuclear ribonucleoprotein E1	viral RNA genome replication [GO:0039694];mRNA processing [GO:0006397];-;positive regulation of transcription by RNA polymerase II [GO:0045944]	-;mRNA binding [GO:0003729];mRNA 3'-UTR binding [GO:0003730];RNA binding [GO:0003723];translation activator activity [GO:0008494];DNA-binding transcription factor activity, RNA polymerase II-specific [GO:0000981];sequence-specific single stranded DNA binding [GO:0098847];single-stranded DNA binding [GO:0003697]	nucleus [GO:0005634];-;cytoplasm [GO:0005737];nuclear speck [GO:0016607];cytosol [GO:0005829];nucleoplasm [GO:0005654];cytoplasmic ribonucleoprotein granule [GO:0036464]	viral RNA genome replication [GO:0039694];mRNA processing [GO:0006397];-;positive regulation of transcription by RNA polymerase II [GO:0045944];-;mRNA binding [GO:0003729];mRNA 3'-UTR binding [GO:0003730];RNA binding [GO:0003723];translation activator activity [GO:0008494];DNA-binding transcription factor activity, RNA polymerase II-specific [GO:0000981];sequence-specific single stranded DNA bind…
P41105	60S ribosomal protein L28	-;translation [GO:0006412]	-;structural constituent of ribosome [GO:0003735]	-;dendrite [GO:0030425];cytosolic large ribosomal subunit [GO:0022625];cell body [GO:0044297];cytoplasmic ribonucleoprotein granule [GO:0036464]	-;translation [GO:0006412];-;structural constituent of ribosome [GO:0003735];-;dendrite [GO:0030425];cytosolic large ribosomal subunit [GO:0022625];cell body [GO:0044297];cytoplasmic ribonucleoprotein granule [GO:0036464]
Q61171	Peroxiredoxin-2Thiol-specific antioxidant proteinThioredoxin peroxidase 1Thioredoxin-dependent peroxide reductase 1	respiratory burst involved in inflammatory response [GO:0002536];homeostasis of number of cells [GO:0048872];-;negative regulation of T cell differentiation [GO:0045581];leukocyte activation [GO:0045321];hydrogen peroxide catabolic process [GO:0042744];cellular response to oxidative stress [GO:0034599];positive regulation of blood coagulation [GO:0030194];T cell proliferation [GO:0042098];negativ…	-;antioxidant activity [GO:0016209];selenium binding [GO:0008430];peroxidase activity [GO:0004601];thioredoxin peroxidase activity [GO:0008379]	-;myelin sheath [GO:0043209];cytosol [GO:0005829];mitochondrion [GO:0005739]	respiratory burst involved in inflammatory response [GO:0002536];homeostasis of number of cells [GO:0048872];-;negative regulation of T cell differentiation [GO:0045581];leukocyte activation [GO:0045321];hydrogen peroxide catabolic process [GO:0042744];cellular response to oxidative stress [GO:0034599];positive regulation of blood coagulation [GO:0030194];T cell proliferation [GO:0042098];negativ…
Q5SYD0	Unconventional myosin-Id	-;protein transport [GO:0015031];negative regulation of phosphatase activity [GO:0010923];forebrain development [GO:0030900];cellular localization [GO:0051641];early endosome to recycling endosome transport [GO:0061502]	actin-dependent ATPase activity [GO:0030898];-;calcium-dependent protein binding [GO:0048306];protein domain specific binding [GO:0019904];ATP binding [GO:0005524];microfilament motor activity [GO:0000146];calmodulin binding [GO:0005516];actin filament binding [GO:0051015]	plasma membrane raft [GO:0044853];brush border [GO:0005903];-;basolateral plasma membrane [GO:0016323];endosome [GO:0005768];cell cortex [GO:0005938];smooth endoplasmic reticulum [GO:0005790];axolemma [GO:0030673];neuron projection [GO:0043005];axon [GO:0030424];early endosome [GO:0005769];perikaryon [GO:0043204];cytosol [GO:0005829];myelin sheath [GO:0043209];apical dendrite [GO:0097440];neurona…	-;protein transport [GO:0015031];negative regulation of phosphatase activity [GO:0010923];forebrain development [GO:0030900];cellular localization [GO:0051641];early endosome to recycling endosome transport [GO:0061502];actin-dependent ATPase activity [GO:0030898];-;calcium-dependent protein binding [GO:0048306];protein domain specific binding [GO:0019904];ATP binding [GO:0005524];microfilament m…
Q3V3R1	Monofunctional C1-tetrahydrofolate synthase, mitochondrialFormyltetrahydrofolate synthetase	-;embryonic viscerocranium morphogenesis [GO:0048703];formate metabolic process [GO:0015942];embryonic neurocranium morphogenesis [GO:0048702];folic acid-containing compound metabolic process [GO:0006760];10-formyltetrahydrofolate biosynthetic process [GO:0009257];tetrahydrofolate interconversion [GO:0035999];neural tube closure [GO:0001843];purine nucleobase biosynthetic process [GO:0009113]	-;methylenetetrahydrofolate dehydrogenase (NADP+) activity [GO:0004488];ATP binding [GO:0005524];formate-tetrahydrofolate ligase activity [GO:0004329];protein homodimerization activity [GO:0042803]	-;cytoplasm [GO:0005737];mitochondrion [GO:0005739]	-;embryonic viscerocranium morphogenesis [GO:0048703];formate metabolic process [GO:0015942];embryonic neurocranium morphogenesis [GO:0048702];folic acid-containing compound metabolic process [GO:0006760];10-formyltetrahydrofolate biosynthetic process [GO:0009257];tetrahydrofolate interconversion [GO:0035999];neural tube closure [GO:0001843];purine nucleobase biosynthetic process [GO:0009113];-;m…
Q6ZWV7	60S ribosomal protein L35	-;translation [GO:0006412];maturation of LSU-rRNA from tricistronic rRNA transcript (SSU-rRNA, 5.8S rRNA, LSU-rRNA) [GO:0000463]	ribonucleoprotein complex binding [GO:0043021];-;structural constituent of ribosome [GO:0003735];mRNA binding [GO:0003729]	cytosolic large ribosomal subunit [GO:0022625];-	-;translation [GO:0006412];maturation of LSU-rRNA from tricistronic rRNA transcript (SSU-rRNA, 5.8S rRNA, LSU-rRNA) [GO:0000463];ribonucleoprotein complex binding [GO:0043021];-;structural constituent of ribosome [GO:0003735];mRNA binding [GO:0003729];cytosolic large ribosomal subunit [GO:0022625];-
Q3U3L3	SERPIN domain-containing protein	-	-	extracellular space [GO:0005615]	-;-;extracellular space [GO:0005615]
B7ZWL9	Glucose-6-phosphate isomerase	-;gluconeogenesis [GO:0006094];glycolytic process [GO:0006096]	glucose-6-phosphate isomerase activity [GO:0004347];-	-	-;gluconeogenesis [GO:0006094];glycolytic process [GO:0006096];glucose-6-phosphate isomerase activity [GO:0004347];-;-
A0A0A1HAM8	80K protein	-	calmodulin binding [GO:0005516]	-	-;calmodulin binding [GO:0005516];-
E9PYB0	AHNAK nucleoprotein 2	-;regulation of RNA splicing [GO:0043484]	-	T-tubule [GO:0030315];-;Z disc [GO:0030018];cytoplasm [GO:0005737];cytosol [GO:0005829];cytoplasmic vesicle membrane [GO:0030659];costamere [GO:0043034];plasma membrane [GO:0005886]	-;regulation of RNA splicing [GO:0043484];-;T-tubule [GO:0030315];-;Z disc [GO:0030018];cytoplasm [GO:0005737];cytosol [GO:0005829];cytoplasmic vesicle membrane [GO:0030659];costamere [GO:0043034];plasma membrane [GO:0005886]
O35558	Mitogen-activated protein kinase	-	ATP binding [GO:0005524];MAP kinase activity [GO:0004707]	-	-;ATP binding [GO:0005524];MAP kinase activity [GO:0004707];-
A0A3Q4L393	Serine/arginine-rich-splicing factor 7	-	zinc ion binding [GO:0008270];RNA binding [GO:0003723]	-	-;zinc ion binding [GO:0008270];RNA binding [GO:0003723];-
Q5DQJ3	F-actin-capping protein subunit alpha	-;barbed-end actin filament capping [GO:0051016]	-;actin binding [GO:0003779]	-;F-actin capping protein complex [GO:0008290]	-;barbed-end actin filament capping [GO:0051016];-;actin binding [GO:0003779];-;F-actin capping protein complex [GO:0008290]
G5E839	T-complex protein 1 subunit delta	protein folding [GO:0006457];-	ATP binding [GO:0005524];-;unfolded protein binding [GO:0051082]	-;cytoplasm [GO:0005737]	protein folding [GO:0006457];-;ATP binding [GO:0005524];-;unfolded protein binding [GO:0051082];-;cytoplasm [GO:0005737]
Q3UZD9	MIF4G domain-containing protein	-	translation initiation factor activity [GO:0003743];mRNA binding [GO:0003729]	-	-;translation initiation factor activity [GO:0003743];mRNA binding [GO:0003729];-
Q3UMI9	Uncharacterized protein	SCF complex assembly [GO:0010265]	-	-	SCF complex assembly [GO:0010265];-;-
A0A0G2JGC1	Serine/threonine-protein phosphatase	-	metal ion binding [GO:0046872];-;protein serine/threonine phosphatase activity [GO:0004722]	protein phosphatase type 1 complex [GO:0000164];-	-;metal ion binding [GO:0046872];-;protein serine/threonine phosphatase activity [GO:0004722];protein phosphatase type 1 complex [GO:0000164];-
Q3TXE5	Uncharacterized protein	protein folding [GO:0006457];-	-;calcium ion binding [GO:0005509];unfolded protein binding [GO:0051082]	endoplasmic reticulum membrane [GO:0005789];integral component of membrane [GO:0016021];-	protein folding [GO:0006457];-;-;calcium ion binding [GO:0005509];unfolded protein binding [GO:0051082];endoplasmic reticulum membrane [GO:0005789];integral component of membrane [GO:0016021];-
Q3TGU7	Proliferation-associated 2G4Proliferation-associated protein 2G4	negative regulation of apoptotic process [GO:0043066];-;positive regulation of cell differentiation [GO:0045597]	-	nucleolus [GO:0005730];-;cytoplasm [GO:0005737]	negative regulation of apoptotic process [GO:0043066];-;positive regulation of cell differentiation [GO:0045597];-;nucleolus [GO:0005730];-;cytoplasm [GO:0005737]
Q3TXF9	Sodium/potassium-transporting ATPase subunit alpha	-	metal ion binding [GO:0046872];ATP binding [GO:0005524];-;potassium transmembrane transporter activity, phosphorylative mechanism [GO:0008556]	integral component of membrane [GO:0016021];-	-;metal ion binding [GO:0046872];ATP binding [GO:0005524];-;potassium transmembrane transporter activity, phosphorylative mechanism [GO:0008556];integral component of membrane [GO:0016021];-
Q3ULK8	Cellular nucleic acid binding protein, isoform CRA_a	-	nucleic acid binding [GO:0003676];zinc ion binding [GO:0008270]	-	-;nucleic acid binding [GO:0003676];zinc ion binding [GO:0008270];-
Q3U4Z7	High density lipoprotein (HDL) binding protein, isoform CRA_d	-	RNA binding [GO:0003723];-	-;cytosol [GO:0005829]	-;RNA binding [GO:0003723];-;-;cytosol [GO:0005829]
B2MWM9	CalreticulinMCG5893	negative regulation of cell cycle arrest [GO:0071157];positive regulation of endothelial cell migration [GO:0010595];-;cellular response to organic substance [GO:0071310];cellular response to lithium ion [GO:0071285];negative regulation of retinoic acid receptor signaling pathway [GO:0048387];positive regulation of dendritic cell chemotaxis [GO:2000510];spermatogenesis [GO:0007283];protein export…	peptide binding [GO:0042277];-;mRNA binding [GO:0003729];iron ion binding [GO:0005506];integrin binding [GO:0005178];calcium ion binding [GO:0005509];hormone binding [GO:0042562];unfolded protein binding [GO:0051082];ubiquitin protein ligase binding [GO:0031625];androgen receptor binding [GO:0050681]	cell surface [GO:0009986];-;sarcoplasmic reticulum [GO:0016529];perinuclear region of cytoplasm [GO:0048471];nuclear envelope [GO:0005635];MHC class I peptide loading complex [GO:0042824];extracellular space [GO:0005615];acrosomal vesicle [GO:0001669];Golgi apparatus [GO:0005794];endoplasmic reticulum lumen [GO:0005788];smooth endoplasmic reticulum [GO:0005790];polysome [GO:0005844];cytosol [GO:0…	negative regulation of cell cycle arrest [GO:0071157];positive regulation of endothelial cell migration [GO:0010595];-;cellular response to organic substance [GO:0071310];cellular response to lithium ion [GO:0071285];negative regulation of retinoic acid receptor signaling pathway [GO:0048387];positive regulation of dendritic cell chemotaxis [GO:2000510];spermatogenesis [GO:0007283];protein export…
D3YXG6	Arp2/3 complex 34 kDa subunit	Arp2/3 complex-mediated actin nucleation [GO:0034314];-;actin filament polymerization [GO:0030041]	-;actin binding [GO:0003779]	-;Arp2/3 protein complex [GO:0005885];cytoplasm [GO:0005737]	Arp2/3 complex-mediated actin nucleation [GO:0034314];-;actin filament polymerization [GO:0030041];-;actin binding [GO:0003779];-;Arp2/3 protein complex [GO:0005885];cytoplasm [GO:0005737]
G5E866	Splicing factor 3B subunit 1Splicing factor 3b, subunit 1	-;spliceosomal complex assembly [GO:0000245]	-;mRNA binding [GO:0003729]	U2 snRNP [GO:0005686];U11/U12 snRNP [GO:0034693];-;U12-type spliceosomal complex [GO:0005689];nuclear speck [GO:0016607];U2-type precatalytic spliceosome [GO:0071005];catalytic step 2 spliceosome [GO:0071013]	-;spliceosomal complex assembly [GO:0000245];-;mRNA binding [GO:0003729];U2 snRNP [GO:0005686];U11/U12 snRNP [GO:0034693];-;U12-type spliceosomal complex [GO:0005689];nuclear speck [GO:0016607];U2-type precatalytic spliceosome [GO:0071005];catalytic step 2 spliceosome [GO:0071013]
Q3ULD6	DNA helicase	DNA replication initiation [GO:0006270];-	DNA helicase activity [GO:0003678];ATP binding [GO:0005524];-;DNA binding [GO:0003677]	MCM complex [GO:0042555];nucleus [GO:0005634];-	DNA replication initiation [GO:0006270];-;DNA helicase activity [GO:0003678];ATP binding [GO:0005524];-;DNA binding [GO:0003677];MCM complex [GO:0042555];nucleus [GO:0005634];-
A0A0J9YTY0	Septin 11	-	GTP binding [GO:0005525]	-	-;GTP binding [GO:0005525];-
Q542H2	Proteasome subunit alpha type	-;ubiquitin-dependent protein catabolic process [GO:0006511]	identical protein binding [GO:0042802];-;threonine-type endopeptidase activity [GO:0004298]	-;nucleus [GO:0005634];proteasome core complex, alpha-subunit complex [GO:0019773];cytoplasm [GO:0005737]	-;ubiquitin-dependent protein catabolic process [GO:0006511];identical protein binding [GO:0042802];-;threonine-type endopeptidase activity [GO:0004298];-;nucleus [GO:0005634];proteasome core complex, alpha-subunit complex [GO:0019773];cytoplasm [GO:0005737]
B2RSC8	E3 ubiquitin-protein ligase	positive regulation of nucleocytoplasmic transport [GO:0046824];-;receptor internalization [GO:0031623];transmission of virus [GO:0019089];ubiquitin-dependent protein catabolic process via the multivesicular body sorting pathway [GO:0043162];receptor catabolic process [GO:0032801];regulation of membrane potential [GO:0042391];regulation of potassium ion transmembrane transporter activity [GO:1901…	ubiquitin protein ligase activity [GO:0061630];-;sodium channel inhibitor activity [GO:0019871];beta-2 adrenergic receptor binding [GO:0031698];protein domain specific binding [GO:0019904];proline-rich region binding [GO:0070064];RNA polymerase binding [GO:0070063];ubiquitin binding [GO:0043130]	chromatin [GO:0000785];-;perinuclear region of cytoplasm [GO:0048471];cell cortex [GO:0005938];Golgi apparatus [GO:0005794];plasma membrane [GO:0005886]	positive regulation of nucleocytoplasmic transport [GO:0046824];-;receptor internalization [GO:0031623];transmission of virus [GO:0019089];ubiquitin-dependent protein catabolic process via the multivesicular body sorting pathway [GO:0043162];receptor catabolic process [GO:0032801];regulation of membrane potential [GO:0042391];regulation of potassium ion transmembrane transporter activity [GO:1901…
Q3TLP8	RAS-related C3 botulinum substrate 1, isoform CRA_aRas-related C3 botulinum toxin substrate 1	Rac protein signal transduction [GO:0016601];-;mast cell chemotaxis [GO:0002551];bone resorption [GO:0045453];positive regulation of DNA replication [GO:0045740];positive regulation of lamellipodium assembly [GO:0010592];positive regulation of microtubule polymerization [GO:0031116];negative regulation of interleukin-23 production [GO:0032707];positive regulation of focal adhesion assembly [GO:00…	-;GTP binding [GO:0005525];protein kinase binding [GO:0019901];Rho GDP-dissociation inhibitor binding [GO:0051022];ATPase binding [GO:0051117];thioesterase binding [GO:0031996];histone deacetylase binding [GO:0042826];protein-containing complex binding [GO:0044877];GTPase activity [GO:0003924];Rab GTPase binding [GO:0017137]	trans-Golgi network [GO:0005802];lamellipodium [GO:0030027];-;glutamatergic synapse [GO:0098978];dendritic spine [GO:0043197];ruffle membrane [GO:0032587];cytosol [GO:0005829];Golgi membrane [GO:0000139];actin filament [GO:0005884];recycling endosome membrane [GO:0055038];cytoplasmic ribonucleoprotein granule [GO:0036464]	Rac protein signal transduction [GO:0016601];-;mast cell chemotaxis [GO:0002551];bone resorption [GO:0045453];positive regulation of DNA replication [GO:0045740];positive regulation of lamellipodium assembly [GO:0010592];positive regulation of microtubule polymerization [GO:0031116];negative regulation of interleukin-23 production [GO:0032707];positive regulation of focal adhesion assembly [GO:00…
Q9DC23	DnaJ homolog subfamily C member 10Endoplasmic reticulum DNA J domain-containing protein 5Endoplasmic reticulum DnaJ-PDI fusion protein 1J domain-containing protein disulfide isomerase-like protein	protein folding in endoplasmic reticulum [GO:0034975];-;ubiquitin-dependent ERAD pathway [GO:0030433];response to endoplasmic reticulum stress [GO:0034976];cell redox homeostasis [GO:0045454];intrinsic apoptotic signaling pathway in response to endoplasmic reticulum stress [GO:0070059];positive regulation of ATPase activity [GO:0032781];negative regulation of protein phosphorylation [GO:0001933]	ATPase activator activity [GO:0001671];-;chaperone binding [GO:0051087];protein disulfide oxidoreductase activity [GO:0015035];ATPase binding [GO:0051117];oxidoreductase activity, acting on a sulfur group of donors, disulfide as acceptor [GO:0016671];Hsp70 protein binding [GO:0030544];misfolded protein binding [GO:0051787];disulfide oxidoreductase activity [GO:0015036]	endoplasmic reticulum [GO:0005783];-;endoplasmic reticulum chaperone complex [GO:0034663];endoplasmic reticulum lumen [GO:0005788]	protein folding in endoplasmic reticulum [GO:0034975];-;ubiquitin-dependent ERAD pathway [GO:0030433];response to endoplasmic reticulum stress [GO:0034976];cell redox homeostasis [GO:0045454];intrinsic apoptotic signaling pathway in response to endoplasmic reticulum stress [GO:0070059];positive regulation of ATPase activity [GO:0032781];negative regulation of protein phosphorylation [GO:0001933];…
G5E924	Heterogeneous nuclear ribonucleoprotein L	mRNA processing [GO:0006397];-	RNA binding [GO:0003723];-	nucleus [GO:0005634];-	mRNA processing [GO:0006397];-;RNA binding [GO:0003723];-;nucleus [GO:0005634];-
Q52KP0	MCG13615, isoform CRA_aMCG14541MCG7366Ribosomal protein L38	-;cytoplasmic translation [GO:0002181]	-;structural constituent of ribosome [GO:0003735]	cytosolic large ribosomal subunit [GO:0022625];postsynaptic density [GO:0014069];polysomal ribosome [GO:0042788];-	-;cytoplasmic translation [GO:0002181];-;structural constituent of ribosome [GO:0003735];cytosolic large ribosomal subunit [GO:0022625];postsynaptic density [GO:0014069];polysomal ribosome [GO:0042788];-
Q9JHU4	Cytoplasmic dynein 1 heavy chain 1Cytoplasmic dynein heavy chain 1Dynein heavy chain, cytosolic	cilium movement [GO:0003341];-;positive regulation of intracellular transport [GO:0032388];minus-end-directed vesicle transport along microtubule [GO:0072382];mitotic cell cycle [GO:0000278];cytoplasmic microtubule organization [GO:0031122];retrograde axonal transport [GO:0008090];establishment of spindle localization [GO:0051293];microtubule-based movement [GO:0007018];positive regulation of col…	-;ATP-dependent microtubule motor activity, minus-end-directed [GO:0008569];dynein intermediate chain binding [GO:0045505];ATP binding [GO:0005524];dynein light chain binding [GO:0045503];dynein light intermediate chain binding [GO:0051959]	-;microtubule [GO:0005874];axon cytoplasm [GO:1904115];cell cortex [GO:0005938];nuclear envelope [GO:0005635];manchette [GO:0002177];cytoplasm [GO:0005737];centrosome [GO:0005813];dynein complex [GO:0030286];filopodium [GO:0030175];axon [GO:0030424];cytoplasmic dynein complex [GO:0005868];neuronal cell body [GO:0043025];cytoplasmic microtubule [GO:0005881]	cilium movement [GO:0003341];-;positive regulation of intracellular transport [GO:0032388];minus-end-directed vesicle transport along microtubule [GO:0072382];mitotic cell cycle [GO:0000278];cytoplasmic microtubule organization [GO:0031122];retrograde axonal transport [GO:0008090];establishment of spindle localization [GO:0051293];microtubule-based movement [GO:0007018];positive regulation of col…
Q3U6K9	Phosphoserine aminotransferase	-;L-serine biosynthetic process [GO:0006564]	-;O-phospho-L-serine [GO:0004648]	-	-;L-serine biosynthetic process [GO:0006564];-;O-phospho-L-serine [GO:0004648];-
Q3UW40	TRASH domain-containing protein	-	-	-	-
Q61667	Histone H4	-	-;DNA binding [GO:0003677];protein heterodimerization activity [GO:0046982]	nucleus [GO:0005634];nucleosome [GO:0000786];-	-;-;DNA binding [GO:0003677];protein heterodimerization activity [GO:0046982];nucleus [GO:0005634];nucleosome [GO:0000786];-
Q61833	Dolichyl-diphosphooligosaccharide--protein glycosyltransferase subunit 2Ribophorin-2	-;protein N-linked glycosylation [GO:0006487]	-	oligosaccharyltransferase complex [GO:0008250];integral component of membrane [GO:0016021];-	-;protein N-linked glycosylation [GO:0006487];-;oligosaccharyltransferase complex [GO:0008250];integral component of membrane [GO:0016021];-
Q99JW7	Cdc2a protein	-	protein serine/threonine kinase activity [GO:0004674];ATP binding [GO:0005524]	-	-;protein serine/threonine kinase activity [GO:0004674];ATP binding [GO:0005524];-
Q922B8	DEAD (Asp-Glu-Ala-Asp) box polypeptide 1	-	nucleic acid binding [GO:0003676];ATP binding [GO:0005524]	-	-;nucleic acid binding [GO:0003676];ATP binding [GO:0005524];-
O35640	Annexin A8Annexin VIIIAnnexin-8	negative regulation of serine-type endopeptidase activity [GO:1900004];-;negative regulation of phospholipase A2 activity [GO:1900138];endosomal transport [GO:0016197];endosome organization [GO:0007032];blood coagulation [GO:0007596]	phosphatidylinositol-3,4,5-trisphosphate binding [GO:0005547];-;calcium-dependent phospholipid binding [GO:0005544];phosphatidylinositol-4,5-bisphosphate binding [GO:0005546];calcium ion binding [GO:0005509];phosphatidylinositol-3,4-bisphosphate binding [GO:0043325];actin filament binding [GO:0051015]	late endosome membrane [GO:0031902];-;plasma membrane [GO:0005886];cytosol [GO:0005829]	negative regulation of serine-type endopeptidase activity [GO:1900004];-;negative regulation of phospholipase A2 activity [GO:1900138];endosomal transport [GO:0016197];endosome organization [GO:0007032];blood coagulation [GO:0007596];phosphatidylinositol-3,4,5-trisphosphate binding [GO:0005547];-;calcium-dependent phospholipid binding [GO:0005544];phosphatidylinositol-4,5-bisphosphate binding [GO…
O35682	Myeloid-associated differentiation markerMyeloid up-regulated protein	membrane raft organization [GO:0031579];-;positive regulation of cell migration [GO:0030335];negative regulation of protein kinase C signaling [GO:0090038];negative regulation of heterotypic cell-cell adhesion [GO:0034115];negative regulation of gene expression [GO:0010629];establishment of endothelial barrier [GO:0061028];protein localization to plasma membrane [GO:0072659];negative regulation o…	-	cortical actin cytoskeleton [GO:0030864];-;membrane raft [GO:0045121];ruffle [GO:0001726];cell-cell junction [GO:0005911];integral component of membrane [GO:0016021];plasma membrane [GO:0005886]	membrane raft organization [GO:0031579];-;positive regulation of cell migration [GO:0030335];negative regulation of protein kinase C signaling [GO:0090038];negative regulation of heterotypic cell-cell adhesion [GO:0034115];negative regulation of gene expression [GO:0010629];establishment of endothelial barrier [GO:0061028];protein localization to plasma membrane [GO:0072659];negative regulation o…
G0YP42	Anti-human Langerin 2G3 lambda chain	-	-	-	-
P62843	40S ribosomal protein S15RIG protein	rRNA processing [GO:0006364];-;liver regeneration [GO:0097421];ribosomal small subunit biogenesis [GO:0042274];translation [GO:0006412];ribosomal small subunit assembly [GO:0000028];ribosomal small subunit export from nucleus [GO:0000056]	RNA binding [GO:0003723];-;structural constituent of ribosome [GO:0003735]	cytosolic small ribosomal subunit [GO:0022627];-;nucleoplasm [GO:0005654];synapse [GO:0045202]	rRNA processing [GO:0006364];-;liver regeneration [GO:0097421];ribosomal small subunit biogenesis [GO:0042274];translation [GO:0006412];ribosomal small subunit assembly [GO:0000028];ribosomal small subunit export from nucleus [GO:0000056];RNA binding [GO:0003723];-;structural constituent of ribosome [GO:0003735];cytosolic small ribosomal subunit [GO:0022627];-;nucleoplasm [GO:0005654];synapse [GO…
Z4YKV1	Guanine nucleotide-binding protein G(s) subunit alpha isoforms short	G protein-coupled receptor signaling pathway [GO:0007186];-	G-protein beta/gamma-subunit complex binding [GO:0031683];-;GTPase activity [GO:0003924];GTP binding [GO:0005525]	-	G protein-coupled receptor signaling pathway [GO:0007186];-;G-protein beta/gamma-subunit complex binding [GO:0031683];-;GTPase activity [GO:0003924];GTP binding [GO:0005525];-
B2RWT8	Peroxisome proliferative activated receptor, gamma, coactivator 1 beta	-	transcription coregulator activity [GO:0003712];RNA binding [GO:0003723];estrogen receptor binding [GO:0030331]	-	-;transcription coregulator activity [GO:0003712];RNA binding [GO:0003723];estrogen receptor binding [GO:0030331];-
O35326	Serine/arginine-rich splicing factor 5Delayed-early protein HRSPre-mRNA-splicing factor SRP40Splicing factor, arginine/serine-rich 5	mRNA cis splicing, via spliceosome [GO:0045292];-;positive regulation of RNA splicing [GO:0033120];response to insulin [GO:0032868];response to wounding [GO:0009611];regulation of alternative mRNA splicing, via spliceosome [GO:0000381]	RS domain binding [GO:0050733];RNA binding [GO:0003723];-;protein kinase B binding [GO:0043422]	nucleus [GO:0005634];-;nuclear speck [GO:0016607]	mRNA cis splicing, via spliceosome [GO:0045292];-;positive regulation of RNA splicing [GO:0033120];response to insulin [GO:0032868];response to wounding [GO:0009611];regulation of alternative mRNA splicing, via spliceosome [GO:0000381];RS domain binding [GO:0050733];RNA binding [GO:0003723];-;protein kinase B binding [GO:0043422];nucleus [GO:0005634];-;nuclear speck [GO:0016607]
Q6NV50	Catenin (Cadherin associated protein), alpha 1	cell adhesion [GO:0007155];-	structural molecule activity [GO:0005198];-;actin filament binding [GO:0051015];cadherin binding [GO:0045296]	actin cytoskeleton [GO:0015629];-	cell adhesion [GO:0007155];-;structural molecule activity [GO:0005198];-;actin filament binding [GO:0051015];cadherin binding [GO:0045296];actin cytoskeleton [GO:0015629];-
P50543	Protein S100-A11CalgizzarinEndothelial monocyte-activating polypeptideProtein S100-CS100 calcium-binding protein A11	-;regulation of cell population proliferation [GO:0042127]	-;calcium-dependent protein binding [GO:0048306];calcium ion binding [GO:0005509];S100 protein binding [GO:0044548];protein homodimerization activity [GO:0042803]	nucleus [GO:0005634];-;cytoplasm [GO:0005737];ruffle [GO:0001726];collagen-containing extracellular matrix [GO:0062023]	-;regulation of cell population proliferation [GO:0042127];-;calcium-dependent protein binding [GO:0048306];calcium ion binding [GO:0005509];S100 protein binding [GO:0044548];protein homodimerization activity [GO:0042803];nucleus [GO:0005634];-;cytoplasm [GO:0005737];ruffle [GO:0001726];collagen-containing extracellular matrix [GO:0062023]
P47955	60S acidic ribosomal protein P1	regulation of translation [GO:0006417];-;cytoplasmic translation [GO:0002181];translational elongation [GO:0006414]	protein kinase activator activity [GO:0030295];ribonucleoprotein complex binding [GO:0043021];-;structural constituent of ribosome [GO:0003735]	cytosolic large ribosomal subunit [GO:0022625];-	regulation of translation [GO:0006417];-;cytoplasmic translation [GO:0002181];translational elongation [GO:0006414];protein kinase activator activity [GO:0030295];ribonucleoprotein complex binding [GO:0043021];-;structural constituent of ribosome [GO:0003735];cytosolic large ribosomal subunit [GO:0022625];-
Q8BVW6	Actin-related protein 2/3 complex subunit 4	Arp2/3 complex-mediated actin nucleation [GO:0034314];-;actin filament polymerization [GO:0030041]	-;actin binding [GO:0003779]	-;Arp2/3 protein complex [GO:0005885];cytoplasm [GO:0005737]	Arp2/3 complex-mediated actin nucleation [GO:0034314];-;actin filament polymerization [GO:0030041];-;actin binding [GO:0003779];-;Arp2/3 protein complex [GO:0005885];cytoplasm [GO:0005737]
P26883	Peptidyl-prolyl cis-trans isomerase FKBP1A12 kDa FK506-binding proteinCalstabin-1FK506-binding protein 1AImmunophilin FKBP12Rotamase	-;regulation of protein localization [GO:0032880];positive regulation of protein ubiquitination [GO:0031398];amyloid fibril formation [GO:1990000];T cell proliferation [GO:0042098];heart morphogenesis [GO:0003007];heart trabecula formation [GO:0060347];SMAD protein complex assembly [GO:0007183];positive regulation of protein binding [GO:0032092];negative regulation of protein phosphorylation [GO:…	type I transforming growth factor beta receptor binding [GO:0034713];-;ion channel binding [GO:0044325];FK506 binding [GO:0005528];drug binding [GO:0008144];peptidyl-prolyl cis-trans isomerase activity [GO:0003755];transforming growth factor beta receptor binding [GO:0005160];SMAD binding [GO:0046332];Hsp70 protein binding [GO:0030544];enzyme binding [GO:0019899];protein homodimerization activity…	extrinsic component of organelle membrane [GO:0031312];ryanodine receptor complex [GO:1990425];sarcoplasmic reticulum membrane [GO:0033017];sarcoplasmic reticulum [GO:0016529];-;cytoplasmic side of membrane [GO:0098562];Z disc [GO:0030018];cytoplasm [GO:0005737];axon terminus [GO:0043679];intracellular membrane-bounded organelle [GO:0043231];cytosol [GO:0005829];membrane [GO:0016020];synapse [GO:…	-;regulation of protein localization [GO:0032880];positive regulation of protein ubiquitination [GO:0031398];amyloid fibril formation [GO:1990000];T cell proliferation [GO:0042098];heart morphogenesis [GO:0003007];heart trabecula formation [GO:0060347];SMAD protein complex assembly [GO:0007183];positive regulation of protein binding [GO:0032092];negative regulation of protein phosphorylation [GO:…
P16045	Galectin-114 kDa lectinBeta-galactoside-binding lectin L-14-IGalaptinLactose-binding lectin 1Lectin galactoside-binding soluble 1S-Lac lectin 1	apoptotic process [GO:0006915];-;cellular response to glucose stimulus [GO:0071333];response to isolation stress [GO:0035900];response to axon injury [GO:0048678];positive regulation of erythrocyte aggregation [GO:0034120];heterophilic cell-cell adhesion via plasma membrane cell adhesion molecules [GO:0007157];T cell costimulation [GO:0031295];negative regulation of neuron projection development …	galactose binding [GO:0005534];-;carbohydrate binding [GO:0030246];lactose binding [GO:0030395];protein homodimerization activity [GO:0042803];laminin binding [GO:0043236]	cell surface [GO:0009986];nucleus [GO:0005634];-;cytoplasm [GO:0005737];extracellular space [GO:0005615];cytosol [GO:0005829];collagen-containing extracellular matrix [GO:0062023];extracellular region [GO:0005576]	apoptotic process [GO:0006915];-;cellular response to glucose stimulus [GO:0071333];response to isolation stress [GO:0035900];response to axon injury [GO:0048678];positive regulation of erythrocyte aggregation [GO:0034120];heterophilic cell-cell adhesion via plasma membrane cell adhesion molecules [GO:0007157];T cell costimulation [GO:0031295];negative regulation of neuron projection development …
A0A0G2JDW7	40S ribosomal protein S27	-;translation [GO:0006412]	metal ion binding [GO:0046872];-;structural constituent of ribosome [GO:0003735]	-;ribosome [GO:0005840]	-;translation [GO:0006412];metal ion binding [GO:0046872];-;structural constituent of ribosome [GO:0003735];-;ribosome [GO:0005840]
O08583	THO complex subunit 4Ally of AML-1 and LEF-1Aly/REF export factorREF1-IRNA and export factor-binding protein 1Transcriptional coactivator Aly/REF	mRNA processing [GO:0006397];mRNA transport [GO:0051028];-;RNA splicing [GO:0008380]	RNA binding [GO:0003723];-;single-stranded DNA binding [GO:0003697]	nucleus [GO:0005634];-;cytoplasm [GO:0005737];nuclear speck [GO:0016607];spliceosomal complex [GO:0005681]	mRNA processing [GO:0006397];mRNA transport [GO:0051028];-;RNA splicing [GO:0008380];RNA binding [GO:0003723];-;single-stranded DNA binding [GO:0003697];nucleus [GO:0005634];-;cytoplasm [GO:0005737];nuclear speck [GO:0016607];spliceosomal complex [GO:0005681]
Q6NZC7	SEC23-interacting protein	-;spermatid development [GO:0007286];endoplasmic reticulum to Golgi vesicle-mediated transport [GO:0006888];single fertilization [GO:0007338];acrosome assembly [GO:0001675]	metal ion binding [GO:0046872];-;phospholipase activity [GO:0004620]	-;cis-Golgi network [GO:0005801];perinuclear region of cytoplasm [GO:0048471];Golgi apparatus [GO:0005794];endoplasmic reticulum exit site [GO:0070971];intracellular membrane-bounded organelle [GO:0043231];perinuclear endoplasmic reticulum [GO:0097038];COPII-coated ER to Golgi transport vesicle [GO:0030134];ER to Golgi transport vesicle membrane [GO:0012507]	-;spermatid development [GO:0007286];endoplasmic reticulum to Golgi vesicle-mediated transport [GO:0006888];single fertilization [GO:0007338];acrosome assembly [GO:0001675];metal ion binding [GO:0046872];-;phospholipase activity [GO:0004620];-;cis-Golgi network [GO:0005801];perinuclear region of cytoplasm [GO:0048471];Golgi apparatus [GO:0005794];endoplasmic reticulum exit site [GO:0070971];intra…
Q9EQU5	Protein SETPhosphatase 2A inhibitor I2PP2ATemplate-activating factor I	nucleosome assembly [GO:0006334];-;negative regulation of transcription, DNA-templated [GO:0045892];negative regulation of neuron apoptotic process [GO:0043524]	-;DNA binding [GO:0003677]	nucleus [GO:0005634];-;perinuclear region of cytoplasm [GO:0048471];cytoplasm [GO:0005737];protein-containing complex [GO:0032991];cytosol [GO:0005829];lipid droplet [GO:0005811];endoplasmic reticulum [GO:0005783];nucleoplasm [GO:0005654]	nucleosome assembly [GO:0006334];-;negative regulation of transcription, DNA-templated [GO:0045892];negative regulation of neuron apoptotic process [GO:0043524];-;DNA binding [GO:0003677];nucleus [GO:0005634];-;perinuclear region of cytoplasm [GO:0048471];cytoplasm [GO:0005737];protein-containing complex [GO:0032991];cytosol [GO:0005829];lipid droplet [GO:0005811];endoplasmic reticulum [GO:000578…
A2N494	Aberrantly recombined kappa chain Vk8/J1 region	-	-	-	-
O35129	Prohibitin-2B-cell receptor-associated protein BAP37Repressor of estrogen receptor activity	-;sister chromatid cohesion [GO:0007062];protein import into nucleus [GO:0006606];response to wounding [GO:0009611];positive regulation of ERK1 and ERK2 cascade [GO:0070374];negative regulation of intracellular estrogen receptor signaling pathway [GO:0033147];mammary gland branching involved in thelarche [GO:0060744];negative regulation of transcription, DNA-templated [GO:0045892];regulation of b…	-;amide binding [GO:0033218];sphingolipid binding [GO:0046625];protein N-terminus binding [GO:0047485];protein C-terminus binding [GO:0008022]	cell surface [GO:0009986];nucleus [GO:0005634];GABA-ergic synapse [GO:0098982];cell periphery [GO:0071944];glutamatergic synapse [GO:0098978];mitochondrial inner membrane [GO:0005743];-;mitochondrial outer membrane [GO:0005741];cytoplasm [GO:0005737];presynaptic active zone [GO:0048786];protein-containing complex [GO:0032991];axon [GO:0030424];mitochondrion [GO:0005739];nuclear matrix [GO:0016363…	-;sister chromatid cohesion [GO:0007062];protein import into nucleus [GO:0006606];response to wounding [GO:0009611];positive regulation of ERK1 and ERK2 cascade [GO:0070374];negative regulation of intracellular estrogen receptor signaling pathway [GO:0033147];mammary gland branching involved in thelarche [GO:0060744];negative regulation of transcription, DNA-templated [GO:0045892];regulation of b…
Q8C1L7	40S ribosomal protein S21	-;translation [GO:0006412]	-;structural constituent of ribosome [GO:0003735]	-;ribosome [GO:0005840]	-;translation [GO:0006412];-;structural constituent of ribosome [GO:0003735];-;ribosome [GO:0005840]
O55234	Proteasome subunit beta type-5Macropain epsilon chainMulticatalytic endopeptidase complex epsilon chainProteasome chain 6Proteasome epsilon chainProteasome subunit X	proteasomal ubiquitin-independent protein catabolic process [GO:0010499];-;response to oxidative stress [GO:0006979];proteasome-mediated ubiquitin-dependent protein catabolic process [GO:0043161];proteolysis [GO:0006508];proteasomal protein catabolic process [GO:0010498]	endopeptidase activity [GO:0004175];-;threonine-type endopeptidase activity [GO:0004298];peptidase activity [GO:0008233]	nucleus [GO:0005634];-;cytoplasm [GO:0005737];centrosome [GO:0005813];cytosol [GO:0005829];proteasome core complex [GO:0005839];proteasome core complex, beta-subunit complex [GO:0019774];nucleoplasm [GO:0005654];proteasome complex [GO:0000502]	proteasomal ubiquitin-independent protein catabolic process [GO:0010499];-;response to oxidative stress [GO:0006979];proteasome-mediated ubiquitin-dependent protein catabolic process [GO:0043161];proteolysis [GO:0006508];proteasomal protein catabolic process [GO:0010498];endopeptidase activity [GO:0004175];-;threonine-type endopeptidase activity [GO:0004298];peptidase activity [GO:0008233];nucleu…
S4R1P5	Dystonin	-;cytoskeleton organization [GO:0007010]	-;calcium ion binding [GO:0005509];microtubule binding [GO:0008017];actin binding [GO:0003779]	-;cytoskeleton [GO:0005856]	-;cytoskeleton organization [GO:0007010];-;calcium ion binding [GO:0005509];microtubule binding [GO:0008017];actin binding [GO:0003779];-;cytoskeleton [GO:0005856]
P50247	AdenosylhomocysteinaseCUBPLiver copper-binding proteinS-adenosyl-L-homocysteine hydrolase	chronic inflammatory response to antigenic stimulus [GO:0002439];-;response to nutrient [GO:0007584];S-adenosylmethionine cycle [GO:0033353];one-carbon metabolic process [GO:0006730];circadian sleep/wake cycle [GO:0042745];S-adenosylhomocysteine catabolic process [GO:0019510]	adenosylhomocysteinase activity [GO:0004013];-;protein self-association [GO:0043621];NAD binding [GO:0051287];copper ion binding [GO:0005507];identical protein binding [GO:0042802];adenyl nucleotide binding [GO:0030554]	nucleus [GO:0005634];melanosome [GO:0042470];-;cytosol [GO:0005829];neuron projection [GO:0043005]	chronic inflammatory response to antigenic stimulus [GO:0002439];-;response to nutrient [GO:0007584];S-adenosylmethionine cycle [GO:0033353];one-carbon metabolic process [GO:0006730];circadian sleep/wake cycle [GO:0042745];S-adenosylhomocysteine catabolic process [GO:0019510];adenosylhomocysteinase activity [GO:0004013];-;protein self-association [GO:0043621];NAD binding [GO:0051287];copper ion b…
P54823	Probable ATP-dependent RNA helicase DDX6ATP-dependent RNA helicase p54DEAD box protein 6Oncogene RCK homolog	-;spermatid differentiation [GO:0048515];negative regulation of neuron differentiation [GO:0045665];cytoplasmic mRNA processing body assembly [GO:0033962];viral RNA genome packaging [GO:0019074];stem cell population maintenance [GO:0019827];stress granule assembly [GO:0034063]	-;mRNA binding [GO:0003729];RNA binding [GO:0003723];protein domain specific binding [GO:0019904];ATP binding [GO:0005524];RNA helicase activity [GO:0003724]	cell-cell adherens junction [GO:0005913];chromatoid body [GO:0033391];nucleus [GO:0005634];-;perinuclear region of cytoplasm [GO:0048471];cytoplasm [GO:0005737];cytoplasmic stress granule [GO:0010494];sperm annulus [GO:0097227];RISC complex [GO:0016442];concave side of sperm head [GO:0061830];nucleolus [GO:0005730];heterochromatin [GO:0000792];cytosol [GO:0005829];mitochondrion [GO:0005739];P-bod…	-;spermatid differentiation [GO:0048515];negative regulation of neuron differentiation [GO:0045665];cytoplasmic mRNA processing body assembly [GO:0033962];viral RNA genome packaging [GO:0019074];stem cell population maintenance [GO:0019827];stress granule assembly [GO:0034063];-;mRNA binding [GO:0003729];RNA binding [GO:0003723];protein domain specific binding [GO:0019904];ATP binding [GO:0005524…
P54071	Isocitrate dehydrogenase [NADP], mitochondrialICD-MIDPNADP(+)-specific ICDHOxalosuccinate decarboxylase	NADP biosynthetic process [GO:0006741];-;negative regulation of glial cell proliferation [GO:0060253];glyoxylate cycle [GO:0006097];negative regulation of matrix metallopeptidase secretion [GO:1904465];isocitrate metabolic process [GO:0006102];negative regulation of glial cell migration [GO:1903976];tricarboxylic acid cycle [GO:0006099];NADP metabolic process [GO:0006739];2-oxoglutarate metabolic…	-;isocitrate dehydrogenase activity [GO:0004448];isocitrate dehydrogenase (NADP+) activity [GO:0004450];NAD binding [GO:0051287];magnesium ion binding [GO:0000287]	-;mitochondrial inner membrane [GO:0005743];peroxisome [GO:0005777];cytosol [GO:0005829];mitochondrion [GO:0005739]	NADP biosynthetic process [GO:0006741];-;negative regulation of glial cell proliferation [GO:0060253];glyoxylate cycle [GO:0006097];negative regulation of matrix metallopeptidase secretion [GO:1904465];isocitrate metabolic process [GO:0006102];negative regulation of glial cell migration [GO:1903976];tricarboxylic acid cycle [GO:0006099];NADP metabolic process [GO:0006739];2-oxoglutarate metabolic…
Q8CIJ3	Eukaryotic translation initiation factor 3 subunit BEukaryotic translation initiation factor 3 subunit 9eIF-3-eta	formation of cytoplasmic translation initiation complex [GO:0001732];-	translation initiation factor binding [GO:0031369];translation initiation factor activity [GO:0003743];-	eukaryotic 48S preinitiation complex [GO:0033290];eukaryotic 43S preinitiation complex [GO:0016282];-;eukaryotic translation initiation factor 3 complex [GO:0005852]	formation of cytoplasmic translation initiation complex [GO:0001732];-;translation initiation factor binding [GO:0031369];translation initiation factor activity [GO:0003743];-;eukaryotic 48S preinitiation complex [GO:0033290];eukaryotic 43S preinitiation complex [GO:0016282];-;eukaryotic translation initiation factor 3 complex [GO:0005852]
P62317	Small nuclear ribonucleoprotein Sm D2snRNP core protein D2	spliceosomal snRNP assembly [GO:0000387];-;mRNA splicing, via spliceosome [GO:0000398]	U1 snRNP binding [GO:1990446];-	U2 snRNP [GO:0005686];nucleus [GO:0005634];U1 snRNP [GO:0005685];U5 snRNP [GO:0005682];-;U12-type spliceosomal complex [GO:0005689];U4/U6 x U5 tri-snRNP complex [GO:0046540];U2-type catalytic step 2 spliceosome [GO:0071007];methylosome [GO:0034709];SMN-Sm protein complex [GO:0034719];U4 snRNP [GO:0005687];cytosol [GO:0005829];U2-type precatalytic spliceosome [GO:0071005];catalytic step 2 spliceos…	spliceosomal snRNP assembly [GO:0000387];-;mRNA splicing, via spliceosome [GO:0000398];U1 snRNP binding [GO:1990446];-;U2 snRNP [GO:0005686];nucleus [GO:0005634];U1 snRNP [GO:0005685];U5 snRNP [GO:0005682];-;U12-type spliceosomal complex [GO:0005689];U4/U6 x U5 tri-snRNP complex [GO:0046540];U2-type catalytic step 2 spliceosome [GO:0071007];methylosome [GO:0034709];SMN-Sm protein complex [GO:0034…
Q3U6B1	Uncharacterized protein	-;stress granule assembly [GO:0034063]	RNA binding [GO:0003723];-	-	-;stress granule assembly [GO:0034063];RNA binding [GO:0003723];-;-
O35344	Importin subunit alpha-4Importin alpha Q2Karyopherin subunit alpha-3	-;protein import into nucleus [GO:0006606]	protein C-terminus binding [GO:0008022];-;nuclear import signal receptor activity [GO:0061608]	nucleus [GO:0005634];-;cytoplasm [GO:0005737]	-;protein import into nucleus [GO:0006606];protein C-terminus binding [GO:0008022];-;nuclear import signal receptor activity [GO:0061608];nucleus [GO:0005634];-;cytoplasm [GO:0005737]
P10854	Histone H2B type 1-MH2B 291B	-;nucleosome assembly [GO:0006334]	-;DNA binding [GO:0003677];protein heterodimerization activity [GO:0046982]	nucleus [GO:0005634];-;cytosol [GO:0005829];nucleosome [GO:0000786];nucleoplasm [GO:0005654]	-;nucleosome assembly [GO:0006334];-;DNA binding [GO:0003677];protein heterodimerization activity [GO:0046982];nucleus [GO:0005634];-;cytosol [GO:0005829];nucleosome [GO:0000786];nucleoplasm [GO:0005654]
P62869	Elongin-BElongin 18 kDa subunitRNA polymerase II transcription factor SIII subunit BSIII p18Transcription elongation factor B polypeptide 2	transcription elongation from RNA polymerase II promoter [GO:0006368];-;positive regulation of transcription by RNA polymerase II [GO:0045944];protein ubiquitination [GO:0016567]	protein-containing complex binding [GO:0044877];-;ubiquitin protein ligase binding [GO:0031625];transcription coactivator activity [GO:0003713]	VCB complex [GO:0030891];elongin complex [GO:0070449];-;Cul2-RING ubiquitin ligase complex [GO:0031462];transcription factor complex [GO:0005667];Cul5-RING ubiquitin ligase complex [GO:0031466]	transcription elongation from RNA polymerase II promoter [GO:0006368];-;positive regulation of transcription by RNA polymerase II [GO:0045944];protein ubiquitination [GO:0016567];protein-containing complex binding [GO:0044877];-;ubiquitin protein ligase binding [GO:0031625];transcription coactivator activity [GO:0003713];VCB complex [GO:0030891];elongin complex [GO:0070449];-;Cul2-RING ubiquitin …
Q62426	Cystatin-BStefin-B	adult locomotory behavior [GO:0008344];negative regulation of proteolysis [GO:0045861];-;negative regulation of peptidase activity [GO:0010466]	cysteine-type endopeptidase inhibitor activity [GO:0004869];protease binding [GO:0002020];-;endopeptidase inhibitor activity [GO:0004866]	nucleus [GO:0005634];-;extracellular space [GO:0005615];cytoplasm [GO:0005737];nucleolus [GO:0005730];cytosol [GO:0005829];collagen-containing extracellular matrix [GO:0062023]	adult locomotory behavior [GO:0008344];negative regulation of proteolysis [GO:0045861];-;negative regulation of peptidase activity [GO:0010466];cysteine-type endopeptidase inhibitor activity [GO:0004869];protease binding [GO:0002020];-;endopeptidase inhibitor activity [GO:0004866];nucleus [GO:0005634];-;extracellular space [GO:0005615];cytoplasm [GO:0005737];nucleolus [GO:0005730];cytosol [GO:000…
Q04750	DNA topoisomerase 1DNA topoisomerase I	-;DNA topological change [GO:0006265];DNA replication [GO:0006260];peptidyl-serine phosphorylation [GO:0018105];embryonic cleavage [GO:0040016];circadian regulation of gene expression [GO:0032922];response to drug [GO:0042493];chromatin remodeling [GO:0006338];rRNA transcription [GO:0009303];chromosome segregation [GO:0007059]	-;chromatin DNA binding [GO:0031490];supercoiled DNA binding [GO:0097100];protein serine/threonine kinase activity [GO:0004674];protein domain specific binding [GO:0019904];ATP binding [GO:0005524];DNA topoisomerase type I activity [GO:0003917];protein-containing complex binding [GO:0044877];RNA polymerase II proximal promoter sequence-specific DNA binding [GO:0000978];double-stranded DNA binding…	nucleus [GO:0005634];-;replication fork protection complex [GO:0031298];dense fibrillar component [GO:0001651];fibrillar center [GO:0001650];cytoplasm [GO:0005737];nucleolus [GO:0005730];DNA topoisomerase complex (ATP-hydrolyzing) [GO:0009330];perikaryon [GO:0043204];P-body [GO:0000932];protein-DNA complex [GO:0032993];nucleoplasm [GO:0005654]	-;DNA topological change [GO:0006265];DNA replication [GO:0006260];peptidyl-serine phosphorylation [GO:0018105];embryonic cleavage [GO:0040016];circadian regulation of gene expression [GO:0032922];response to drug [GO:0042493];chromatin remodeling [GO:0006338];rRNA transcription [GO:0009303];chromosome segregation [GO:0007059];-;chromatin DNA binding [GO:0031490];supercoiled DNA binding [GO:00971…
P83882	60S ribosomal protein L36a60S ribosomal protein L44	-;translation [GO:0006412]	-;structural constituent of ribosome [GO:0003735]	cytosolic large ribosomal subunit [GO:0022625];-;plasma membrane [GO:0005886];endoplasmic reticulum [GO:0005783]	-;translation [GO:0006412];-;structural constituent of ribosome [GO:0003735];cytosolic large ribosomal subunit [GO:0022625];-;plasma membrane [GO:0005886];endoplasmic reticulum [GO:0005783]
Q9CQS8	Protein transport protein Sec61 subunit beta	ubiquitin-dependent ERAD pathway [GO:0030433];-;posttranslational protein targeting to membrane, translocation [GO:0031204];SRP-dependent cotranslational protein targeting to membrane, translocation [GO:0006616];retrograde protein transport, ER to cytosol [GO:0030970]	ribosome binding [GO:0043022];ARF guanyl-nucleotide exchange factor activity [GO:0005086];-;epidermal growth factor binding [GO:0048408]	-;endoplasmic reticulum quality control compartment [GO:0044322];endoplasmic reticulum Sec complex [GO:0031205];membrane [GO:0016020];endoplasmic reticulum [GO:0005783];integral component of membrane [GO:0016021];Sec61 translocon complex [GO:0005784]	ubiquitin-dependent ERAD pathway [GO:0030433];-;posttranslational protein targeting to membrane, translocation [GO:0031204];SRP-dependent cotranslational protein targeting to membrane, translocation [GO:0006616];retrograde protein transport, ER to cytosol [GO:0030970];ribosome binding [GO:0043022];ARF guanyl-nucleotide exchange factor activity [GO:0005086];-;epidermal growth factor binding [GO:00…
Q91YQ5	Dolichyl-diphosphooligosaccharide--protein glycosyltransferase subunit 1Dolichyl-diphosphooligosaccharide--protein glycosyltransferase 67 kDa subunitRibophorin IRibophorin-1	-;protein N-linked glycosylation via asparagine [GO:0018279]	dolichyl-diphosphooligosaccharide-protein glycotransferase activity [GO:0004579];-	melanosome [GO:0042470];-;endoplasmic reticulum membrane [GO:0005789];cytosol [GO:0005829];endoplasmic reticulum [GO:0005783];integral component of membrane [GO:0016021];rough endoplasmic reticulum [GO:0005791]	-;protein N-linked glycosylation via asparagine [GO:0018279];dolichyl-diphosphooligosaccharide-protein glycotransferase activity [GO:0004579];-;melanosome [GO:0042470];-;endoplasmic reticulum membrane [GO:0005789];cytosol [GO:0005829];endoplasmic reticulum [GO:0005783];integral component of membrane [GO:0016021];rough endoplasmic reticulum [GO:0005791]
P30416	Peptidyl-prolyl cis-trans isomerase FKBP452 kDa FK506-binding protein59 kDa immunophilinFK506-binding protein 4FKBP59HSP-binding immunophilinImmunophilin FKBP52RotamasePeptidyl-prolyl cis-trans isomerase FKBP4, N-terminally processed	chaperone-mediated protein folding [GO:0061077];-;embryo implantation [GO:0007566];protein peptidyl-prolyl isomerization [GO:0000413];protein-containing complex localization [GO:0031503];prostate gland development [GO:0030850];androgen receptor signaling pathway [GO:0030521];negative regulation of microtubule polymerization [GO:0031115];copper ion transport [GO:0006825];negative regulation of mic…	-;FK506 binding [GO:0005528];heat shock protein binding [GO:0031072];GTP binding [GO:0005525];peptidyl-prolyl cis-trans isomerase activity [GO:0003755];glucocorticoid receptor binding [GO:0035259];phosphoprotein binding [GO:0051219];tau protein binding [GO:0048156];copper-dependent protein binding [GO:0032767];ATP binding [GO:0005524]	nucleus [GO:0005634];-;axonal growth cone [GO:0044295];microtubule [GO:0005874];perinuclear region of cytoplasm [GO:0048471];cytoplasm [GO:0005737];nucleoplasm [GO:0005654];protein-containing complex [GO:0032991];cytosol [GO:0005829];mitochondrion [GO:0005739];neuron projection [GO:0043005];neuronal cell body [GO:0043025]	chaperone-mediated protein folding [GO:0061077];-;embryo implantation [GO:0007566];protein peptidyl-prolyl isomerization [GO:0000413];protein-containing complex localization [GO:0031503];prostate gland development [GO:0030850];androgen receptor signaling pathway [GO:0030521];negative regulation of microtubule polymerization [GO:0031115];copper ion transport [GO:0006825];negative regulation of mic…
P62821	Ras-related protein Rab-1AYPT1-related protein	Golgi organization [GO:0007030];autophagy [GO:0006914];-;growth hormone secretion [GO:0030252];defense response to bacterium [GO:0042742];positive regulation of glycoprotein metabolic process [GO:1903020];substrate adhesion-dependent cell spreading [GO:0034446];melanosome transport [GO:0032402];endoplasmic reticulum to Golgi vesicle-mediated transport [GO:0006888];cell migration [GO:0016477];COPI…	-;GTPase activity [GO:0003924];GTP binding [GO:0005525]	melanosome [GO:0042470];-;Golgi apparatus [GO:0005794];presynapse [GO:0098793];endoplasmic reticulum membrane [GO:0005789];early endosome [GO:0005769];cytosol [GO:0005829];Golgi membrane [GO:0000139];neuronal cell body [GO:0043025]	Golgi organization [GO:0007030];autophagy [GO:0006914];-;growth hormone secretion [GO:0030252];defense response to bacterium [GO:0042742];positive regulation of glycoprotein metabolic process [GO:1903020];substrate adhesion-dependent cell spreading [GO:0034446];melanosome transport [GO:0032402];endoplasmic reticulum to Golgi vesicle-mediated transport [GO:0006888];cell migration [GO:0016477];COPI…
P84099	60S ribosomal protein L19	-;translation [GO:0006412];cytoplasmic translation [GO:0002181]	-;structural constituent of ribosome [GO:0003735];5.8S rRNA binding [GO:1990932];large ribosomal subunit rRNA binding [GO:0070180]	-;cytosolic large ribosomal subunit [GO:0022625];polysomal ribosome [GO:0042788];synapse [GO:0045202]	-;translation [GO:0006412];cytoplasmic translation [GO:0002181];-;structural constituent of ribosome [GO:0003735];5.8S rRNA binding [GO:1990932];large ribosomal subunit rRNA binding [GO:0070180];-;cytosolic large ribosomal subunit [GO:0022625];polysomal ribosome [GO:0042788];synapse [GO:0045202]
Q91VC3	Eukaryotic initiation factor 4A-IIIATP-dependent RNA helicase DDX48ATP-dependent RNA helicase eIF4A-3DEAD box protein 48Eukaryotic translation initiation factor 4A isoform 3Eukaryotic initiation factor 4A-III, N-terminally processed	negative regulation of translation [GO:0017148];positive regulation of translation [GO:0045727];rRNA processing [GO:0006364];-;negative regulation of excitatory postsynaptic potential [GO:0090394];negative regulation of gene expression [GO:0010629];nuclear-transcribed mRNA catabolic process, nonsense-mediated decay [GO:0000184];regulation of translation at postsynapse, modulating synaptic transmi…	-;RNA stem-loop binding [GO:0035613];mRNA binding [GO:0003729];poly(A) binding [GO:0008143];RNA binding [GO:0003723];selenocysteine insertion sequence binding [GO:0035368];ribonucleoprotein complex binding [GO:0043021];ATP binding [GO:0005524];RNA helicase activity [GO:0003724];translation regulator activity [GO:0045182]	nucleus [GO:0005634];-;dendrite [GO:0030425];glutamatergic synapse [GO:0098978];ribonucleoprotein complex [GO:1990904];cytoplasm [GO:0005737];nuclear speck [GO:0016607];U2-type catalytic step 1 spliceosome [GO:0071006];nucleolus [GO:0005730];exon-exon junction complex [GO:0035145];postsynaptic cytosol [GO:0099524];nucleoplasm [GO:0005654];catalytic step 2 spliceosome [GO:0071013];neuronal cell bo…	negative regulation of translation [GO:0017148];positive regulation of translation [GO:0045727];rRNA processing [GO:0006364];-;negative regulation of excitatory postsynaptic potential [GO:0090394];negative regulation of gene expression [GO:0010629];nuclear-transcribed mRNA catabolic process, nonsense-mediated decay [GO:0000184];regulation of translation at postsynapse, modulating synaptic transmi…
Q91W50	Cold shock domain-containing protein E1	nuclear-transcribed mRNA catabolic process, no-go decay [GO:0070966];-	RNA binding [GO:0003723];-	-;mitochondrial inner membrane [GO:0005743];Golgi apparatus [GO:0005794];CRD-mediated mRNA stability complex [GO:0070937];cytosol [GO:0005829];plasma membrane [GO:0005886]	nuclear-transcribed mRNA catabolic process, no-go decay [GO:0070966];-;RNA binding [GO:0003723];-;-;mitochondrial inner membrane [GO:0005743];Golgi apparatus [GO:0005794];CRD-mediated mRNA stability complex [GO:0070937];cytosol [GO:0005829];plasma membrane [GO:0005886]
P97315	Cysteine and glycine-rich protein 1Cysteine-rich protein 1	muscle tissue development [GO:0060537];actin cytoskeleton organization [GO:0030036];-;sarcomere organization [GO:0045214]	metal ion binding [GO:0046872];-;actinin binding [GO:0042805];structural constituent of muscle [GO:0008307]	nucleus [GO:0005634];-;Z disc [GO:0030018];cytoplasm [GO:0005737];actin cytoskeleton [GO:0015629];nucleoplasm [GO:0005654]	muscle tissue development [GO:0060537];actin cytoskeleton organization [GO:0030036];-;sarcomere organization [GO:0045214];metal ion binding [GO:0046872];-;actinin binding [GO:0042805];structural constituent of muscle [GO:0008307];nucleus [GO:0005634];-;Z disc [GO:0030018];cytoplasm [GO:0005737];actin cytoskeleton [GO:0015629];nucleoplasm [GO:0005654]
Q64433	10 kDa heat shock protein, mitochondrial10 kDa chaperoninChaperonin 10	-;chaperone cofactor-dependent protein refolding [GO:0051085]	-;ATP binding [GO:0005524];metal ion binding [GO:0046872];unfolded protein binding [GO:0051082];chaperone binding [GO:0051087]	mitochondrial matrix [GO:0005759];-;mitochondrion [GO:0005739]	-;chaperone cofactor-dependent protein refolding [GO:0051085];-;ATP binding [GO:0005524];metal ion binding [GO:0046872];unfolded protein binding [GO:0051082];chaperone binding [GO:0051087];mitochondrial matrix [GO:0005759];-;mitochondrion [GO:0005739]
Q6ZWY3	40S ribosomal protein S27-like	positive regulation of translation [GO:0045727];-;DNA damage response, signal transduction by p53 class mediator resulting in transcription of p21 class mediator [GO:0006978];translation [GO:0006412];ribosomal small subunit assembly [GO:0000028];intrinsic apoptotic signaling pathway in response to DNA damage by p53 class mediator [GO:0042771];activation of cysteine-type endopeptidase activity inv…	-;cysteine-type endopeptidase activator activity involved in apoptotic process [GO:0008656];structural constituent of ribosome [GO:0003735];translation activator activity [GO:0008494];metal ion binding [GO:0046872]	cytosolic small ribosomal subunit [GO:0022627];nucleus [GO:0005634];-	positive regulation of translation [GO:0045727];-;DNA damage response, signal transduction by p53 class mediator resulting in transcription of p21 class mediator [GO:0006978];translation [GO:0006412];ribosomal small subunit assembly [GO:0000028];intrinsic apoptotic signaling pathway in response to DNA damage by p53 class mediator [GO:0042771];activation of cysteine-type endopeptidase activity inv…
P70195	Proteasome subunit beta type-7Macropain chain ZMulticatalytic endopeptidase complex chain ZProteasome subunit Z	proteasomal ubiquitin-independent protein catabolic process [GO:0010499];proteasome-mediated ubiquitin-dependent protein catabolic process [GO:0043161];-;proteasomal protein catabolic process [GO:0010498]	endopeptidase activity [GO:0004175];-;threonine-type endopeptidase activity [GO:0004298]	nucleus [GO:0005634];-;cytoplasm [GO:0005737];cytosol [GO:0005829];proteasome core complex [GO:0005839];proteasome core complex, beta-subunit complex [GO:0019774];nucleoplasm [GO:0005654];proteasome complex [GO:0000502]	proteasomal ubiquitin-independent protein catabolic process [GO:0010499];proteasome-mediated ubiquitin-dependent protein catabolic process [GO:0043161];-;proteasomal protein catabolic process [GO:0010498];endopeptidase activity [GO:0004175];-;threonine-type endopeptidase activity [GO:0004298];nucleus [GO:0005634];-;cytoplasm [GO:0005737];cytosol [GO:0005829];proteasome core complex [GO:0005839];p…
Q5SF07	Insulin-like growth factor 2 mRNA-binding protein 2IGF-II mRNA-binding protein 2VICKZ family member 2	regulation of translation [GO:0006417];mRNA transport [GO:0051028];-	mRNA 5'-UTR binding [GO:0048027];-;mRNA 3'-UTR binding [GO:0003730]	nucleus [GO:0005634];-;cytoskeleton [GO:0005856];cytoplasm [GO:0005737];cytosol [GO:0005829]	regulation of translation [GO:0006417];mRNA transport [GO:0051028];-;mRNA 5'-UTR binding [GO:0048027];-;mRNA 3'-UTR binding [GO:0003730];nucleus [GO:0005634];-;cytoskeleton [GO:0005856];cytoplasm [GO:0005737];cytosol [GO:0005829]
P62855	40S ribosomal protein S26	negative regulation of RNA splicing [GO:0033119];-;cytoplasmic translation [GO:0002181]	-;structural constituent of ribosome [GO:0003735];mRNA binding [GO:0003729]	cytosolic small ribosomal subunit [GO:0022627];cytoplasmic side of rough endoplasmic reticulum membrane [GO:0098556];polysomal ribosome [GO:0042788];-	negative regulation of RNA splicing [GO:0033119];-;cytoplasmic translation [GO:0002181];-;structural constituent of ribosome [GO:0003735];mRNA binding [GO:0003729];cytosolic small ribosomal subunit [GO:0022627];cytoplasmic side of rough endoplasmic reticulum membrane [GO:0098556];polysomal ribosome [GO:0042788];-
Q05816	Fatty acid-binding protein 5Epidermal-type fatty acid-binding proteinFatty acid-binding protein, epidermalKeratinocyte lipid-binding proteinPsoriasis-associated fatty acid-binding protein homolog	positive regulation of peroxisome proliferator activated receptor signaling pathway [GO:0035360];lipid metabolic process [GO:0006629];glucose homeostasis [GO:0042593];-;phosphatidylcholine biosynthetic process [GO:0006656];regulation of retrograde trans-synaptic signaling by endocanabinoid [GO:0099178];positive regulation of cold-induced thermogenesis [GO:0120162];negative regulation of glucose t…	identical protein binding [GO:0042802];fatty acid binding [GO:0005504];retinoic acid binding [GO:0001972];-	nucleus [GO:0005634];postsynaptic density [GO:0014069];-;postsynaptic membrane [GO:0045211];extracellular space [GO:0005615];cytoplasm [GO:0005737];cell junction [GO:0030054];synapse [GO:0045202]	positive regulation of peroxisome proliferator activated receptor signaling pathway [GO:0035360];lipid metabolic process [GO:0006629];glucose homeostasis [GO:0042593];-;phosphatidylcholine biosynthetic process [GO:0006656];regulation of retrograde trans-synaptic signaling by endocanabinoid [GO:0099178];positive regulation of cold-induced thermogenesis [GO:0120162];negative regulation of glucose t…
Q08288	Cell growth-regulating nucleolar proteinLy1 antibody-reactive proteinProtein expressed in male leptotene and zygotene spermatocytes 264	rRNA processing [GO:0006364];-;erythrocyte development [GO:0048821];negative regulation of transcription by RNA polymerase II [GO:0000122];positive regulation of phagocytosis [GO:0050766]	metal ion binding [GO:0046872];-;DNA binding [GO:0003677]	nucleus [GO:0005634];-;photoreceptor outer segment [GO:0001750];cytoplasm [GO:0005737];nucleolus [GO:0005730]	rRNA processing [GO:0006364];-;erythrocyte development [GO:0048821];negative regulation of transcription by RNA polymerase II [GO:0000122];positive regulation of phagocytosis [GO:0050766];metal ion binding [GO:0046872];-;DNA binding [GO:0003677];nucleus [GO:0005634];-;photoreceptor outer segment [GO:0001750];cytoplasm [GO:0005737];nucleolus [GO:0005730]
P61089	Ubiquitin-conjugating enzyme E2 NBendless-like ubiquitin-conjugating enzymeE2 ubiquitin-conjugating enzyme NUbc13Ubiquitin carrier protein NUbiquitin-protein ligase N	positive regulation of DNA repair [GO:0045739];-;positive regulation of ubiquitin-protein transferase activity [GO:0051443];protein K63-linked ubiquitination [GO:0070534];ubiquitin-dependent protein catabolic process [GO:0006511];postreplication repair [GO:0006301];DNA double-strand break processing [GO:0000729];double-strand break repair via homologous recombination [GO:0000724];protein ubiquiti…	-;ubiquitin conjugating enzyme activity [GO:0061631];ATP binding [GO:0005524];ubiquitin binding [GO:0043130];ubiquitin-protein transferase activity [GO:0004842];ubiquitin protein ligase binding [GO:0031625]	nucleus [GO:0005634];-;fibrillar center [GO:0001650];UBC13-UEV1A complex [GO:0035370];cytoplasm [GO:0005737];UBC13-MMS2 complex [GO:0031372];protein-containing complex [GO:0032991];ubiquitin ligase complex [GO:0000151]	positive regulation of DNA repair [GO:0045739];-;positive regulation of ubiquitin-protein transferase activity [GO:0051443];protein K63-linked ubiquitination [GO:0070534];ubiquitin-dependent protein catabolic process [GO:0006511];postreplication repair [GO:0006301];DNA double-strand break processing [GO:0000729];double-strand break repair via homologous recombination [GO:0000724];protein ubiquiti…
Q07076	Annexin A7Annexin VIIAnnexin-7Synexin	autophagy [GO:0006914];-;response to salt stress [GO:0009651];hemostasis [GO:0007599];response to organic cyclic compound [GO:0014070];negative regulation of gene expression [GO:0010629];response to calcium ion [GO:0051592];membrane fusion [GO:0061025];cellular calcium ion homeostasis [GO:0006874];regulation of cell shape [GO:0008360];epithelial cell differentiation [GO:0030855];cellular water ho…	-;calcium-dependent phospholipid binding [GO:0005544];calcium-dependent protein binding [GO:0048306];integrin binding [GO:0005178];calcium ion binding [GO:0005509];identical protein binding [GO:0042802]	nucleus [GO:0005634];-;nuclear envelope [GO:0005635];chromaffin granule membrane [GO:0042584];endoplasmic reticulum membrane [GO:0005789];vesicle [GO:0031982];cytosol [GO:0005829];plasma membrane [GO:0005886];collagen-containing extracellular matrix [GO:0062023]	autophagy [GO:0006914];-;response to salt stress [GO:0009651];hemostasis [GO:0007599];response to organic cyclic compound [GO:0014070];negative regulation of gene expression [GO:0010629];response to calcium ion [GO:0051592];membrane fusion [GO:0061025];cellular calcium ion homeostasis [GO:0006874];regulation of cell shape [GO:0008360];epithelial cell differentiation [GO:0030855];cellular water ho…
P70296	Phosphatidylethanolamine-binding protein 1HCNPppHippocampal cholinergic neurostimulating peptide	-;response to wounding [GO:0009611];regulation of the force of heart contraction [GO:0002026];response to heat [GO:0009408];positive regulation of mitotic nuclear division [GO:0045840];response to corticosterone [GO:0051412];response to activity [GO:0014823];response to oxidative stress [GO:0006979];positive regulation of cAMP-mediated signaling [GO:0043950];negative regulation of protein phospho…	signaling receptor binding [GO:0005102];-;receptor serine/threonine kinase binding [GO:0033612];protein kinase binding [GO:0019901];serine-type endopeptidase inhibitor activity [GO:0004867];ATP binding [GO:0005524];kinase binding [GO:0019900];enzyme binding [GO:0019899];mitogen-activated protein kinase binding [GO:0051019];lipid binding [GO:0008289]	rough endoplasmic reticulum [GO:0005791];cell surface [GO:0009986];-;mitochondrial outer membrane [GO:0005741];extracellular space [GO:0005615];cytoplasm [GO:0005737];axon terminus [GO:0043679];Golgi apparatus [GO:0005794];synaptic vesicle [GO:0008021];neuron projection [GO:0043005];mitochondrion [GO:0005739];apical part of cell [GO:0045177];neuronal cell body [GO:0043025];myelin sheath [GO:00432…	-;response to wounding [GO:0009611];regulation of the force of heart contraction [GO:0002026];response to heat [GO:0009408];positive regulation of mitotic nuclear division [GO:0045840];response to corticosterone [GO:0051412];response to activity [GO:0014823];response to oxidative stress [GO:0006979];positive regulation of cAMP-mediated signaling [GO:0043950];negative regulation of protein phospho…
Q3UZ39	Leucine-rich repeat flightless-interacting protein 1FLI-LRR-associated protein 1H186 FLAP	-;negative regulation of transcription by RNA polymerase II [GO:0000122];positive regulation of NF-kappaB transcription factor activity [GO:0051092]	-;DNA-binding transcription repressor activity, RNA polymerase II-specific [GO:0001227];RNA polymerase II proximal promoter sequence-specific DNA binding [GO:0000978];DNA binding [GO:0003677];protein homodimerization activity [GO:0042803]	nucleus [GO:0005634];-;plasma membrane [GO:0005886];cytosol [GO:0005829]	-;negative regulation of transcription by RNA polymerase II [GO:0000122];positive regulation of NF-kappaB transcription factor activity [GO:0051092];-;DNA-binding transcription repressor activity, RNA polymerase II-specific [GO:0001227];RNA polymerase II proximal promoter sequence-specific DNA binding [GO:0000978];DNA binding [GO:0003677];protein homodimerization activity [GO:0042803];nucleus [GO…
P60766	Cell division control protein 42 homologG25K GTP-binding protein	establishment or maintenance of apical/basal cell polarity [GO:0035088];-;cellular protein localization [GO:0034613];Rho protein signal transduction [GO:0007266];cell-cell adhesion [GO:0098609];positive regulation of DNA replication [GO:0045740];adherens junction organization [GO:0034332];positive regulation of JNK cascade [GO:0046330];endocytosis [GO:0006897];cell junction assembly [GO:0034329];…	-;GTP-dependent protein binding [GO:0030742];mitogen-activated protein kinase kinase kinase binding [GO:0031435];GTP binding [GO:0005525];protein kinase binding [GO:0019901];GTPase activity [GO:0003924]	-;spindle midzone [GO:0051233];Golgi membrane [GO:0000139];neuron projection [GO:0043005];lamellipodium membrane [GO:0031258];dendritic spine [GO:0043197];storage vacuole [GO:0000322];mitotic spindle [GO:0072686];membrane [GO:0016020];cell-cell junction [GO:0005911];leading edge membrane [GO:0031256];microtubule organizing center [GO:0005815];cell projection [GO:0042995];cytosol [GO:0005829];apic…	establishment or maintenance of apical/basal cell polarity [GO:0035088];-;cellular protein localization [GO:0034613];Rho protein signal transduction [GO:0007266];cell-cell adhesion [GO:0098609];positive regulation of DNA replication [GO:0045740];adherens junction organization [GO:0034332];positive regulation of JNK cascade [GO:0046330];endocytosis [GO:0006897];cell junction assembly [GO:0034329];…
P62849	40S ribosomal protein S24	rRNA processing [GO:0006364];-;ribosomal small subunit biogenesis [GO:0042274];translation [GO:0006412];erythrocyte homeostasis [GO:0034101]	translation initiation factor binding [GO:0031369];-;structural constituent of ribosome [GO:0003735]	cytosolic small ribosomal subunit [GO:0022627];-;small ribosomal subunit [GO:0015935]	rRNA processing [GO:0006364];-;ribosomal small subunit biogenesis [GO:0042274];translation [GO:0006412];erythrocyte homeostasis [GO:0034101];translation initiation factor binding [GO:0031369];-;structural constituent of ribosome [GO:0003735];cytosolic small ribosomal subunit [GO:0022627];-;small ribosomal subunit [GO:0015935]
Q99JN2	Kelch-like protein 22	-;positive regulation of cell growth [GO:0030307];cellular response to amino acid stimulus [GO:0071230];negative regulation of autophagy [GO:0010507];proteasome-mediated ubiquitin-dependent protein catabolic process [GO:0043161];mitotic spindle assembly checkpoint [GO:0007094];positive regulation of TORC1 signaling [GO:1904263];protein monoubiquitination [GO:0006513];mitotic sister chromatid segr…	-;14-3-3 protein binding [GO:0071889]	nucleus [GO:0005634];-;Cul3-RING ubiquitin ligase complex [GO:0031463];cytoplasm [GO:0005737];centrosome [GO:0005813];mitotic spindle [GO:0072686];cytosol [GO:0005829];polar microtubule [GO:0005827];lysosome [GO:0005764]	-;positive regulation of cell growth [GO:0030307];cellular response to amino acid stimulus [GO:0071230];negative regulation of autophagy [GO:0010507];proteasome-mediated ubiquitin-dependent protein catabolic process [GO:0043161];mitotic spindle assembly checkpoint [GO:0007094];positive regulation of TORC1 signaling [GO:1904263];protein monoubiquitination [GO:0006513];mitotic sister chromatid segr…
Q93092	Transaldolase	-;pentose-phosphate shunt [GO:0006098];fructose 6-phosphate metabolic process [GO:0006002];glyceraldehyde-3-phosphate metabolic process [GO:0019682];carbohydrate metabolic process [GO:0005975];pentose-phosphate shunt, non-oxidative branch [GO:0009052]	sedoheptulose-7-phosphate [GO:0004801];-;monosaccharide binding [GO:0048029];carbohydrate binding [GO:0030246]	nucleus [GO:0005634];-;intracellular membrane-bounded organelle [GO:0043231];cytosol [GO:0005829];nucleoplasm [GO:0005654]	-;pentose-phosphate shunt [GO:0006098];fructose 6-phosphate metabolic process [GO:0006002];glyceraldehyde-3-phosphate metabolic process [GO:0019682];carbohydrate metabolic process [GO:0005975];pentose-phosphate shunt, non-oxidative branch [GO:0009052];sedoheptulose-7-phosphate [GO:0004801];-;monosaccharide binding [GO:0048029];carbohydrate binding [GO:0030246];nucleus [GO:0005634];-;intracellular…
Q00612	Glucose-6-phosphate 1-dehydrogenase X	-;negative regulation of cell growth involved in cardiac muscle cell development [GO:0061052];interleukin-12 production [GO:0032615];erythrocyte maturation [GO:0043249];NADPH regeneration [GO:0006740];positive regulation of calcium ion transmembrane transport via high voltage-gated calcium channel [GO:1904879];glutathione metabolic process [GO:0006749];cytokine production [GO:0001816];cellular re…	glucose binding [GO:0005536];-;carbohydrate binding [GO:0030246];NADP binding [GO:0050661];identical protein binding [GO:0042802];glucose-6-phosphate dehydrogenase activity [GO:0004345];protein homodimerization activity [GO:0042803]	nucleus [GO:0005634];-;cytoplasm [GO:0005737];intracellular membrane-bounded organelle [GO:0043231];cytosol [GO:0005829];cytoplasmic side of plasma membrane [GO:0009898]	-;negative regulation of cell growth involved in cardiac muscle cell development [GO:0061052];interleukin-12 production [GO:0032615];erythrocyte maturation [GO:0043249];NADPH regeneration [GO:0006740];positive regulation of calcium ion transmembrane transport via high voltage-gated calcium channel [GO:1904879];glutathione metabolic process [GO:0006749];cytokine production [GO:0001816];cellular re…
Q07797	Galectin-3-binding proteinCyp-C-associated proteinLectin galactoside-binding soluble 3-binding proteinProtein MAMA	cell adhesion [GO:0007155];-	-;scavenger receptor activity [GO:0005044]	-;extracellular space [GO:0005615];membrane [GO:0016020]	cell adhesion [GO:0007155];-;-;scavenger receptor activity [GO:0005044];-;extracellular space [GO:0005615];membrane [GO:0016020]
Q60972	Histone-binding protein RBBP4Chromatin assembly factor 1 subunit CChromatin assembly factor I p48 subunitNucleosome-remodeling factor subunit RBAP48Retinoblastoma-binding protein 4Retinoblastoma-binding protein p48	-;chromatin remodeling [GO:0006338];DNA replication [GO:0006260];chromatin assembly [GO:0031497];DNA replication-independent nucleosome assembly [GO:0006336];cell cycle [GO:0007049];DNA replication-dependent nucleosome assembly [GO:0006335]	histone deacetylase binding [GO:0042826];DNA-dependent ATPase activity [GO:0008094];-;RNA polymerase II proximal promoter sequence-specific DNA binding [GO:0000978]	nucleus [GO:0005634];-;NuRD complex [GO:0016581];CAF-1 complex [GO:0033186];protein-containing complex [GO:0032991];nuclear chromatin [GO:0000790];cytosol [GO:0005829];NURF complex [GO:0016589];ESC/E(Z) complex [GO:0035098];nucleoplasm [GO:0005654]	-;chromatin remodeling [GO:0006338];DNA replication [GO:0006260];chromatin assembly [GO:0031497];DNA replication-independent nucleosome assembly [GO:0006336];cell cycle [GO:0007049];DNA replication-dependent nucleosome assembly [GO:0006335];histone deacetylase binding [GO:0042826];DNA-dependent ATPase activity [GO:0008094];-;RNA polymerase II proximal promoter sequence-specific DNA binding [GO:00…
P97310	DNA replication licensing factor MCM2Minichromosome maintenance protein 2 homologNuclear protein BM28	DNA replication initiation [GO:0006270];apoptotic process [GO:0006915];-;cochlea development [GO:0090102];mitotic DNA replication initiation [GO:1902975];DNA unwinding involved in DNA replication [GO:0006268];cellular response to interleukin-4 [GO:0071353];nucleosome assembly [GO:0006334];double-strand break repair via break-induced replication [GO:0000727];negative regulation of DNA helicase act…	DNA helicase activity [GO:0003678];histone binding [GO:0042393];-;DNA replication origin binding [GO:0003688];ATP binding [GO:0005524];metal ion binding [GO:0046872];enzyme binding [GO:0019899];single-stranded DNA binding [GO:0003697]	chromatin [GO:0000785];nucleus [GO:0005634];-;MCM complex [GO:0042555];cytoplasm [GO:0005737];nucleoplasm [GO:0005654];nuclear origin of replication recognition complex [GO:0005664];microtubule cytoskeleton [GO:0015630]	DNA replication initiation [GO:0006270];apoptotic process [GO:0006915];-;cochlea development [GO:0090102];mitotic DNA replication initiation [GO:1902975];DNA unwinding involved in DNA replication [GO:0006268];cellular response to interleukin-4 [GO:0071353];nucleosome assembly [GO:0006334];double-strand break repair via break-induced replication [GO:0000727];negative regulation of DNA helicase act…
Q60749	KH domain-containing, RNA-binding, signal transduction-associated protein 1GAP-associated tyrosine phosphoprotein p62Src-associated in mitosis 68 kDa proteinp21 Ras GTPase-activating protein-associated p62p68	positive regulation of translational initiation [GO:0045948];-;positive regulation of RNA export from nucleus [GO:0046833];cell surface receptor signaling pathway [GO:0007166];regulation of RNA export from nucleus [GO:0046831];protein complex oligomerization [GO:0051259];mRNA processing [GO:0006397];negative regulation of transcription, DNA-templated [GO:0045892];spermatogenesis [GO:0007283];regu…	-;poly(A) binding [GO:0008143];RNA binding [GO:0003723];protein domain specific binding [GO:0019904];identical protein binding [GO:0042802];protein-containing complex binding [GO:0044877];SH3/SH2 adaptor activity [GO:0005070];SH3 domain binding [GO:0017124];poly(U) RNA binding [GO:0008266]	nucleus [GO:0005634];-;cytoplasm [GO:0005737];membrane [GO:0016020];Grb2-Sos complex [GO:0070618];nucleoplasm [GO:0005654]	positive regulation of translational initiation [GO:0045948];-;positive regulation of RNA export from nucleus [GO:0046833];cell surface receptor signaling pathway [GO:0007166];regulation of RNA export from nucleus [GO:0046831];protein complex oligomerization [GO:0051259];mRNA processing [GO:0006397];negative regulation of transcription, DNA-templated [GO:0045892];spermatogenesis [GO:0007283];regu…
Q6ZWQ0	Nesprin-2KASH domain-containing protein 2Nuclear envelope spectrin repeat protein 2Nucleus and actin connecting element proteinSynaptic nuclear envelope protein 2	centrosome localization [GO:0051642];-;protein localization to nucleus [GO:0034504];positive regulation of cell migration [GO:0030335];centriole-centriole cohesion [GO:0010457];establishment or maintenance of cell polarity [GO:0007163];regulation of cilium assembly [GO:1902017];nuclear migration along microfilament [GO:0031022];nuclear envelope organization [GO:0006998];cytoskeletal anchoring at …	-;actin filament binding [GO:0051015];actin binding [GO:0003779]	-;nuclear lumen [GO:0031981];mitochondrion [GO:0005739];nuclear membrane [GO:0031965];lamellipodium membrane [GO:0031258];nuclear outer membrane [GO:0005640];nuclear envelope [GO:0005635];Z disc [GO:0030018];meiotic nuclear membrane microtubule tethering complex [GO:0034993];integral component of membrane [GO:0016021];nucleus [GO:0005634];intermediate filament cytoskeleton [GO:0045111];aggresome …	centrosome localization [GO:0051642];-;protein localization to nucleus [GO:0034504];positive regulation of cell migration [GO:0030335];centriole-centriole cohesion [GO:0010457];establishment or maintenance of cell polarity [GO:0007163];regulation of cilium assembly [GO:1902017];nuclear migration along microfilament [GO:0031022];nuclear envelope organization [GO:0006998];cytoskeletal anchoring at …
P68040	Receptor of activated protein C kinase 112-3Guanine nucleotide-binding protein subunit beta-2-like 1Receptor for activated C kinaseReceptor of activated protein kinase C 1p205Receptor of activated protein C kinase 1, N-terminally processedGuanine nucleotide-binding protein subunit beta-2-like 1, N-terminally processed	-;negative regulation of protein kinase B signaling [GO:0051898];regulation of protein localization to plasma membrane [GO:1903076];gastrulation [GO:0007369];regulation of cell division [GO:0051302];translation [GO:0006412];positive regulation of gastrulation [GO:2000543];positive regulation of mitochondrial depolarization [GO:0051901];regulation of protein localization [GO:0032880];negative regu…	cyclin binding [GO:0030332];ribosome binding [GO:0043022];-;cysteine-type endopeptidase activator activity involved in apoptotic process [GO:0008656];protein phosphatase binding [GO:0019903];signaling receptor activity [GO:0038023];receptor tyrosine kinase binding [GO:0030971];protein kinase C binding [GO:0005080];SH2 domain binding [GO:0042169];signaling adaptor activity [GO:0035591];protein tyr…	nucleus [GO:0005634];-;dendrite [GO:0030425];perinuclear region of cytoplasm [GO:0048471];midbody [GO:0030496];cytoplasm [GO:0005737];nucleoplasm [GO:0005654];IRE1-RACK1-PP2A complex [GO:1990630];perikaryon [GO:0043204];cytosol [GO:0005829];mitochondrion [GO:0005739];cytosolic small ribosomal subunit [GO:0022627];neuron projection [GO:0043005];phagocytic cup [GO:0001891];small ribosomal subunit […	-;negative regulation of protein kinase B signaling [GO:0051898];regulation of protein localization to plasma membrane [GO:1903076];gastrulation [GO:0007369];regulation of cell division [GO:0051302];translation [GO:0006412];positive regulation of gastrulation [GO:2000543];positive regulation of mitochondrial depolarization [GO:0051901];regulation of protein localization [GO:0032880];negative regu…
Q99KP6	Pre-mRNA-processing factor 19Nuclear matrix protein 200PRP19/PSO4 homologRING-type E3 ubiquitin transferase PRP19Senescence evasion factor	positive regulation of neuron differentiation [GO:0045666];double-strand break repair via nonhomologous end joining [GO:0006303];protein polyubiquitination [GO:0000209];cellular protein localization [GO:0034613];-;positive regulation of astrocyte differentiation [GO:0048711];protein K63-linked ubiquitination [GO:0070534];signal transduction involved in DNA damage checkpoint [GO:0072422];negative …	ubiquitin protein ligase activity [GO:0061630];-;identical protein binding [GO:0042802];ubiquitin-ubiquitin ligase activity [GO:0034450];ubiquitin-protein transferase activity [GO:0004842]	site of double-strand break [GO:0035861];nucleus [GO:0005634];-;U2-type catalytic step 2 spliceosome [GO:0071007];cytoplasm [GO:0005737];nuclear speck [GO:0016607];Prp19 complex [GO:0000974];DNA replication factor A complex [GO:0005662];U2-type catalytic step 1 spliceosome [GO:0071006];spliceosomal complex [GO:0005681];lipid droplet [GO:0005811];catalytic step 2 spliceosome [GO:0071013];spindle […	positive regulation of neuron differentiation [GO:0045666];double-strand break repair via nonhomologous end joining [GO:0006303];protein polyubiquitination [GO:0000209];cellular protein localization [GO:0034613];-;positive regulation of astrocyte differentiation [GO:0048711];protein K63-linked ubiquitination [GO:0070534];signal transduction involved in DNA damage checkpoint [GO:0072422];negative …
A0A0A0MQM0	Eukaryotic translation initiation factor 5A	translational frameshifting [GO:0006452];-;positive regulation of translational elongation [GO:0045901];positive regulation of translational termination [GO:0045905]	ribosome binding [GO:0043022];translation elongation factor activity [GO:0003746];-	-	translational frameshifting [GO:0006452];-;positive regulation of translational elongation [GO:0045901];positive regulation of translational termination [GO:0045905];ribosome binding [GO:0043022];translation elongation factor activity [GO:0003746];-;-
A0A1L1SQR7	Interleukin enhancer-binding factor 3	-	double-stranded RNA binding [GO:0003725]	-	-;double-stranded RNA binding [GO:0003725];-
H3BKM0	AP complex subunit beta	intracellular protein transport [GO:0006886];vesicle-mediated transport [GO:0016192];-	-;clathrin binding [GO:0030276]	-;clathrin adaptor complex [GO:0030131]	intracellular protein transport [GO:0006886];vesicle-mediated transport [GO:0016192];-;-;clathrin binding [GO:0030276];-;clathrin adaptor complex [GO:0030131]
A2A6H0	LIM and SH3 domain protein 1	-	-	-	-
G3UX26	Voltage-dependent anion-selective channel protein 2	-	voltage-gated anion channel activity [GO:0008308];-	mitochondrial outer membrane [GO:0005741];-	-;voltage-gated anion channel activity [GO:0008308];-;mitochondrial outer membrane [GO:0005741];-
Q3TDF8	eRF1_1 domain-containing protein	-	translation release factor activity [GO:0003747];-	-;cytoplasm [GO:0005737]	-;translation release factor activity [GO:0003747];-;-;cytoplasm [GO:0005737]
Q3TW40	Uncharacterized protein	-;mRNA splicing, via spliceosome [GO:0000398]	RNA binding [GO:0003723];-	-	-;mRNA splicing, via spliceosome [GO:0000398];RNA binding [GO:0003723];-;-
D3Z4V1	Pleiotropic regulator 1	-	-	-	-
H3BJV1	TAR DNA-binding protein 43	-	RNA binding [GO:0003723]	-	-;RNA binding [GO:0003723];-
Q3TN84	Uncharacterized protein	-	L-ascorbic acid binding [GO:0031418];-;iron ion binding [GO:0005506];oxidoreductase activity, acting on single donors with incorporation of molecular oxygen, incorporation of two atoms of oxygen [GO:0016702];procollagen-proline 4-dioxygenase activity [GO:0004656]	endoplasmic reticulum [GO:0005783];-	-;L-ascorbic acid binding [GO:0031418];-;iron ion binding [GO:0005506];oxidoreductase activity, acting on single donors with incorporation of molecular oxygen, incorporation of two atoms of oxygen [GO:0016702];procollagen-proline 4-dioxygenase activity [GO:0004656];endoplasmic reticulum [GO:0005783];-
A0A087WNT1	Elongin-C	ubiquitin-dependent protein catabolic process [GO:0006511]	-	-	ubiquitin-dependent protein catabolic process [GO:0006511];-;-
Q9CZY3	Ubiquitin-conjugating enzyme E2 variant 1CROC-1	error-free postreplication DNA repair [GO:0042275];-;protein K63-linked ubiquitination [GO:0070534];postreplication repair [GO:0006301];positive regulation of I-kappaB kinase/NF-kappaB signaling [GO:0043123];positive regulation of NF-kappaB transcription factor activity [GO:0051092]	ubiquitin conjugating enzyme binding [GO:0031624];ubiquitin conjugating enzyme activity [GO:0061631];-	nucleus [GO:0005634];-;ubiquitin conjugating enzyme complex [GO:0031371];UBC13-UEV1A complex [GO:0035370];cytoplasm [GO:0005737];protein-containing complex [GO:0032991];ubiquitin ligase complex [GO:0000151];nucleoplasm [GO:0005654]	error-free postreplication DNA repair [GO:0042275];-;protein K63-linked ubiquitination [GO:0070534];postreplication repair [GO:0006301];positive regulation of I-kappaB kinase/NF-kappaB signaling [GO:0043123];positive regulation of NF-kappaB transcription factor activity [GO:0051092];ubiquitin conjugating enzyme binding [GO:0031624];ubiquitin conjugating enzyme activity [GO:0061631];-;nucleus [GO:…
G3UXI6	Spliceosome RNA helicase Ddx39b	-	nucleic acid binding [GO:0003676];ATP binding [GO:0005524]	-	-;nucleic acid binding [GO:0003676];ATP binding [GO:0005524];-
F8WJK8	Hsc70-interacting protein	-	protein dimerization activity [GO:0046983]	-	-;protein dimerization activity [GO:0046983];-
Q9D7S7	60S ribosomal protein L22-like 1	-;translation [GO:0006412]	RNA binding [GO:0003723];-;structural constituent of ribosome [GO:0003735]	cytosolic large ribosomal subunit [GO:0022625];-	-;translation [GO:0006412];RNA binding [GO:0003723];-;structural constituent of ribosome [GO:0003735];cytosolic large ribosomal subunit [GO:0022625];-
A0A087WP00	Nucleolar protein 58	-	-	-	-
Q3TF87	AA_TRNA_LIGASE_II domain-containing protein	aspartyl-tRNA aminoacylation [GO:0006422];-	nucleic acid binding [GO:0003676];aspartate-tRNA ligase activity [GO:0004815];-;ATP binding [GO:0005524]	-;cytoplasm [GO:0005737]	aspartyl-tRNA aminoacylation [GO:0006422];-;nucleic acid binding [GO:0003676];aspartate-tRNA ligase activity [GO:0004815];-;ATP binding [GO:0005524];-;cytoplasm [GO:0005737]
A0A097PUG4	Anti-lox-1 15C4 light chain	-	-	-	-
Q3TW51	Staphylococcal nuclease domain-containing protein	-;gene silencing by RNA [GO:0031047]	nucleic acid binding [GO:0003676];-;endoribonuclease activity [GO:0004521]	-;cytoplasm [GO:0005737];RISC complex [GO:0016442]	-;gene silencing by RNA [GO:0031047];nucleic acid binding [GO:0003676];-;endoribonuclease activity [GO:0004521];-;cytoplasm [GO:0005737];RISC complex [GO:0016442]
A0A087WP98	Prothymosin alphaProthymosin alpha, isoform CRA_c	-	-	-	-
A0A494BAW2	Glutathione S-transferase P 1MCG3869, isoform CRA_a	-	glutathione transferase activity [GO:0004364]	-	-;glutathione transferase activity [GO:0004364];-
A1L0U3	Histone H3	-	-;DNA binding [GO:0003677];protein heterodimerization activity [GO:0046982]	nucleus [GO:0005634];nucleosome [GO:0000786];-	-;-;DNA binding [GO:0003677];protein heterodimerization activity [GO:0046982];nucleus [GO:0005634];nucleosome [GO:0000786];-
A0A2I3BPC5	Serine/threonine-protein phosphatase	-	phosphoprotein phosphatase activity [GO:0004721]	-	-;phosphoprotein phosphatase activity [GO:0004721];-
E0CZA1	T-complex protein 1 subunit epsilon	protein folding [GO:0006457];-	ATP binding [GO:0005524];unfolded protein binding [GO:0051082];-	-	protein folding [GO:0006457];-;ATP binding [GO:0005524];unfolded protein binding [GO:0051082];-;-
Q9EST5	Acidic leucine-rich nuclear phosphoprotein 32 family member BProliferation-related acidic leucine-rich protein PAL31	vasculature development [GO:0001944];-;roof of mouth development [GO:0060021];positive regulation of G1/S transition of mitotic cell cycle [GO:1900087];negative regulation of cell differentiation [GO:0045596];positive regulation of protein export from nucleus [GO:0046827];inner ear development [GO:0048839];nucleosome assembly [GO:0006334];negative regulation of apoptotic process [GO:0043066];acti…	RNA polymerase binding [GO:0070063];histone binding [GO:0042393];-	nucleolus [GO:0005730];nucleus [GO:0005634];-;cytoplasm [GO:0005737]	vasculature development [GO:0001944];-;roof of mouth development [GO:0060021];positive regulation of G1/S transition of mitotic cell cycle [GO:1900087];negative regulation of cell differentiation [GO:0045596];positive regulation of protein export from nucleus [GO:0046827];inner ear development [GO:0048839];nucleosome assembly [GO:0006334];negative regulation of apoptotic process [GO:0043066];acti…
Q9CWJ9	Bifunctional purine biosynthesis protein PURHPhosphoribosylaminoimidazolecarboxamide formyltransferase5-aminoimidazole-4-carboxamide ribonucleotide formyltransferaseAICAR transformylaseIMP cyclohydrolaseATICIMP synthaseInosinicase	cerebellum development [GO:0021549];ribonucleotide metabolic process [GO:0009259];-;response to inorganic substance [GO:0010035];tetrahydrofolate biosynthetic process [GO:0046654];cellular response to interleukin-7 [GO:0098761];dihydrofolate metabolic process [GO:0046452];cerebral cortex development [GO:0021987];nucleoside metabolic process [GO:0009116];'de novo' IMP biosynthetic process [GO:0006…	phosphoribosylaminoimidazolecarboxamide formyltransferase activity [GO:0004643];IMP cyclohydrolase activity [GO:0003937];-;protein homodimerization activity [GO:0042803]	-;plasma membrane [GO:0005886];cytosol [GO:0005829];mitochondrion [GO:0005739]	cerebellum development [GO:0021549];ribonucleotide metabolic process [GO:0009259];-;response to inorganic substance [GO:0010035];tetrahydrofolate biosynthetic process [GO:0046654];cellular response to interleukin-7 [GO:0098761];dihydrofolate metabolic process [GO:0046452];cerebral cortex development [GO:0021987];nucleoside metabolic process [GO:0009116];'de novo' IMP biosynthetic process [GO:0006…
A0A0G2JE47	Immunoglobulin kappa variable 8-28	-;immune response [GO:0006955];immunoglobulin production [GO:0002377]	-	-;extracellular space [GO:0005615]	-;immune response [GO:0006955];immunoglobulin production [GO:0002377];-;-;extracellular space [GO:0005615]
Q9WTX5	S-phase kinase-associated protein 1Cyclin-A/CDK2-associated protein p19S-phase kinase-associated protein 1Ap19Ap19skp1	histone H2A monoubiquitination [GO:0035518];-;maintenance of protein location in nucleus [GO:0051457];protein ubiquitination [GO:0016567];SCF-dependent proteasomal ubiquitin-dependent protein catabolic process [GO:0031146];ubiquitin-dependent protein catabolic process [GO:0006511]	ubiquitin protein ligase activity [GO:0061630];-;protein domain specific binding [GO:0019904];cullin family protein binding [GO:0097602];ubiquitin-protein transferase activity [GO:0004842];beta-catenin binding [GO:0008013]	SCF ubiquitin ligase complex [GO:0019005];nucleus [GO:0005634];PcG protein complex [GO:0031519];-;Cul7-RING ubiquitin ligase complex [GO:0031467];cytoplasm [GO:0005737];centrosome [GO:0005813];cytosol [GO:0005829];nucleoplasm [GO:0005654]	histone H2A monoubiquitination [GO:0035518];-;maintenance of protein location in nucleus [GO:0051457];protein ubiquitination [GO:0016567];SCF-dependent proteasomal ubiquitin-dependent protein catabolic process [GO:0031146];ubiquitin-dependent protein catabolic process [GO:0006511];ubiquitin protein ligase activity [GO:0061630];-;protein domain specific binding [GO:0019904];cullin family protein b…
A0A2R8VI12	Poly(rC)-binding protein 2	-	RNA binding [GO:0003723]	-	-;RNA binding [GO:0003723];-
Q3TDU5	Milk fat globule-EGF factor 8 protein, isoform CRA_a	-	-	-	-
Q9CQW9	Interferon-induced transmembrane protein 3Dispanin subfamily A member 2bFragilis proteinInterferon-inducible protein 15Mouse ifitm-like protein 1	response to interferon-alpha [GO:0035455];response to virus [GO:0009615];-;negative regulation of viral entry into host cell [GO:0046597];negative regulation of cell population proliferation [GO:0008285];response to interferon-gamma [GO:0034341];response to interferon-beta [GO:0035456];negative regulation of viral transcription [GO:0032897];type I interferon signaling pathway [GO:0060337];negativ…	-	cell surface [GO:0009986];lysosomal membrane [GO:0005765];nucleus [GO:0005634];-;late endosome membrane [GO:0031902];endoplasmic reticulum [GO:0005783];cytoplasm [GO:0005737];protein-containing complex [GO:0032991];apical part of cell [GO:0045177];integral component of membrane [GO:0016021];plasma membrane [GO:0005886];cytoplasmic vesicle [GO:0031410]	response to interferon-alpha [GO:0035455];response to virus [GO:0009615];-;negative regulation of viral entry into host cell [GO:0046597];negative regulation of cell population proliferation [GO:0008285];response to interferon-gamma [GO:0034341];response to interferon-beta [GO:0035456];negative regulation of viral transcription [GO:0032897];type I interferon signaling pathway [GO:0060337];negativ…
E9Q1G8	Septin 7	-	-;GTP binding [GO:0005525]	septin complex [GO:0031105];-	-;-;GTP binding [GO:0005525];septin complex [GO:0031105];-
Q3U4N4	Uncharacterized protein	-;termination of RNA polymerase I transcription [GO:0006363]	-	caveola [GO:0005901];-	-;termination of RNA polymerase I transcription [GO:0006363];-;caveola [GO:0005901];-
Q3TGG2	Ataxin-2-like protein	-	-	-	-
Q3U4Y0	H15 domain-containing protein	-;nucleosome assembly [GO:0006334]	-;DNA binding [GO:0003677]	nucleus [GO:0005634];nucleosome [GO:0000786];-	-;nucleosome assembly [GO:0006334];-;DNA binding [GO:0003677];nucleus [GO:0005634];nucleosome [GO:0000786];-
Q3U3A8	Uncharacterized protein	-;regulation of cytoskeleton organization [GO:0051493]	calcium-dependent cysteine-type endopeptidase activity [GO:0004198];-;calcium ion binding [GO:0005509]	-	-;regulation of cytoskeleton organization [GO:0051493];calcium-dependent cysteine-type endopeptidase activity [GO:0004198];-;calcium ion binding [GO:0005509];-
Q7TN20	Ythdf3 protein	-	RNA binding [GO:0003723]	-	-;RNA binding [GO:0003723];-
Q3UJ70	3-hydroxy-3-methylglutaryl coenzyme A synthase	-;sterol biosynthetic process [GO:0016126];isoprenoid biosynthetic process [GO:0008299]	-;hydroxymethylglutaryl-CoA synthase activity [GO:0004421]	-	-;sterol biosynthetic process [GO:0016126];isoprenoid biosynthetic process [GO:0008299];-;hydroxymethylglutaryl-CoA synthase activity [GO:0004421];-
Q9D6W4	RRM domain-containing protein	-	RNA binding [GO:0003723]	-	-;RNA binding [GO:0003723];-
Q8BUD1	Integrin_b_cyt domain-containing protein	integrin-mediated signaling pathway [GO:0007229];cell-matrix adhesion [GO:0007160];-	-;signaling receptor activity [GO:0038023]	-;integrin complex [GO:0008305]	integrin-mediated signaling pathway [GO:0007229];cell-matrix adhesion [GO:0007160];-;-;signaling receptor activity [GO:0038023];-;integrin complex [GO:0008305]
Q3UC72	Rab GDP dissociation inhibitor	protein transport [GO:0015031];small GTPase mediated signal transduction [GO:0007264];-	Rab GDP-dissociation inhibitor activity [GO:0005093];-;GTPase activator activity [GO:0005096]	-;cytoplasm [GO:0005737]	protein transport [GO:0015031];small GTPase mediated signal transduction [GO:0007264];-;Rab GDP-dissociation inhibitor activity [GO:0005093];-;GTPase activator activity [GO:0005096];-;cytoplasm [GO:0005737]
Q3UCL5	Ferritin	iron ion transport [GO:0006826];-;cellular iron ion homeostasis [GO:0006879]	-;ferric iron binding [GO:0008199]	cell [GO:0005623];-	iron ion transport [GO:0006826];-;cellular iron ion homeostasis [GO:0006879];-;ferric iron binding [GO:0008199];cell [GO:0005623];-
Q7TMN7	Annexin	-	calcium-dependent phospholipid binding [GO:0005544];calcium ion binding [GO:0005509]	-	-;calcium-dependent phospholipid binding [GO:0005544];calcium ion binding [GO:0005509];-
Q8CGF4	Sec24 related gene family, member C (S. cerevisiae)	-;endoplasmic reticulum to Golgi vesicle-mediated transport [GO:0006888];COPII-coated vesicle cargo loading [GO:0090110];in utero embryonic development [GO:0001701];intracellular protein transport [GO:0006886]	SNARE binding [GO:0000149];-;zinc ion binding [GO:0008270]	-;COPII vesicle coat [GO:0030127];cytosol [GO:0005829];Golgi membrane [GO:0000139]	-;endoplasmic reticulum to Golgi vesicle-mediated transport [GO:0006888];COPII-coated vesicle cargo loading [GO:0090110];in utero embryonic development [GO:0001701];intracellular protein transport [GO:0006886];SNARE binding [GO:0000149];-;zinc ion binding [GO:0008270];-;COPII vesicle coat [GO:0030127];cytosol [GO:0005829];Golgi membrane [GO:0000139]
Q3U5W2	Uncharacterized protein	-;prostate gland growth [GO:0060736];adenylate cyclase-inhibiting G protein-coupled receptor signaling pathway [GO:0007193];sphingolipid metabolic process [GO:0006665];regulation of lipid metabolic process [GO:0019216];epithelial cell differentiation involved in prostate gland development [GO:0060742]	-	lysosome [GO:0005764];-;extracellular space [GO:0005615]	-;prostate gland growth [GO:0060736];adenylate cyclase-inhibiting G protein-coupled receptor signaling pathway [GO:0007193];sphingolipid metabolic process [GO:0006665];regulation of lipid metabolic process [GO:0019216];epithelial cell differentiation involved in prostate gland development [GO:0060742];-;lysosome [GO:0005764];-;extracellular space [GO:0005615]
Q3URB9	Uncharacterized protein	-	-	-	-
Q5SU94	FMS-like tyrosine kinase 4	positive regulation of endothelial cell migration [GO:0010595];positive regulation of vascular endothelial growth factor production [GO:0010575];-;protein autophosphorylation [GO:0046777];vascular endothelial growth factor receptor signaling pathway [GO:0048010];negative regulation of apoptotic process [GO:0043066];positive regulation of ERK1 and ERK2 cascade [GO:0070374];positive regulation of e…	-;protein phosphatase binding [GO:0019903];VEGF-C-activated receptor activity [GO:0036328];ATP binding [GO:0005524];growth factor binding [GO:0019838];protein homodimerization activity [GO:0042803]	-;receptor complex [GO:0043235];nucleoplasm [GO:0005654];integral component of plasma membrane [GO:0005887]	positive regulation of endothelial cell migration [GO:0010595];positive regulation of vascular endothelial growth factor production [GO:0010575];-;protein autophosphorylation [GO:0046777];vascular endothelial growth factor receptor signaling pathway [GO:0048010];negative regulation of apoptotic process [GO:0043066];positive regulation of ERK1 and ERK2 cascade [GO:0070374];positive regulation of e…
Q7TMX2	Protein phosphatase 2 (Formerly 2A), regulatory subunit A (PR 65), alpha isoform	-;protein-containing complex assembly [GO:0065003]	-;protein phosphatase regulator activity [GO:0019888]	-	-;protein-containing complex assembly [GO:0065003];-;protein phosphatase regulator activity [GO:0019888];-
Q45VK6	Nuclear factor 90	-	double-stranded RNA binding [GO:0003725]	-	-;double-stranded RNA binding [GO:0003725];-
Q3U9L3	Uncharacterized protein	-;translation [GO:0006412]	-;structural constituent of ribosome [GO:0003735]	-;ribosome [GO:0005840]	-;translation [GO:0006412];-;structural constituent of ribosome [GO:0003735];-;ribosome [GO:0005840]
O89086	RNA-binding protein 3RNA-binding motif protein 3	positive regulation of translation [GO:0045727];-;response to cold [GO:0009409];translation [GO:0006412];production of miRNAs involved in gene silencing by miRNA [GO:0035196];positive regulation of mRNA splicing, via spliceosome [GO:0048026];regulation of translation [GO:0006417]	-;mRNA 3'-UTR binding [GO:0003730];ribosomal large subunit binding [GO:0043023];translation repressor activity [GO:0030371];RNA binding [GO:0003723];small ribosomal subunit rRNA binding [GO:0070181];poly(U) RNA binding [GO:0008266]	nucleus [GO:0005634];-;dendrite [GO:0030425];ribonucleoprotein complex [GO:1990904];cytoplasm [GO:0005737];nucleolus [GO:0005730];spliceosomal complex [GO:0005681];nucleoplasm [GO:0005654]	positive regulation of translation [GO:0045727];-;response to cold [GO:0009409];translation [GO:0006412];production of miRNAs involved in gene silencing by miRNA [GO:0035196];positive regulation of mRNA splicing, via spliceosome [GO:0048026];regulation of translation [GO:0006417];-;mRNA 3'-UTR binding [GO:0003730];ribosomal large subunit binding [GO:0043023];translation repressor activity [GO:003…
Q5PR09	Ribosomal protein L32	-;translation [GO:0006412]	-;structural constituent of ribosome [GO:0003735]	-;ribosome [GO:0005840]	-;translation [GO:0006412];-;structural constituent of ribosome [GO:0003735];-;ribosome [GO:0005840]
Q9CSN9	Uncharacterized protein	-;translation [GO:0006412]	-;structural constituent of ribosome [GO:0003735]	small ribosomal subunit [GO:0015935];-	-;translation [GO:0006412];-;structural constituent of ribosome [GO:0003735];small ribosomal subunit [GO:0015935];-
Q3U7D2	Ribosomal protein L15	-;translation [GO:0006412]	-;structural constituent of ribosome [GO:0003735]	-;ribosome [GO:0005840]	-;translation [GO:0006412];-;structural constituent of ribosome [GO:0003735];-;ribosome [GO:0005840]
Q9D828	PB1 domain-containing protein	endoplasmic reticulum to Golgi vesicle-mediated transport [GO:0006888];-;COPII vesicle coating [GO:0048208]	identical protein binding [GO:0042802];-	-;endoplasmic reticulum exit site [GO:0070971];Golgi membrane [GO:0000139]	endoplasmic reticulum to Golgi vesicle-mediated transport [GO:0006888];-;COPII vesicle coating [GO:0048208];identical protein binding [GO:0042802];-;-;endoplasmic reticulum exit site [GO:0070971];Golgi membrane [GO:0000139]
Q6PCP0	DEAD (Asp-Glu-Ala-Asp) box polypeptide 21	-	ATP binding [GO:0005524];-;helicase activity [GO:0004386];RNA binding [GO:0003723]	nucleus [GO:0005634];-	-;ATP binding [GO:0005524];-;helicase activity [GO:0004386];RNA binding [GO:0003723];nucleus [GO:0005634];-
Q8BFQ4	WD repeat-containing protein 82	histone H3-K4 trimethylation [GO:0080182];-;histone H3-K4 methylation [GO:0051568]	chromatin binding [GO:0003682];-;histone methyltransferase activity (H3-K4 specific) [GO:0042800]	chromatin [GO:0000785];nucleus [GO:0005634];PTW/PP1 phosphatase complex [GO:0072357];-;nuclear chromosome, telomeric region [GO:0000784];nucleolus [GO:0005730];Set1C/COMPASS complex [GO:0048188];histone methyltransferase complex [GO:0035097]	histone H3-K4 trimethylation [GO:0080182];-;histone H3-K4 methylation [GO:0051568];chromatin binding [GO:0003682];-;histone methyltransferase activity (H3-K4 specific) [GO:0042800];chromatin [GO:0000785];nucleus [GO:0005634];PTW/PP1 phosphatase complex [GO:0072357];-;nuclear chromosome, telomeric region [GO:0000784];nucleolus [GO:0005730];Set1C/COMPASS complex [GO:0048188];histone methyltransfera…
A0A0U1RP59	Interferon-stimulated gene 20 kDa proteinInterferon-stimulated protein, isoform CRA_c	-	nucleic acid binding [GO:0003676]	-	-;nucleic acid binding [GO:0003676];-
Q8R3Y0	H2-D1 protein	-;antigen processing and presentation of peptide antigen via MHC class I [GO:0002474];immune response [GO:0006955]	-	MHC class I protein complex [GO:0042612];integral component of membrane [GO:0016021];-	-;antigen processing and presentation of peptide antigen via MHC class I [GO:0002474];immune response [GO:0006955];-;MHC class I protein complex [GO:0042612];integral component of membrane [GO:0016021];-
Q91ZH2	Proliferating cell nuclear antigen	-;regulation of DNA replication [GO:0006275];DNA replication [GO:0006260]	DNA polymerase processivity factor activity [GO:0030337];-;DNA binding [GO:0003677]	nucleus [GO:0005634];-	-;regulation of DNA replication [GO:0006275];DNA replication [GO:0006260];DNA polymerase processivity factor activity [GO:0030337];-;DNA binding [GO:0003677];nucleus [GO:0005634];-
Q91V28	6-phosphogluconate dehydrogenase, decarboxylating	pentose-phosphate shunt [GO:0006098];D-gluconate metabolic process [GO:0019521];-	-;phosphogluconate dehydrogenase (decarboxylating) activity [GO:0004616];NADP binding [GO:0050661]	-	pentose-phosphate shunt [GO:0006098];D-gluconate metabolic process [GO:0019521];-;-;phosphogluconate dehydrogenase (decarboxylating) activity [GO:0004616];NADP binding [GO:0050661];-
Q8VFL6	Olfactory receptor	-	-;G protein-coupled receptor activity [GO:0004930];olfactory receptor activity [GO:0004984]	integral component of membrane [GO:0016021];-;plasma membrane [GO:0005886]	-;-;G protein-coupled receptor activity [GO:0004930];olfactory receptor activity [GO:0004984];integral component of membrane [GO:0016021];-;plasma membrane [GO:0005886]
Q9CXX7	Uncharacterized protein	-	RNA binding [GO:0003723]	-	-;RNA binding [GO:0003723];-
Q542F1	Chloride intracellular channel protein	-;regulation of ion transmembrane transport [GO:0034765];regulation of cell cycle [GO:0051726]	chloride channel activity [GO:0005254];voltage-gated ion channel activity [GO:0005244];-	-;extracellular exosome [GO:0070062];perinuclear region of cytoplasm [GO:0048471];nuclear envelope [GO:0005635];chloride channel complex [GO:0034707]	-;regulation of ion transmembrane transport [GO:0034765];regulation of cell cycle [GO:0051726];chloride channel activity [GO:0005254];voltage-gated ion channel activity [GO:0005244];-;-;extracellular exosome [GO:0070062];perinuclear region of cytoplasm [GO:0048471];nuclear envelope [GO:0005635];chloride channel complex [GO:0034707]
Q9CQM8	60S ribosomal protein L21MCG120646MCG121646, isoform CRA_aMCG121688MCG18971Ribosomal protein L21Rpl21 protein	-;translation [GO:0006412]	-;structural constituent of ribosome [GO:0003735]	-;ribosome [GO:0005840]	-;translation [GO:0006412];-;structural constituent of ribosome [GO:0003735];-;ribosome [GO:0005840]
Q5M9L0	Eukaryotic translation initiation factor 3 subunit HEukaryotic translation initiation factor 3 subunit 3eIF-3 gammaeIF3 p40 subunit	formation of cytoplasmic translation initiation complex [GO:0001732];-	translation initiation factor activity [GO:0003743];-	eukaryotic 48S preinitiation complex [GO:0033290];eukaryotic 43S preinitiation complex [GO:0016282];-;eukaryotic translation initiation factor 3 complex [GO:0005852]	formation of cytoplasmic translation initiation complex [GO:0001732];-;translation initiation factor activity [GO:0003743];-;eukaryotic 48S preinitiation complex [GO:0033290];eukaryotic 43S preinitiation complex [GO:0016282];-;eukaryotic translation initiation factor 3 complex [GO:0005852]
Q91VM2	Small nuclear ribonucleoprotein Sm D3snRNP core protein D3	spliceosomal snRNP assembly [GO:0000387];-	-	-;cytosol [GO:0005829];spliceosomal complex [GO:0005681]	spliceosomal snRNP assembly [GO:0000387];-;-;-;cytosol [GO:0005829];spliceosomal complex [GO:0005681]
E9Q0T8	Dynein, axonemal, heavy chain 7A	cilium movement [GO:0003341];-;microtubule-based movement [GO:0007018];inner dynein arm assembly [GO:0036159]	-;ATP-dependent microtubule motor activity, minus-end-directed [GO:0008569];calcium ion binding [GO:0005509];dynein intermediate chain binding [GO:0045505];ATP binding [GO:0005524];dynein light chain binding [GO:0045503];dynein light intermediate chain binding [GO:0051959]	cilium [GO:0005929];-;dynein complex [GO:0030286];cytosol [GO:0005829];inner dynein arm [GO:0036156]	cilium movement [GO:0003341];-;microtubule-based movement [GO:0007018];inner dynein arm assembly [GO:0036159];-;ATP-dependent microtubule motor activity, minus-end-directed [GO:0008569];calcium ion binding [GO:0005509];dynein intermediate chain binding [GO:0045505];ATP binding [GO:0005524];dynein light chain binding [GO:0045503];dynein light intermediate chain binding [GO:0051959];cilium [GO:0005…
Q4VAG4	MCG12304MCG130059Ribosomal protein L22	-;translation [GO:0006412]	-;structural constituent of ribosome [GO:0003735]	nucleus [GO:0005634];-;ribosome [GO:0005840]	-;translation [GO:0006412];-;structural constituent of ribosome [GO:0003735];nucleus [GO:0005634];-;ribosome [GO:0005840]
Q3U818	Eukaryotic translation initiation factor 6	mature ribosome assembly [GO:0042256];-;ribosomal subunit export from nucleus [GO:0000054];ribosomal large subunit biogenesis [GO:0042273]	ribosomal large subunit binding [GO:0043023];ribosome binding [GO:0043022];translation initiation factor activity [GO:0003743];-	nucleolus [GO:0005730];-;cytoplasm [GO:0005737]	mature ribosome assembly [GO:0042256];-;ribosomal subunit export from nucleus [GO:0000054];ribosomal large subunit biogenesis [GO:0042273];ribosomal large subunit binding [GO:0043023];ribosome binding [GO:0043022];translation initiation factor activity [GO:0003743];-;nucleolus [GO:0005730];-;cytoplasm [GO:0005737]
P59759	Myocardin-related transcription factor BMKL/myocardin-like protein 2	-;liver development [GO:0001889];muscle organ development [GO:0007517];heart development [GO:0007507];cardiac muscle tissue development [GO:0048738];blood vessel morphogenesis [GO:0048514];neuron migration [GO:0001764];embryonic organ development [GO:0048568];heart morphogenesis [GO:0003007];in utero embryonic development [GO:0001701];forebrain development [GO:0030900];smooth muscle cell differen…	DNA-binding transcription factor activity [GO:0003700];-;transcription coactivator activity [GO:0003713];actin binding [GO:0003779]	nucleus [GO:0005634];-;cytoplasm [GO:0005737]	-;liver development [GO:0001889];muscle organ development [GO:0007517];heart development [GO:0007507];cardiac muscle tissue development [GO:0048738];blood vessel morphogenesis [GO:0048514];neuron migration [GO:0001764];embryonic organ development [GO:0048568];heart morphogenesis [GO:0003007];in utero embryonic development [GO:0001701];forebrain development [GO:0030900];smooth muscle cell differen…
Q8CG72	ADP-ribose glycohydrolase ARH3ADP-ribosylhydrolase 3O-acetyl-ADP-ribose deacetylase ARH3Poly(ADP-ribose) glycohydrolase ARH3[Protein ADP-ribosylarginine] hydrolase-like protein 2[Protein ADP-ribosylserine] hydrolase	cellular response to superoxide [GO:0071451];peptidyl-serine ADP-deribosylation [GO:0140290];-;DNA repair [GO:0006281]	-;ADP-ribosylserine hydrolase activity [GO:0140292];hydrolase activity, hydrolyzing O-glycosyl compounds [GO:0004553];poly(ADP-ribose) glycohydrolase activity [GO:0004649];O-acetyl-ADP-ribose deacetylase activity [GO:0061463];magnesium ion binding [GO:0000287]	mitochondrial matrix [GO:0005759];nucleus [GO:0005634];site of DNA damage [GO:0090734];-;cytoplasm [GO:0005737];nuclear body [GO:0016604];mitochondrion [GO:0005739];nucleoplasm [GO:0005654]	cellular response to superoxide [GO:0071451];peptidyl-serine ADP-deribosylation [GO:0140290];-;DNA repair [GO:0006281];-;ADP-ribosylserine hydrolase activity [GO:0140292];hydrolase activity, hydrolyzing O-glycosyl compounds [GO:0004553];poly(ADP-ribose) glycohydrolase activity [GO:0004649];O-acetyl-ADP-ribose deacetylase activity [GO:0061463];magnesium ion binding [GO:0000287];mitochondrial matri…
Q3U6K8	Uncharacterized protein	-	voltage-gated anion channel activity [GO:0008308];-	integral component of membrane [GO:0016021];mitochondrial outer membrane [GO:0005741];-	-;voltage-gated anion channel activity [GO:0008308];-;integral component of membrane [GO:0016021];mitochondrial outer membrane [GO:0005741];-
Q5EBP9	Tripartite motif-containing 28	Ras protein signal transduction [GO:0007265];innate immune response [GO:0045087];-;DNA repair [GO:0006281];positive regulation of DNA repair [GO:0045739];negative regulation of viral release from host cell [GO:1902187];positive regulation of methylation-dependent chromatin silencing [GO:0090309];protein complex oligomerization [GO:0051259];protein sumoylation [GO:0016925];negative regulation of t…	zinc ion binding [GO:0008270];-;Krueppel-associated box domain binding [GO:0035851];transcription corepressor activity [GO:0003714];promoter-specific chromatin binding [GO:1990841];chromo shadow domain binding [GO:0070087];DNA binding [GO:0003677];ubiquitin-protein transferase activity [GO:0004842];ubiquitin protein ligase binding [GO:0031625]	-;nucleoplasm [GO:0005654]	Ras protein signal transduction [GO:0007265];innate immune response [GO:0045087];-;DNA repair [GO:0006281];positive regulation of DNA repair [GO:0045739];negative regulation of viral release from host cell [GO:1902187];positive regulation of methylation-dependent chromatin silencing [GO:0090309];protein complex oligomerization [GO:0051259];protein sumoylation [GO:0016925];negative regulation of t…
Q4G0C7	Oog4 proteinOogenesin 4	-;negative regulation of cell differentiation [GO:0045596];negative regulation of apoptotic process [GO:0043066];negative regulation of transcription, DNA-templated [GO:0045892];positive regulation of cell population proliferation [GO:0008284]	-	-;cytoplasm [GO:0005737]	-;negative regulation of cell differentiation [GO:0045596];negative regulation of apoptotic process [GO:0043066];negative regulation of transcription, DNA-templated [GO:0045892];positive regulation of cell population proliferation [GO:0008284];-;-;cytoplasm [GO:0005737]
Q8K0T2	Cytoplasmic dynein 2 light intermediate chain 1	-;cilium assembly [GO:0060271];intraciliary retrograde transport [GO:0035721];regulation of cilium assembly [GO:1902017];intraciliary transport involved in cilium assembly [GO:0035735];determination of left/right symmetry [GO:0007368]	ATP-dependent microtubule motor activity, minus-end-directed [GO:0008569];-;dynein heavy chain binding [GO:0045504]	-;microtubule [GO:0005874];ciliary transition zone [GO:0035869];axoneme [GO:0005930];centrosome [GO:0005813];ciliary basal body [GO:0036064];cytoplasm [GO:0005737];motile cilium [GO:0031514];cytoplasmic dynein complex [GO:0005868];apical part of cell [GO:0045177]	-;cilium assembly [GO:0060271];intraciliary retrograde transport [GO:0035721];regulation of cilium assembly [GO:1902017];intraciliary transport involved in cilium assembly [GO:0035735];determination of left/right symmetry [GO:0007368];ATP-dependent microtubule motor activity, minus-end-directed [GO:0008569];-;dynein heavy chain binding [GO:0045504];-;microtubule [GO:0005874];ciliary transition zo…
Q3UPW5	Spermine oxidase, isoform CRA_a	-	oxidoreductase activity [GO:0016491]	-	-;oxidoreductase activity [GO:0016491];-
A2AG51	MAP7 domain-containing protein 2	microtubule cytoskeleton organization [GO:0000226];-	-	-;microtubule cytoskeleton [GO:0015630]	microtubule cytoskeleton organization [GO:0000226];-;-;-;microtubule cytoskeleton [GO:0015630]
Q8BIT1	Uncharacterized protein	-	-	-	-
Q3UUK9	PDEase domain-containing protein	signal transduction [GO:0007165];-	-;metal ion binding [GO:0046872];3',5'-cyclic-nucleotide phosphodiesterase activity [GO:0004114]	-	signal transduction [GO:0007165];-;-;metal ion binding [GO:0046872];3',5'-cyclic-nucleotide phosphodiesterase activity [GO:0004114];-
B2RXA1	PI-PLC X domain-containing protein 2	signal transduction [GO:0007165];lipid catabolic process [GO:0016042];-	-;phosphoric diester hydrolase activity [GO:0008081]	nucleus [GO:0005634];-	signal transduction [GO:0007165];lipid catabolic process [GO:0016042];-;-;phosphoric diester hydrolase activity [GO:0008081];nucleus [GO:0005634];-
B1AR44	RIKEN cDNA 2810408A11 gene	regulation of phosphoprotein phosphatase activity [GO:0043666];-;regulation of signal transduction [GO:0009966]	-;protein phosphatase inhibitor activity [GO:0004864]	-	regulation of phosphoprotein phosphatase activity [GO:0043666];-;regulation of signal transduction [GO:0009966];-;protein phosphatase inhibitor activity [GO:0004864];-
A0A494BAH8	Janus kinase and microtubule-interacting protein 2	-	-	Golgi apparatus [GO:0005794]	-;-;Golgi apparatus [GO:0005794]
P08207	Protein S100-A10Calpactin I light chainCalpactin-1 light chainCellular ligand of annexin IIS100 calcium-binding protein A10p10 proteinp11	positive regulation of GTPase activity [GO:0043547];-;protein localization to plasma membrane [GO:0072659];membrane raft assembly [GO:0001765];positive regulation of binding [GO:0051099];positive regulation of stress fiber assembly [GO:0051496];positive regulation of focal adhesion assembly [GO:0051894];response to drug [GO:0042493];vesicle budding from membrane [GO:0006900];positive regulation o…	protein homodimerization activity [GO:0042803];ion channel binding [GO:0044325];-;calcium ion binding [GO:0005509]	-;extrinsic component of plasma membrane [GO:0019897];membrane raft [GO:0045121];endoplasmic reticulum [GO:0005783];collagen-containing extracellular matrix [GO:0062023]	positive regulation of GTPase activity [GO:0043547];-;protein localization to plasma membrane [GO:0072659];membrane raft assembly [GO:0001765];positive regulation of binding [GO:0051099];positive regulation of stress fiber assembly [GO:0051496];positive regulation of focal adhesion assembly [GO:0051894];response to drug [GO:0042493];vesicle budding from membrane [GO:0006900];positive regulation o…
Q8BIJ7	RUN and FYVE domain-containing protein 1Rab4-interacting protein	-;protein transport [GO:0015031];small GTPase mediated signal transduction [GO:0007264];endocytosis [GO:0006897];regulation of endocytosis [GO:0030100]	-;SH2 domain binding [GO:0042169];metal ion binding [GO:0046872];SH3 domain binding [GO:0017124];lipid binding [GO:0008289]	nucleus [GO:0005634];-;endosome [GO:0005768];cytoplasm [GO:0005737];nuclear speck [GO:0016607];intracellular membrane-bounded organelle [GO:0043231];early endosome membrane [GO:0031901]	-;protein transport [GO:0015031];small GTPase mediated signal transduction [GO:0007264];endocytosis [GO:0006897];regulation of endocytosis [GO:0030100];-;SH2 domain binding [GO:0042169];metal ion binding [GO:0046872];SH3 domain binding [GO:0017124];lipid binding [GO:0008289];nucleus [GO:0005634];-;endosome [GO:0005768];cytoplasm [GO:0005737];nuclear speck [GO:0016607];intracellular membrane-bound…
X5J5Q0	IgG1 heavy chain VDJ region	-	-	-	-
E9Q5F9	Histone-lysine N-methyltransferase SETD2Lysine N-methyltransferase 3AProtein-lysine N-methyltransferase SETD2SET domain-containing protein 2	-;regulation of cytokinesis [GO:0032465];embryonic placenta morphogenesis [GO:0060669];regulation of mRNA export from nucleus [GO:0010793];embryonic cranial skeleton morphogenesis [GO:0048701];vasculogenesis [GO:0001570];microtubule cytoskeleton organization involved in mitosis [GO:1902850];mismatch repair [GO:0006298];histone H3-K36 methylation [GO:0010452];positive regulation of interferon-alph…	protein-lysine N-methyltransferase activity [GO:0016279];histone methyltransferase activity (H3-K36 specific) [GO:0046975];-;alpha-tubulin binding [GO:0043014];metal ion binding [GO:0046872];histone-lysine N-methyltransferase activity [GO:0018024]	nucleus [GO:0005634];-;chromosome [GO:0005694]	-;regulation of cytokinesis [GO:0032465];embryonic placenta morphogenesis [GO:0060669];regulation of mRNA export from nucleus [GO:0010793];embryonic cranial skeleton morphogenesis [GO:0048701];vasculogenesis [GO:0001570];microtubule cytoskeleton organization involved in mitosis [GO:1902850];mismatch repair [GO:0006298];histone H3-K36 methylation [GO:0010452];positive regulation of interferon-alph…
A0A0A6YXN4	Immunoglobulin heavy variable V1-18	innate immune response [GO:0045087];-;defense response to bacterium [GO:0042742];phagocytosis, engulfment [GO:0006911];positive regulation of B cell activation [GO:0050871];complement activation, classical pathway [GO:0006958];B cell receptor signaling pathway [GO:0050853];phagocytosis, recognition [GO:0006910]	antigen binding [GO:0003823];-;immunoglobulin receptor binding [GO:0034987]	-;external side of plasma membrane [GO:0009897];immunoglobulin complex, circulating [GO:0042571]	innate immune response [GO:0045087];-;defense response to bacterium [GO:0042742];phagocytosis, engulfment [GO:0006911];positive regulation of B cell activation [GO:0050871];complement activation, classical pathway [GO:0006958];B cell receptor signaling pathway [GO:0050853];phagocytosis, recognition [GO:0006910];antigen binding [GO:0003823];-;immunoglobulin receptor binding [GO:0034987];-;external…
O70493	Sorting nexin-12SDP8 protein	-;negative regulation of protein processing [GO:0010955];negative regulation of early endosome to late endosome transport [GO:2000642];negative regulation of gene expression [GO:0010629];protein transport [GO:0015031];negative regulation of protein transport [GO:0051224];negative regulation of protein catabolic process [GO:0042177];regulation of endocytosis [GO:0030100]	phosphatidylinositol binding [GO:0035091];enzyme binding [GO:0019899];-	early endosome [GO:0005769];-;membrane [GO:0016020]	-;negative regulation of protein processing [GO:0010955];negative regulation of early endosome to late endosome transport [GO:2000642];negative regulation of gene expression [GO:0010629];protein transport [GO:0015031];negative regulation of protein transport [GO:0051224];negative regulation of protein catabolic process [GO:0042177];regulation of endocytosis [GO:0030100];phosphatidylinositol bindi…
O88532	Zinc finger RNA-binding protein	-;multicellular organism development [GO:0007275]	zinc ion binding [GO:0008270];-;single-stranded RNA binding [GO:0003727];double-stranded RNA binding [GO:0003725];DNA binding [GO:0003677]	nucleus [GO:0005634];-;cytoplasm [GO:0005737];chromosome [GO:0005694]	-;multicellular organism development [GO:0007275];zinc ion binding [GO:0008270];-;single-stranded RNA binding [GO:0003727];double-stranded RNA binding [GO:0003725];DNA binding [GO:0003677];nucleus [GO:0005634];-;cytoplasm [GO:0005737];chromosome [GO:0005694]
O08997	Copper transport protein ATOX1Metal transport protein ATX1	-;cellular copper ion homeostasis [GO:0006878];copper ion export [GO:0060003];response to oxidative stress [GO:0006979];negative regulation of apoptotic process [GO:0043066];copper ion transport [GO:0006825]	-;ATPase binding [GO:0051117];copper ion binding [GO:0005507];copper-dependent protein binding [GO:0032767];copper chaperone activity [GO:0016531]	-;cytosol [GO:0005829]	-;cellular copper ion homeostasis [GO:0006878];copper ion export [GO:0060003];response to oxidative stress [GO:0006979];negative regulation of apoptotic process [GO:0043066];copper ion transport [GO:0006825];-;ATPase binding [GO:0051117];copper ion binding [GO:0005507];copper-dependent protein binding [GO:0032767];copper chaperone activity [GO:0016531];-;cytosol [GO:0005829]
O09044	Synaptosomal-associated protein 23SyndetVesicle-membrane fusion protein SNAP-23	regulation of exocytosis [GO:0017157];-;vesicle-mediated transport [GO:0016192];protein transport [GO:0015031];histamine secretion by mast cell [GO:0002553];exocytic insertion of neurotransmitter receptor to postsynaptic membrane [GO:0098967];protein-containing complex assembly [GO:0065003];synaptic vesicle fusion to presynaptic active zone membrane [GO:0031629];membrane fusion [GO:0061025];synap…	-;SNAP receptor activity [GO:0005484];syntaxin binding [GO:0019905]	plasma membrane [GO:0005886];cell-cell adherens junction [GO:0005913];mast cell granule [GO:0042629];GABA-ergic synapse [GO:0098982];glutamatergic synapse [GO:0098978];-;specific granule [GO:0042581];postsynapse [GO:0098794];cytoplasm [GO:0005737];presynapse [GO:0098793];azurophil granule [GO:0042582];SNARE complex [GO:0031201];neuron projection [GO:0043005];nucleoplasm [GO:0005654];cytoplasmic v…	regulation of exocytosis [GO:0017157];-;vesicle-mediated transport [GO:0016192];protein transport [GO:0015031];histamine secretion by mast cell [GO:0002553];exocytic insertion of neurotransmitter receptor to postsynaptic membrane [GO:0098967];protein-containing complex assembly [GO:0065003];synaptic vesicle fusion to presynaptic active zone membrane [GO:0031629];membrane fusion [GO:0061025];synap…
O08547	Vesicle-trafficking protein SEC22bER-Golgi SNARE of 24 kDaSEC22 vesicle-trafficking protein homolog BSEC22 vesicle-trafficking protein-like 1	retrograde vesicle-mediated transport, Golgi to endoplasmic reticulum [GO:0006890];-;vesicle-mediated transport [GO:0016192];negative regulation of autophagosome assembly [GO:1902902];protein transport [GO:0015031];endoplasmic reticulum to Golgi vesicle-mediated transport [GO:0006888];vesicle fusion with Golgi apparatus [GO:0048280];positive regulation of protein catabolic process [GO:0045732]	-;SNAP receptor activity [GO:0005484];syntaxin binding [GO:0019905]	endoplasmic reticulum-Golgi intermediate compartment [GO:0005793];melanosome [GO:0042470];-;ER to Golgi transport vesicle membrane [GO:0012507];synaptic vesicle [GO:0008021];endoplasmic reticulum membrane [GO:0005789];SNARE complex [GO:0031201];endoplasmic reticulum-Golgi intermediate compartment membrane [GO:0033116];Golgi membrane [GO:0000139];endoplasmic reticulum [GO:0005783];integral compone…	retrograde vesicle-mediated transport, Golgi to endoplasmic reticulum [GO:0006890];-;vesicle-mediated transport [GO:0016192];negative regulation of autophagosome assembly [GO:1902902];protein transport [GO:0015031];endoplasmic reticulum to Golgi vesicle-mediated transport [GO:0006888];vesicle fusion with Golgi apparatus [GO:0048280];positive regulation of protein catabolic process [GO:0045732];-;…
O09061	Proteasome subunit beta type-1Macropain subunit C5Multicatalytic endopeptidase complex subunit C5Proteasome component C5Proteasome gamma chain	proteasomal ubiquitin-independent protein catabolic process [GO:0010499];proteasome-mediated ubiquitin-dependent protein catabolic process [GO:0043161];-;proteasomal protein catabolic process [GO:0010498]	endopeptidase activity [GO:0004175];-;threonine-type endopeptidase activity [GO:0004298]	nucleus [GO:0005634];-;cytoplasm [GO:0005737];cytosol [GO:0005829];proteasome core complex [GO:0005839];proteasome core complex, beta-subunit complex [GO:0019774];nucleoplasm [GO:0005654];proteasome complex [GO:0000502]	proteasomal ubiquitin-independent protein catabolic process [GO:0010499];proteasome-mediated ubiquitin-dependent protein catabolic process [GO:0043161];-;proteasomal protein catabolic process [GO:0010498];endopeptidase activity [GO:0004175];-;threonine-type endopeptidase activity [GO:0004298];nucleus [GO:0005634];-;cytoplasm [GO:0005737];cytosol [GO:0005829];proteasome core complex [GO:0005839];p…
O54790	Transcription factor MafGV-maf musculoaponeurotic fibrosarcoma oncogene homolog G	-;adult behavior [GO:0030534];regulation of cellular pH [GO:0030641];positive regulation of gene expression [GO:0010628];in utero embryonic development [GO:0001701];regulation of epidermal cell differentiation [GO:0045604];positive regulation of transcription by RNA polymerase II [GO:0045944];regulation of cell population proliferation [GO:0042127]	DNA-binding transcription activator activity, RNA polymerase II-specific [GO:0001228];-;sequence-specific DNA binding [GO:0043565];DNA-binding transcription factor activity [GO:0003700];RNA polymerase II proximal promoter sequence-specific DNA binding [GO:0000978];DNA binding [GO:0003677];protein heterodimerization activity [GO:0046982]	nucleus [GO:0005634];-	-;adult behavior [GO:0030534];regulation of cellular pH [GO:0030641];positive regulation of gene expression [GO:0010628];in utero embryonic development [GO:0001701];regulation of epidermal cell differentiation [GO:0045604];positive regulation of transcription by RNA polymerase II [GO:0045944];regulation of cell population proliferation [GO:0042127];DNA-binding transcription activator activity, RN…
O70551	SRSF protein kinase 1SFRS protein kinase 1Serine/arginine-rich protein-specific kinase 1	-;spliceosomal complex assembly [GO:0000245];negative regulation of viral genome replication [GO:0045071];protein phosphorylation [GO:0006468];cell differentiation [GO:0030154];regulation of mRNA processing [GO:0050684];positive regulation of viral genome replication [GO:0045070];intracellular signal transduction [GO:0035556];chromosome segregation [GO:0007059];regulation of gene expression [GO:0…	protein serine/threonine kinase activity [GO:0004674];ATP binding [GO:0005524];-;magnesium ion binding [GO:0000287]	nucleus [GO:0005634];-;cytoplasm [GO:0005737];nuclear matrix [GO:0016363];cytosol [GO:0005829];endoplasmic reticulum [GO:0005783];plasma membrane [GO:0005886]	-;spliceosomal complex assembly [GO:0000245];negative regulation of viral genome replication [GO:0045071];protein phosphorylation [GO:0006468];cell differentiation [GO:0030154];regulation of mRNA processing [GO:0050684];positive regulation of viral genome replication [GO:0045070];intracellular signal transduction [GO:0035556];chromosome segregation [GO:0007059];regulation of gene expression [GO:0…
O88520	Leucine-rich repeat protein SHOC-2Protein soc-2 homologProtein sur-8 homolog	-;protein dephosphorylation [GO:0006470];positive regulation of Ras protein signal transduction [GO:0046579]	-;protein phosphatase binding [GO:0019903];protein phosphatase 1 binding [GO:0008157];protein serine/threonine phosphatase activity [GO:0004722]	nucleus [GO:0005634];-;cytoplasm [GO:0005737];photoreceptor outer segment membrane [GO:0042622];cytosol [GO:0005829];protein phosphatase type 1 complex [GO:0000164];nucleoplasm [GO:0005654];photoreceptor inner segment [GO:0001917]	-;protein dephosphorylation [GO:0006470];positive regulation of Ras protein signal transduction [GO:0046579];-;protein phosphatase binding [GO:0019903];protein phosphatase 1 binding [GO:0008157];protein serine/threonine phosphatase activity [GO:0004722];nucleus [GO:0005634];-;cytoplasm [GO:0005737];photoreceptor outer segment membrane [GO:0042622];cytosol [GO:0005829];protein phosphatase type 1 c…
O35912	Epithelial membrane protein 3Hematopoietic neural membrane protein 1Protein YMP	cell death [GO:0008219];-;bleb assembly [GO:0032060]	-	integral component of membrane [GO:0016021];-;plasma membrane [GO:0005886]	cell death [GO:0008219];-;bleb assembly [GO:0032060];-;integral component of membrane [GO:0016021];-;plasma membrane [GO:0005886]
A2AQ19	RNA polymerase-associated protein RTF1 homolog	-;blastocyst growth [GO:0001832];endodermal cell fate commitment [GO:0001711];negative regulation of transcription by RNA polymerase II [GO:0000122];positive regulation of transcription elongation from RNA polymerase II promoter [GO:0032968];stem cell population maintenance [GO:0019827];Wnt signaling pathway [GO:0016055];positive regulation of histone H3-K4 methylation [GO:0051571];histone H3-K4 …	RNA polymerase II C-terminal domain phosphoserine binding [GO:1990269];-;single-stranded DNA binding [GO:0003697]	nucleolus [GO:0005730];Cdc73/Paf1 complex [GO:0016593];-	-;blastocyst growth [GO:0001832];endodermal cell fate commitment [GO:0001711];negative regulation of transcription by RNA polymerase II [GO:0000122];positive regulation of transcription elongation from RNA polymerase II promoter [GO:0032968];stem cell population maintenance [GO:0019827];Wnt signaling pathway [GO:0016055];positive regulation of histone H3-K4 methylation [GO:0051571];histone H3-K4 …
O35609	Secretory carrier-associated membrane protein 3	-;protein transport [GO:0015031];response to retinoic acid [GO:0032526];response to organic substance [GO:0010033];intracellular protein transport [GO:0006886]	-;ubiquitin protein ligase binding [GO:0031625]	-;recycling endosome membrane [GO:0055038];trans-Golgi network membrane [GO:0032588];Golgi apparatus [GO:0005794];intracellular membrane-bounded organelle [GO:0043231];Golgi membrane [GO:0000139];integral component of membrane [GO:0016021]	-;protein transport [GO:0015031];response to retinoic acid [GO:0032526];response to organic substance [GO:0010033];intracellular protein transport [GO:0006886];-;ubiquitin protein ligase binding [GO:0031625];-;recycling endosome membrane [GO:0055038];trans-Golgi network membrane [GO:0032588];Golgi apparatus [GO:0005794];intracellular membrane-bounded organelle [GO:0043231];Golgi membrane [GO:0000…
O35646	Calpain-6	-;microtubule bundle formation [GO:0001578];regulation of cytoskeleton organization [GO:0051493]	calcium-dependent cysteine-type endopeptidase activity [GO:0004198];-;microtubule binding [GO:0008017]	-;microtubule [GO:0005874];spindle microtubule [GO:0005876];perinuclear region of cytoplasm [GO:0048471];cytoplasm [GO:0005737];cytosol [GO:0005829]	-;microtubule bundle formation [GO:0001578];regulation of cytoskeleton organization [GO:0051493];calcium-dependent cysteine-type endopeptidase activity [GO:0004198];-;microtubule binding [GO:0008017];-;microtubule [GO:0005874];spindle microtubule [GO:0005876];perinuclear region of cytoplasm [GO:0048471];cytoplasm [GO:0005737];cytosol [GO:0005829]
F8VPQ2	AT-rich interactive domain-containing protein 4ARetinoblastoma-binding protein 1	-;erythrocyte development [GO:0048821];histone H4-K20 trimethylation [GO:0034773];regulation of transcription by RNA polymerase II [GO:0006357];negative regulation of transcription, DNA-templated [GO:0045892];spermatogenesis [GO:0007283];establishment of Sertoli cell barrier [GO:0097368];histone H3-K4 trimethylation [GO:0080182];positive regulation of transcription by RNA polymerase II [GO:004594…	transcription regulatory region DNA binding [GO:0044212];-;DNA binding [GO:0003677]	nucleus [GO:0005634];-;transcriptional repressor complex [GO:0017053];cytosol [GO:0005829];nucleoplasm [GO:0005654];plasma membrane [GO:0005886]	-;erythrocyte development [GO:0048821];histone H4-K20 trimethylation [GO:0034773];regulation of transcription by RNA polymerase II [GO:0006357];negative regulation of transcription, DNA-templated [GO:0045892];spermatogenesis [GO:0007283];establishment of Sertoli cell barrier [GO:0097368];histone H3-K4 trimethylation [GO:0080182];positive regulation of transcription by RNA polymerase II [GO:004594…
F8VPU2	FERM, ARHGEF and pleckstrin domain-containing protein 1FERM, RhoGEF and pleckstrin domain-containing protein 1	-;dendrite morphogenesis [GO:0048813];negative regulation of phosphatase activity [GO:0010923];synapse assembly [GO:0007416];retrograde trans-synaptic signaling by trans-synaptic protein complex [GO:0098942];regulation of Rho protein signal transduction [GO:0035023];postsynaptic actin cytoskeleton organization [GO:0098974];regulation of presynapse assembly [GO:1905606]	cytoskeletal protein binding [GO:0008092];-;Rac GTPase binding [GO:0048365];Rac guanyl-nucleotide exchange factor activity [GO:0030676]	-;dendrite [GO:0030425];cytoskeleton [GO:0005856];glutamatergic synapse [GO:0098978];extrinsic component of cytoplasmic side of plasma membrane [GO:0031234];dendritic spine [GO:0043197];cytosol [GO:0005829];extrinsic component of postsynaptic membrane [GO:0098890];cell junction [GO:0030054];filopodium [GO:0030175]	-;dendrite morphogenesis [GO:0048813];negative regulation of phosphatase activity [GO:0010923];synapse assembly [GO:0007416];retrograde trans-synaptic signaling by trans-synaptic protein complex [GO:0098942];regulation of Rho protein signal transduction [GO:0035023];postsynaptic actin cytoskeleton organization [GO:0098974];regulation of presynapse assembly [GO:1905606];cytoskeletal protein bindin…
O54734	Dolichyl-diphosphooligosaccharide--protein glycosyltransferase 48 kDa subunit	-;protein N-linked glycosylation via asparagine [GO:0018279];response to cytokine [GO:0034097];T cell activation [GO:0042110];protein N-linked glycosylation [GO:0006487];protein glycosylation [GO:0006486]	dolichyl-diphosphooligosaccharide-protein glycotransferase activity [GO:0004579];-	-;oligosaccharyltransferase complex [GO:0008250];intracellular membrane-bounded organelle [GO:0043231];protein-containing complex [GO:0032991];endoplasmic reticulum [GO:0005783];integral component of membrane [GO:0016021]	-;protein N-linked glycosylation via asparagine [GO:0018279];response to cytokine [GO:0034097];T cell activation [GO:0042110];protein N-linked glycosylation [GO:0006487];protein glycosylation [GO:0006486];dolichyl-diphosphooligosaccharide-protein glycotransferase activity [GO:0004579];-;-;oligosaccharyltransferase complex [GO:0008250];intracellular membrane-bounded organelle [GO:0043231];protein-…
O70310	Glycylpeptide N-tetradecanoyltransferase 1Myristoyl-CoA:protein N-myristoyltransferase 1Peptide N-myristoyltransferase 1	cellular ketone metabolic process [GO:0042180];-;N-terminal peptidyl-glycine N-myristoylation [GO:0018008];N-terminal protein myristoylation [GO:0006499];in utero embryonic development [GO:0001701]	myristoyltransferase activity [GO:0019107];glycylpeptide N-tetradecanoyltransferase activity [GO:0004379];-	-;cytoplasm [GO:0005737];extrinsic component of membrane [GO:0019898];cytosol [GO:0005829];plasma membrane [GO:0005886]	cellular ketone metabolic process [GO:0042180];-;N-terminal peptidyl-glycine N-myristoylation [GO:0018008];N-terminal protein myristoylation [GO:0006499];in utero embryonic development [GO:0001701];myristoyltransferase activity [GO:0019107];glycylpeptide N-tetradecanoyltransferase activity [GO:0004379];-;-;cytoplasm [GO:0005737];extrinsic component of membrane [GO:0019898];cytosol [GO:0005829];pl…
O70435	Proteasome subunit alpha type-3Macropain subunit C8Multicatalytic endopeptidase complex subunit C8Proteasome component C8Proteasome subunit K	proteasomal ubiquitin-independent protein catabolic process [GO:0010499];-;regulation of endopeptidase activity [GO:0052548];proteasome-mediated ubiquitin-dependent protein catabolic process [GO:0043161];proteasomal protein catabolic process [GO:0010498]	endopeptidase activity [GO:0004175];-;threonine-type endopeptidase activity [GO:0004298];ubiquitin protein ligase binding [GO:0031625]	nucleus [GO:0005634];-;cytoplasm [GO:0005737];cytosol [GO:0005829];proteasome core complex [GO:0005839];proteasome core complex, alpha-subunit complex [GO:0019773];nucleoplasm [GO:0005654];proteasome complex [GO:0000502];synapse [GO:0045202]	proteasomal ubiquitin-independent protein catabolic process [GO:0010499];-;regulation of endopeptidase activity [GO:0052548];proteasome-mediated ubiquitin-dependent protein catabolic process [GO:0043161];proteasomal protein catabolic process [GO:0010498];endopeptidase activity [GO:0004175];-;threonine-type endopeptidase activity [GO:0004298];ubiquitin protein ligase binding [GO:0031625];nucleus […
A2AJK6	Chromodomain-helicase-DNA-binding protein 7ATP-dependent helicase CHD7	blood vessel development [GO:0001568];-;positive regulation of multicellular organism growth [GO:0040018];central nervous system development [GO:0007417];tissue remodeling [GO:0048771];right ventricular compact myocardium morphogenesis [GO:0003226];regulation of growth hormone secretion [GO:0060123];epithelium development [GO:0060429];adult heart development [GO:0007512];olfactory behavior [GO:00…	DNA helicase activity [GO:0003678];-;promoter-specific chromatin binding [GO:1990841];RNA polymerase II proximal promoter sequence-specific DNA binding [GO:0000978];ATP binding [GO:0005524]	nucleolus [GO:0005730];nucleus [GO:0005634];-;nucleoplasm [GO:0005654]	blood vessel development [GO:0001568];-;positive regulation of multicellular organism growth [GO:0040018];central nervous system development [GO:0007417];tissue remodeling [GO:0048771];right ventricular compact myocardium morphogenesis [GO:0003226];regulation of growth hormone secretion [GO:0060123];epithelium development [GO:0060429];adult heart development [GO:0007512];olfactory behavior [GO:00…
O35459	Delta(3,5)-Delta(2,4)-dienoyl-CoA isomerase, mitochondrial	fatty acid beta-oxidation [GO:0006635];-	delta3,5-delta2,4-dienoyl-CoA isomerase activity [GO:0051750];-	peroxisome [GO:0005777];-;mitochondrion [GO:0005739]	fatty acid beta-oxidation [GO:0006635];-;delta3,5-delta2,4-dienoyl-CoA isomerase activity [GO:0051750];-;peroxisome [GO:0005777];-;mitochondrion [GO:0005739]
O70194	Eukaryotic translation initiation factor 3 subunit DEukaryotic translation initiation factor 3 subunit 7eIF-3-zetaeIF3 p66	positive regulation of translation [GO:0045727];-;IRES-dependent viral translational initiation [GO:0075522];viral translational termination-reinitiation [GO:0075525];cap-dependent translational initiation [GO:0002191];translational initiation [GO:0006413];positive regulation of mRNA binding [GO:1902416];formation of cytoplasmic translation initiation complex [GO:0001732]	RNA binding [GO:0003723];-;translation initiation factor activity [GO:0003743];mRNA cap binding [GO:0098808]	-;eukaryotic translation initiation factor 3 complex [GO:0005852];eukaryotic 43S preinitiation complex [GO:0016282];eukaryotic translation initiation factor 3 complex, eIF3m [GO:0071541];eukaryotic 48S preinitiation complex [GO:0033290]	positive regulation of translation [GO:0045727];-;IRES-dependent viral translational initiation [GO:0075522];viral translational termination-reinitiation [GO:0075525];cap-dependent translational initiation [GO:0002191];translational initiation [GO:0006413];positive regulation of mRNA binding [GO:1902416];formation of cytoplasmic translation initiation complex [GO:0001732];RNA binding [GO:0003723]…
O08856	RNA polymerase II elongation factor ELLEleven-nineteen lysine-rich leukemia protein	-;snRNA transcription by RNA polymerase III [GO:0042796];positive regulation of transcription by RNA polymerase III [GO:0045945];negative regulation of phosphatase activity [GO:0010923];positive regulation of transcription elongation from RNA polymerase II promoter [GO:0032968];snRNA transcription by RNA polymerase II [GO:0042795];transcription elongation from RNA polymerase II promoter [GO:00063…	phosphatase binding [GO:0019902];-	-;transcriptionally active chromatin [GO:0035327];histone locus body [GO:0035363];nuclear speck [GO:0016607];transcription elongation factor complex [GO:0008023];Cajal body [GO:0015030]	-;snRNA transcription by RNA polymerase III [GO:0042796];positive regulation of transcription by RNA polymerase III [GO:0045945];negative regulation of phosphatase activity [GO:0010923];positive regulation of transcription elongation from RNA polymerase II promoter [GO:0032968];snRNA transcription by RNA polymerase II [GO:0042795];transcription elongation from RNA polymerase II promoter [GO:00063…
O35685	Nuclear migration protein nudCNuclear distribution protein C homologSilica-induced gene 92 protein	-;developmental process [GO:0032502];protein folding [GO:0006457];cell division [GO:0051301];nuclear migration [GO:0007097];cell cycle [GO:0007049]	-;unfolded protein binding [GO:0051082]	nucleus [GO:0005634];-;microtubule [GO:0005874];Golgi apparatus [GO:0005794];cytoplasm [GO:0005737];cytosol [GO:0005829]	-;developmental process [GO:0032502];protein folding [GO:0006457];cell division [GO:0051301];nuclear migration [GO:0007097];cell cycle [GO:0007049];-;unfolded protein binding [GO:0051082];nucleus [GO:0005634];-;microtubule [GO:0005874];Golgi apparatus [GO:0005794];cytoplasm [GO:0005737];cytosol [GO:0005829]
P00375	Dihydrofolate reductase	negative regulation of translation [GO:0017148];tetrahydrofolate metabolic process [GO:0046653];-;oxidation-reduction process [GO:0055114];positive regulation of nitric-oxide synthase activity [GO:0051000];axon regeneration [GO:0031103];tetrahydrofolate biosynthetic process [GO:0046654];regulation of removal of superoxide radicals [GO:2000121];response to nicotine [GO:0035094];dihydrofolate metab…	folic acid binding [GO:0005542];-;mRNA binding [GO:0003729];drug binding [GO:0008144];translation repressor activity, mRNA regulatory element binding [GO:0000900];NADPH binding [GO:0070402];dihydrofolate reductase activity [GO:0004146];methotrexate binding [GO:0051870];NADP binding [GO:0050661];dihydrofolic acid binding [GO:0051871];sequence-specific mRNA binding [GO:1990825]	-;cytoplasm [GO:0005737];cytosol [GO:0005829];mitochondrion [GO:0005739]	negative regulation of translation [GO:0017148];tetrahydrofolate metabolic process [GO:0046653];-;oxidation-reduction process [GO:0055114];positive regulation of nitric-oxide synthase activity [GO:0051000];axon regeneration [GO:0031103];tetrahydrofolate biosynthetic process [GO:0046654];regulation of removal of superoxide radicals [GO:2000121];response to nicotine [GO:0035094];dihydrofolate metab…
O54941	SWI/SNF-related matrix-associated actin-dependent regulator of chromatin subfamily E member 1BRG1-associated factor 57	-;ATP-dependent chromatin remodeling [GO:0043044];nucleosome disassembly [GO:0006337];neurogenesis [GO:0022008];negative regulation of transcription, DNA-templated [GO:0045892];chromatin remodeling [GO:0006338]	N-acetyltransferase activity [GO:0008080];-;RNA binding [GO:0003723];protein N-terminus binding [GO:0047485];DNA binding [GO:0003677];nuclear receptor binding [GO:0016922]	nucleus [GO:0005634];-;nBAF complex [GO:0071565];SWI/SNF complex [GO:0016514];npBAF complex [GO:0071564];nucleoplasm [GO:0005654]	-;ATP-dependent chromatin remodeling [GO:0043044];nucleosome disassembly [GO:0006337];neurogenesis [GO:0022008];negative regulation of transcription, DNA-templated [GO:0045892];chromatin remodeling [GO:0006338];N-acetyltransferase activity [GO:0008080];-;RNA binding [GO:0003723];protein N-terminus binding [GO:0047485];DNA binding [GO:0003677];nuclear receptor binding [GO:0016922];nucleus [GO:0005…
P01942	Hemoglobin subunit alphaAlpha-globinHemoglobin alpha chain	cellular oxidant detoxification [GO:0098869];-;erythrocyte development [GO:0048821];response to stilbenoid [GO:0035634];response to bacterium [GO:0009617];in utero embryonic development [GO:0001701];hydrogen peroxide catabolic process [GO:0042744]	-;iron ion binding [GO:0005506];oxygen binding [GO:0019825];organic acid binding [GO:0043177];oxygen carrier activity [GO:0005344];heme binding [GO:0020037]	-;hemoglobin complex [GO:0005833];haptoglobin-hemoglobin complex [GO:0031838];extracellular space [GO:0005615];cytosolic small ribosomal subunit [GO:0022627];myelin sheath [GO:0043209]	cellular oxidant detoxification [GO:0098869];-;erythrocyte development [GO:0048821];response to stilbenoid [GO:0035634];response to bacterium [GO:0009617];in utero embryonic development [GO:0001701];hydrogen peroxide catabolic process [GO:0042744];-;iron ion binding [GO:0005506];oxygen binding [GO:0019825];organic acid binding [GO:0043177];oxygen carrier activity [GO:0005344];heme binding [GO:002…
P07091	Protein S100-A4MetastasinMetastatic cell proteinPEL98Placental calcium-binding proteinProtein 18A2Protein Mts1S100 calcium-binding protein A4	positive regulation of I-kappaB kinase/NF-kappaB signaling [GO:0043123];-	-;RAGE receptor binding [GO:0050786];transition metal ion binding [GO:0046914];calcium-dependent protein binding [GO:0048306];calcium ion binding [GO:0005509];identical protein binding [GO:0042802];actin binding [GO:0003779]	neuron projection [GO:0043005];nucleus [GO:0005634];-;perinuclear region of cytoplasm [GO:0048471]	positive regulation of I-kappaB kinase/NF-kappaB signaling [GO:0043123];-;-;RAGE receptor binding [GO:0050786];transition metal ion binding [GO:0046914];calcium-dependent protein binding [GO:0048306];calcium ion binding [GO:0005509];identical protein binding [GO:0042802];actin binding [GO:0003779];neuron projection [GO:0043005];nucleus [GO:0005634];-;perinuclear region of cytoplasm [GO:0048471]
O88696	ATP-dependent Clp protease proteolytic subunit, mitochondrialEndopeptidase Clp	protein homooligomerization [GO:0051260];-;protein quality control for misfolded or incompletely synthesized proteins [GO:0006515];proteolysis involved in cellular protein catabolic process [GO:0051603]	-;ATP-dependent peptidase activity [GO:0004176];ATPase binding [GO:0051117];identical protein binding [GO:0042802];serine-type endopeptidase activity [GO:0004252]	mitochondrial matrix [GO:0005759];endopeptidase Clp complex [GO:0009368];-;mitochondrion [GO:0005739]	protein homooligomerization [GO:0051260];-;protein quality control for misfolded or incompletely synthesized proteins [GO:0006515];proteolysis involved in cellular protein catabolic process [GO:0051603];-;ATP-dependent peptidase activity [GO:0004176];ATPase binding [GO:0051117];identical protein binding [GO:0042802];serine-type endopeptidase activity [GO:0004252];mitochondrial matrix [GO:0005759]…
P24822	Intestinal-type alkaline phosphataseAlkaline phosphatase 3	-;phosphorus metabolic process [GO:0006793];dephosphorylation [GO:0016311];neural tube development [GO:0021915];post-anal tail morphogenesis [GO:0036342];neurogenesis [GO:0022008];multicellular organism growth [GO:0035264]	zinc ion binding [GO:0008270];alkaline phosphatase activity [GO:0004035];-;protease binding [GO:0002020];magnesium ion binding [GO:0000287]	brush border [GO:0005903];-;external side of plasma membrane [GO:0009897];anchored component of membrane [GO:0031225];plasma membrane [GO:0005886]	-;phosphorus metabolic process [GO:0006793];dephosphorylation [GO:0016311];neural tube development [GO:0021915];post-anal tail morphogenesis [GO:0036342];neurogenesis [GO:0022008];multicellular organism growth [GO:0035264];zinc ion binding [GO:0008270];alkaline phosphatase activity [GO:0004035];-;protease binding [GO:0002020];magnesium ion binding [GO:0000287];brush border [GO:0005903];-;external…
P61358	60S ribosomal protein L27	rRNA processing [GO:0006364];-;translation [GO:0006412]	-;structural constituent of ribosome [GO:0003735]	cytoplasmic side of rough endoplasmic reticulum membrane [GO:0098556];-;cytosolic large ribosomal subunit [GO:0022625];large ribosomal subunit [GO:0015934];ribonucleoprotein complex [GO:1990904];ribosome [GO:0005840]	rRNA processing [GO:0006364];-;translation [GO:0006412];-;structural constituent of ribosome [GO:0003735];cytoplasmic side of rough endoplasmic reticulum membrane [GO:0098556];-;cytosolic large ribosomal subunit [GO:0022625];large ribosomal subunit [GO:0015934];ribonucleoprotein complex [GO:1990904];ribosome [GO:0005840]
P10639	ThioredoxinATL-derived factor	negative regulation of hydrogen peroxide-induced cell death [GO:1903206];negative regulation of protein export from nucleus [GO:0046826];-;positive regulation of peptidyl-serine phosphorylation [GO:0033138];oxidation-reduction process [GO:0055114];negative regulation of transcription by RNA polymerase II [GO:0000122];glycerol ether metabolic process [GO:0006662];response to radiation [GO:0009314]…	peptide disulfide oxidoreductase activity [GO:0015037];enzyme binding [GO:0019899];-;protein disulfide oxidoreductase activity [GO:0015035]	nucleus [GO:0005634];-;dendrite [GO:0030425];cytoplasm [GO:0005737];axon [GO:0030424];cytosol [GO:0005829];mitochondrion [GO:0005739];neuronal cell body [GO:0043025];extracellular region [GO:0005576]	negative regulation of hydrogen peroxide-induced cell death [GO:1903206];negative regulation of protein export from nucleus [GO:0046826];-;positive regulation of peptidyl-serine phosphorylation [GO:0033138];oxidation-reduction process [GO:0055114];negative regulation of transcription by RNA polymerase II [GO:0000122];glycerol ether metabolic process [GO:0006662];response to radiation [GO:0009314]…
P24452	Macrophage-capping proteinActin regulatory protein CAP-GActin-capping protein GCAP39Myc basic motif homolog 1	cellular response to interferon-gamma [GO:0071346];-;cell projection assembly [GO:0030031];barbed-end actin filament capping [GO:0051016]	protein-containing complex binding [GO:0044877];-;protein domain specific binding [GO:0019904];actin filament binding [GO:0051015]	nucleus [GO:0005634];lamellipodium [GO:0030027];melanosome [GO:0042470];-;Flemming body [GO:0090543];extracellular space [GO:0005615];cytoplasm [GO:0005737];nucleolus [GO:0005730];mitotic spindle [GO:0072686];centriole [GO:0005814];ruffle [GO:0001726];phagocytic vesicle [GO:0045335];nucleoplasm [GO:0005654]	cellular response to interferon-gamma [GO:0071346];-;cell projection assembly [GO:0030031];barbed-end actin filament capping [GO:0051016];protein-containing complex binding [GO:0044877];-;protein domain specific binding [GO:0019904];actin filament binding [GO:0051015];nucleus [GO:0005634];lamellipodium [GO:0030027];melanosome [GO:0042470];-;Flemming body [GO:0090543];extracellular space [GO:00056…
P62274	40S ribosomal protein S29	-;translation [GO:0006412];cytoplasmic translation [GO:0002181];positive regulation of apoptotic process [GO:0043065]	zinc ion binding [GO:0008270];-;structural constituent of ribosome [GO:0003735]	cytosolic small ribosomal subunit [GO:0022627];cytoplasmic side of rough endoplasmic reticulum membrane [GO:0098556];polysomal ribosome [GO:0042788];-	-;translation [GO:0006412];cytoplasmic translation [GO:0002181];positive regulation of apoptotic process [GO:0043065];zinc ion binding [GO:0008270];-;structural constituent of ribosome [GO:0003735];cytosolic small ribosomal subunit [GO:0022627];cytoplasmic side of rough endoplasmic reticulum membrane [GO:0098556];polysomal ribosome [GO:0042788];-
P10711	Transcription elongation factor A protein 1Transcription elongation factor S-II protein 1Transcription elongation factor TFIIS.o	erythrocyte differentiation [GO:0030218];-;positive regulation of transcription, DNA-templated [GO:0045893];positive regulation of transcription by RNA polymerase II [GO:0045944];transcription, DNA-templated [GO:0006351]	zinc ion binding [GO:0008270];-;DNA binding [GO:0003677]	nucleus [GO:0005634];-;nucleolus [GO:0005730];transcription factor TFIID complex [GO:0005669];nucleoplasm [GO:0005654]	erythrocyte differentiation [GO:0030218];-;positive regulation of transcription, DNA-templated [GO:0045893];positive regulation of transcription by RNA polymerase II [GO:0045944];transcription, DNA-templated [GO:0006351];zinc ion binding [GO:0008270];-;DNA binding [GO:0003677];nucleus [GO:0005634];-;nucleolus [GO:0005730];transcription factor TFIID complex [GO:0005669];nucleoplasm [GO:0005654]
P67871	Casein kinase II subunit betaPhosvitin	endothelial tube morphogenesis [GO:0061154];positive regulation of activin receptor signaling pathway [GO:0032927];-;positive regulation of pathway-restricted SMAD protein phosphorylation [GO:0010862];Wnt signaling pathway [GO:0016055];peptidyl-threonine phosphorylation [GO:0018107];negative regulation of blood vessel endothelial cell migration [GO:0043537];postsynaptic modulation of chemical syn…	signaling receptor binding [GO:0005102];-;transcription factor binding [GO:0008134];protein serine/threonine kinase activity [GO:0004674];protein domain specific binding [GO:0019904];identical protein binding [GO:0042802];ribonucleoprotein complex binding [GO:0043021];metal ion binding [GO:0046872];chromatin binding [GO:0003682];protein kinase regulator activity [GO:0019887]	chromatin [GO:0000785];nucleus [GO:0005634];cilium [GO:0005929];-;glutamatergic synapse [GO:0098978];postsynapse [GO:0098794];cytoplasm [GO:0005737];cell projection [GO:0042995];protein kinase CK2 complex [GO:0005956];Schaffer collateral - CA1 synapse [GO:0098685];nuclear matrix [GO:0016363];plasma membrane [GO:0005886]	endothelial tube morphogenesis [GO:0061154];positive regulation of activin receptor signaling pathway [GO:0032927];-;positive regulation of pathway-restricted SMAD protein phosphorylation [GO:0010862];Wnt signaling pathway [GO:0016055];peptidyl-threonine phosphorylation [GO:0018107];negative regulation of blood vessel endothelial cell migration [GO:0043537];postsynaptic modulation of chemical syn…
P54822	Adenylosuccinate lyaseAdenylosuccinase	AMP biosynthetic process [GO:0006167];-;response to starvation [GO:0042594];'de novo' AMP biosynthetic process [GO:0044208];response to nutrient [GO:0007584];purine nucleotide metabolic process [GO:0006163];ribonucleoside monophosphate biosynthetic process [GO:0009156];protein tetramerization [GO:0051262];response to hypoxia [GO:0001666];response to muscle activity [GO:0014850];'de novo' IMP bios…	(S)-2-(5-amino-1-(5-phospho-D-ribosyl)imidazole-4-carboxamido)succinate AMP-lyase (fumarate-forming) activity [GO:0070626];-;N6-(1,2-dicarboxyethyl)AMP AMP-lyase (fumarate-forming) activity [GO:0004018]	-;cytosol [GO:0005829];mitochondrion [GO:0005739]	AMP biosynthetic process [GO:0006167];-;response to starvation [GO:0042594];'de novo' AMP biosynthetic process [GO:0044208];response to nutrient [GO:0007584];purine nucleotide metabolic process [GO:0006163];ribonucleoside monophosphate biosynthetic process [GO:0009156];protein tetramerization [GO:0051262];response to hypoxia [GO:0001666];response to muscle activity [GO:0014850];'de novo' IMP bios…
P40645	Transcription factor SOX-6SOX-LZ	erythrocyte differentiation [GO:0030218];-;cartilage development [GO:0051216];negative regulation of transcription, DNA-templated [GO:0045892];in utero embryonic development [GO:0001701];positive regulation of chondrocyte differentiation [GO:0032332];positive regulation of cartilage development [GO:0061036];cell morphogenesis [GO:0000902];hemopoiesis [GO:0030097];erythrocyte development [GO:00488…	-;sequence-specific DNA binding [GO:0043565];DNA-binding transcription repressor activity, RNA polymerase II-specific [GO:0001227];DNA-binding transcription factor activity [GO:0003700];RNA polymerase II proximal promoter sequence-specific DNA binding [GO:0000978];transcription regulatory region DNA binding [GO:0044212];DNA binding [GO:0003677];protein heterodimerization activity [GO:0046982]	-;nucleus [GO:0005634];transcription factor complex [GO:0005667];nucleoplasm [GO:0005654]	erythrocyte differentiation [GO:0030218];-;cartilage development [GO:0051216];negative regulation of transcription, DNA-templated [GO:0045892];in utero embryonic development [GO:0001701];positive regulation of chondrocyte differentiation [GO:0032332];positive regulation of cartilage development [GO:0061036];cell morphogenesis [GO:0000902];hemopoiesis [GO:0030097];erythrocyte development [GO:00488…
P97807	Fumarate hydratase, mitochondrialEF-3	-;DNA repair [GO:0006281];malate metabolic process [GO:0006108];negative regulation of histone H3-K36 methylation [GO:0000415];homeostasis of number of cells within a tissue [GO:0048873];fumarate metabolic process [GO:0006106];positive regulation of double-strand break repair via nonhomologous end joining [GO:2001034];regulation of arginine metabolic process [GO:0000821];positive regulation of co…	fumarate hydratase activity [GO:0004333];histone binding [GO:0042393];-	site of double-strand break [GO:0035861];nucleus [GO:0005634];-;tricarboxylic acid cycle enzyme complex [GO:0045239];cytoplasm [GO:0005737];cytosol [GO:0005829];mitochondrion [GO:0005739]	-;DNA repair [GO:0006281];malate metabolic process [GO:0006108];negative regulation of histone H3-K36 methylation [GO:0000415];homeostasis of number of cells within a tissue [GO:0048873];fumarate metabolic process [GO:0006106];positive regulation of double-strand break repair via nonhomologous end joining [GO:2001034];regulation of arginine metabolic process [GO:0000821];positive regulation of co…
P11672	Neutrophil gelatinase-associated lipocalinLipocalin-2Oncogene 24p3SV-40-induced 24p3 proteinSiderocalin LCN2p25	-;cellular response to lipopolysaccharide [GO:0071222];cellular response to nutrient levels [GO:0031669];response to bacterium [GO:0009617];positive regulation of cold-induced thermogenesis [GO:0120162];response to drug [GO:0042493];cellular response to tumor necrosis factor [GO:0071356];response to virus [GO:0009615];innate immune response [GO:0045087];defense response to bacterium [GO:0042742];…	-;enterobactin binding [GO:1903981];iron ion binding [GO:0005506];protease binding [GO:0002020];small molecule binding [GO:0036094];protein homodimerization activity [GO:0042803]	-;cytoplasmic vesicle lumen [GO:0060205];extracellular space [GO:0005615];cytosol [GO:0005829];extracellular region [GO:0005576]	-;cellular response to lipopolysaccharide [GO:0071222];cellular response to nutrient levels [GO:0031669];response to bacterium [GO:0009617];positive regulation of cold-induced thermogenesis [GO:0120162];response to drug [GO:0042493];cellular response to tumor necrosis factor [GO:0071356];response to virus [GO:0009615];innate immune response [GO:0045087];defense response to bacterium [GO:0042742];…
P13439	Uridine 5'-monophosphate synthaseOrotate phosphoribosyltransferaseOrotidine 5'-phosphate decarboxylaseOMPdecase	'de novo' pyrimidine nucleobase biosynthetic process [GO:0006207];lactation [GO:0007595];-;female pregnancy [GO:0007565];pyrimidine nucleobase biosynthetic process [GO:0019856];UMP biosynthetic process [GO:0006222];nucleoside metabolic process [GO:0009116];'de novo' UMP biosynthetic process [GO:0044205];cellular response to drug [GO:0035690]	identical protein binding [GO:0042802];orotidine-5'-phosphate decarboxylase activity [GO:0004590];orotate phosphoribosyltransferase activity [GO:0004588];-	nucleus [GO:0005634];-;cytoplasm [GO:0005737]	'de novo' pyrimidine nucleobase biosynthetic process [GO:0006207];lactation [GO:0007595];-;female pregnancy [GO:0007565];pyrimidine nucleobase biosynthetic process [GO:0019856];UMP biosynthetic process [GO:0006222];nucleoside metabolic process [GO:0009116];'de novo' UMP biosynthetic process [GO:0044205];cellular response to drug [GO:0035690];identical protein binding [GO:0042802];orotidine-5'-pho…
P63168	Dynein light chain 1, cytoplasmic8 kDa dynein light chainDynein light chain LC8-type 1Protein inhibitor of neuronal nitric oxide synthase	apoptotic process [GO:0006915];-;spermatid development [GO:0007286];positive regulation of non-motile cilium assembly [GO:1902857];motile cilium assembly [GO:0044458];intraciliary retrograde transport [GO:0035721];negative regulation of nitric oxide biosynthetic process [GO:0045019];positive regulation of ATP-dependent microtubule motor activity, plus-end-directed [GO:2000582];positive regulation…	nitric-oxide synthase regulator activity [GO:0030235];-;protein heterodimerization activity [GO:0046982];motor activity [GO:0003774];protein domain specific binding [GO:0019904];dynein intermediate chain binding [GO:0045505];scaffold protein binding [GO:0097110];enzyme inhibitor activity [GO:0004857];enzyme binding [GO:0019899];protein C-terminus binding [GO:0008022];protein homodimerization acti…	kinetochore [GO:0000776];cilium [GO:0005929];nucleus [GO:0005634];cytoskeleton [GO:0005856];microtubule [GO:0005874];secretory granule [GO:0030141];axon cytoplasm [GO:1904115];-;cytoplasm [GO:0005737];centrosome [GO:0005813];dynein complex [GO:0030286];mitotic spindle [GO:0072686];cytoplasmic dynein complex [GO:0005868];cytosol [GO:0005829];membrane [GO:0016020];COP9 signalosome [GO:0008180];mito…	apoptotic process [GO:0006915];-;spermatid development [GO:0007286];positive regulation of non-motile cilium assembly [GO:1902857];motile cilium assembly [GO:0044458];intraciliary retrograde transport [GO:0035721];negative regulation of nitric oxide biosynthetic process [GO:0045019];positive regulation of ATP-dependent microtubule motor activity, plus-end-directed [GO:2000582];positive regulation…
P68181	cAMP-dependent protein kinase catalytic subunit beta	negative regulation of smoothened signaling pathway involved in dorsal/ventral neural tube patterning [GO:1901621];negative regulation of meiotic cell cycle [GO:0051447];-;response to clozapine [GO:0097338];protein phosphorylation [GO:0006468];protein kinase A signaling [GO:0010737];signal transduction [GO:0007165];peptidyl-serine phosphorylation [GO:0018105];neural tube closure [GO:0001843];regu…	-;ATP binding [GO:0005524];cAMP-dependent protein kinase activity [GO:0004691];protein kinase A regulatory subunit binding [GO:0034237];ubiquitin protein ligase binding [GO:0031625];magnesium ion binding [GO:0000287]	intercellular bridge [GO:0045171];nucleus [GO:0005634];-;perinuclear region of cytoplasm [GO:0048471];ciliary base [GO:0097546];cytoplasm [GO:0005737];centrosome [GO:0005813];cAMP-dependent protein kinase complex [GO:0005952];cytosol [GO:0005829];plasma membrane [GO:0005886]	negative regulation of smoothened signaling pathway involved in dorsal/ventral neural tube patterning [GO:1901621];negative regulation of meiotic cell cycle [GO:0051447];-;response to clozapine [GO:0097338];protein phosphorylation [GO:0006468];protein kinase A signaling [GO:0010737];signal transduction [GO:0007165];peptidyl-serine phosphorylation [GO:0018105];neural tube closure [GO:0001843];regu…
P31257	Homeobox protein Hox-C10Homeobox protein Hox-3.6	-;negative regulation of cold-induced thermogenesis [GO:0120163];embryonic limb morphogenesis [GO:0030326];proximal/distal pattern formation [GO:0009954];spinal cord motor neuron cell fate specification [GO:0021520];neuromuscular process [GO:0050905];skeletal system development [GO:0001501];positive regulation of transcription by RNA polymerase II [GO:0045944];anterior/posterior pattern specifica…	DNA-binding transcription activator activity, RNA polymerase II-specific [GO:0001228];-;RNA polymerase II regulatory region sequence-specific DNA binding [GO:0000977]	-;nucleoplasm [GO:0005654];nuclear body [GO:0016604]	-;negative regulation of cold-induced thermogenesis [GO:0120163];embryonic limb morphogenesis [GO:0030326];proximal/distal pattern formation [GO:0009954];spinal cord motor neuron cell fate specification [GO:0021520];neuromuscular process [GO:0050905];skeletal system development [GO:0001501];positive regulation of transcription by RNA polymerase II [GO:0045944];anterior/posterior pattern specifica…
P12979	MyogeninMYOD1-related protein	positive regulation of cell cycle arrest [GO:0071158];-;muscle organ development [GO:0007517];negative regulation of glycolytic process [GO:0045820];positive regulation of myoblast fusion [GO:1901741];cellular response to lithium ion [GO:0071285];cellular response to tumor necrosis factor [GO:0071356];response to denervation involved in regulation of muscle adaptation [GO:0014894];skeletal muscle…	DNA-binding transcription activator activity, RNA polymerase II-specific [GO:0001228];-;chromatin DNA binding [GO:0031490];sequence-specific DNA binding [GO:0043565];proximal promoter sequence-specific DNA binding [GO:0000987];E-box binding [GO:0070888];DNA-binding transcription factor activity [GO:0003700];RNA polymerase II proximal promoter sequence-specific DNA binding [GO:0000978];DNA-binding…	-;nucleus [GO:0005634];protein-DNA complex [GO:0032993];nucleoplasm [GO:0005654]	positive regulation of cell cycle arrest [GO:0071158];-;muscle organ development [GO:0007517];negative regulation of glycolytic process [GO:0045820];positive regulation of myoblast fusion [GO:1901741];cellular response to lithium ion [GO:0071285];cellular response to tumor necrosis factor [GO:0071356];response to denervation involved in regulation of muscle adaptation [GO:0014894];skeletal muscle…
P46737	Lys-63-specific deubiquitinase BRCC36BRCA1-A complex subunit BRCC36BRCA1/BRCA2-containing complex subunit 3BRCA1/BRCA2-containing complex subunit 36BRISC complex subunit BRCC36	protein K63-linked deubiquitination [GO:0070536];signal transduction involved in G2 DNA damage checkpoint [GO:0072425];-;DNA repair [GO:0006281];positive regulation of DNA repair [GO:0045739];histone H2A K63-linked deubiquitination [GO:0070537];double-strand break repair [GO:0006302];response to ionizing radiation [GO:0010212];response to X-ray [GO:0010165];cell division [GO:0051301];cell cycle […	-;thiol-dependent ubiquitin-specific protease activity [GO:0004843];thiol-dependent ubiquitinyl hydrolase activity [GO:0036459];enzyme regulator activity [GO:0030234];metallopeptidase activity [GO:0008237];metal ion binding [GO:0046872];polyubiquitin modification-dependent protein binding [GO:0031593]	nucleus [GO:0005634];nuclear ubiquitin ligase complex [GO:0000152];-;spindle pole [GO:0000922];cytoplasm [GO:0005737];BRISC complex [GO:0070552];ubiquitin ligase complex [GO:0000151];BRCA1-A complex [GO:0070531];nucleoplasm [GO:0005654]	protein K63-linked deubiquitination [GO:0070536];signal transduction involved in G2 DNA damage checkpoint [GO:0072425];-;DNA repair [GO:0006281];positive regulation of DNA repair [GO:0045739];histone H2A K63-linked deubiquitination [GO:0070537];double-strand break repair [GO:0006302];response to ionizing radiation [GO:0010212];response to X-ray [GO:0010165];cell division [GO:0051301];cell cycle […
P62315	Small nuclear ribonucleoprotein Sm D1Sm-D autoantigensnRNP core protein D1	spliceosomal snRNP assembly [GO:0000387];-;mRNA splicing, via spliceosome [GO:0000398]	RNA binding [GO:0003723];-;U1 snRNP binding [GO:1990446]	U2 snRNP [GO:0005686];nucleus [GO:0005634];U1 snRNP [GO:0005685];U5 snRNP [GO:0005682];-;U12-type spliceosomal complex [GO:0005689];U4/U6 x U5 tri-snRNP complex [GO:0046540];U2-type catalytic step 2 spliceosome [GO:0071007];methylosome [GO:0034709];cytoplasm [GO:0005737];SMN-Sm protein complex [GO:0034719];U4 snRNP [GO:0005687];cytosol [GO:0005829];U2-type precatalytic spliceosome [GO:0071005];co…	spliceosomal snRNP assembly [GO:0000387];-;mRNA splicing, via spliceosome [GO:0000398];RNA binding [GO:0003723];-;U1 snRNP binding [GO:1990446];U2 snRNP [GO:0005686];nucleus [GO:0005634];U1 snRNP [GO:0005685];U5 snRNP [GO:0005682];-;U12-type spliceosomal complex [GO:0005689];U4/U6 x U5 tri-snRNP complex [GO:0046540];U2-type catalytic step 2 spliceosome [GO:0071007];methylosome [GO:0034709];cytopl…
P62996	Transformer-2 protein homolog betaSilica-induced gene 41 proteinSplicing factor, arginine/serine-rich 10Transformer-2 protein homolog B	-;cellular response to glucose stimulus [GO:0071333];embryonic brain development [GO:1990403];cerebral cortex regionalization [GO:0021796];protein complex oligomerization [GO:0051259];regulation of RNA splicing [GO:0043484];positive regulation of mRNA splicing, via spliceosome [GO:0048026];mRNA splicing, via spliceosome [GO:0000398];regulation of alternative mRNA splicing, via spliceosome [GO:000…	-;mRNA binding [GO:0003729];RNA binding [GO:0003723];protein domain specific binding [GO:0019904];identical protein binding [GO:0042802];pre-mRNA binding [GO:0036002];poly-purine tract binding [GO:0070717]	nucleus [GO:0005634];-;perinuclear region of cytoplasm [GO:0048471];ribonucleoprotein complex [GO:1990904];spliceosomal complex [GO:0005681];nucleoplasm [GO:0005654]	-;cellular response to glucose stimulus [GO:0071333];embryonic brain development [GO:1990403];cerebral cortex regionalization [GO:0021796];protein complex oligomerization [GO:0051259];regulation of RNA splicing [GO:0043484];positive regulation of mRNA splicing, via spliceosome [GO:0048026];mRNA splicing, via spliceosome [GO:0000398];regulation of alternative mRNA splicing, via spliceosome [GO:000…
P99026	Proteasome subunit beta type-4Low molecular mass protein 3Macropain beta chainMulticatalytic endopeptidase complex beta chainProteasome beta chainProteasome chain 3	proteasomal ubiquitin-independent protein catabolic process [GO:0010499];-;proteasome-mediated ubiquitin-dependent protein catabolic process [GO:0043161];negative regulation of inflammatory response to antigenic stimulus [GO:0002862];proteasomal protein catabolic process [GO:0010498]	lipopolysaccharide binding [GO:0001530];endopeptidase activity [GO:0004175];-;threonine-type endopeptidase activity [GO:0004298]	nucleus [GO:0005634];-;cytoplasm [GO:0005737];cytosol [GO:0005829];proteasome core complex [GO:0005839];proteasome core complex, beta-subunit complex [GO:0019774];nucleoplasm [GO:0005654];proteasome complex [GO:0000502]	proteasomal ubiquitin-independent protein catabolic process [GO:0010499];-;proteasome-mediated ubiquitin-dependent protein catabolic process [GO:0043161];negative regulation of inflammatory response to antigenic stimulus [GO:0002862];proteasomal protein catabolic process [GO:0010498];lipopolysaccharide binding [GO:0001530];endopeptidase activity [GO:0004175];-;threonine-type endopeptidase activit…
P08414	Calcium/calmodulin-dependent protein kinase type IVCaM kinase-GR	postsynapse to nucleus signaling pathway [GO:0099527];-;inflammatory response [GO:0006954];myeloid dendritic cell differentiation [GO:0043011];adaptive immune response [GO:0002250];neuron-neuron synaptic transmission [GO:0007270];positive regulation of protein export from nucleus [GO:0046827];protein autophosphorylation [GO:0046777];long-term memory [GO:0007616];protein phosphorylation [GO:000646…	-;calmodulin-dependent protein kinase activity [GO:0004683];ATP binding [GO:0005524];calmodulin binding [GO:0005516];calcium-dependent protein serine/threonine kinase activity [GO:0009931]	nucleus [GO:0005634];-;GABA-ergic synapse [GO:0098982];glutamatergic synapse [GO:0098978];fibrillar center [GO:0001650];postsynapse [GO:0098794];cytoplasm [GO:0005737];cytosol [GO:0005829];nucleoplasm [GO:0005654]	postsynapse to nucleus signaling pathway [GO:0099527];-;inflammatory response [GO:0006954];myeloid dendritic cell differentiation [GO:0043011];adaptive immune response [GO:0002250];neuron-neuron synaptic transmission [GO:0007270];positive regulation of protein export from nucleus [GO:0046827];protein autophosphorylation [GO:0046777];long-term memory [GO:0007616];protein phosphorylation [GO:000646…
P23492	Purine nucleoside phosphorylaseInosine phosphorylaseInosine-guanosine phosphorylase	positive regulation of alpha-beta T cell differentiation [GO:0046638];-;positive regulation of DNA repair [GO:0045739];response to gamma radiation [GO:0010332];apoptotic mitochondrial changes [GO:0008637];deoxyguanosine catabolic process [GO:0006161];guanosine catabolic process [GO:0046115];purine nucleoside metabolic process [GO:0042278];urate biosynthetic process [GO:0034418];inosine catabolic …	phosphate ion binding [GO:0042301];-;drug binding [GO:0008144];purine nucleobase binding [GO:0002060];nucleoside binding [GO:0001882];purine-nucleoside phosphorylase activity [GO:0004731]	nucleus [GO:0005634];-;cytoskeleton [GO:0005856];cytoplasm [GO:0005737];cytosol [GO:0005829];extracellular region [GO:0005576]	positive regulation of alpha-beta T cell differentiation [GO:0046638];-;positive regulation of DNA repair [GO:0045739];response to gamma radiation [GO:0010332];apoptotic mitochondrial changes [GO:0008637];deoxyguanosine catabolic process [GO:0006161];guanosine catabolic process [GO:0046115];purine nucleoside metabolic process [GO:0042278];urate biosynthetic process [GO:0034418];inosine catabolic …
P62492	Ras-related protein Rab-11A	regulation of multivesicular body size [GO:0010796];vesicle-mediated transport [GO:0016192];-;positive regulation of protein localization to plasma membrane [GO:1903078];astral microtubule organization [GO:0030953];regulation of cytokinesis [GO:0032465];positive regulation of G2/M transition of mitotic cell cycle [GO:0010971];regulation of long-term neuronal synaptic plasticity [GO:0048169];amylo…	myosin V binding [GO:0031489];-;GTP binding [GO:0005525];microtubule binding [GO:0008017];GTPase activity [GO:0003924]	trans-Golgi network [GO:0005802];-;extracellular exosome [GO:0070062];endosome [GO:0005768];transport vesicle [GO:0030133];intracellular membrane-bounded organelle [GO:0043231];postsynaptic recycling endosome [GO:0098837];mitochondrion [GO:0005739];cytoplasmic vesicle [GO:0031410];cleavage furrow [GO:0032154];glutamatergic synapse [GO:0098978];recycling endosome [GO:0055037];protein-containing co…	regulation of multivesicular body size [GO:0010796];vesicle-mediated transport [GO:0016192];-;positive regulation of protein localization to plasma membrane [GO:1903078];astral microtubule organization [GO:0030953];regulation of cytokinesis [GO:0032465];positive regulation of G2/M transition of mitotic cell cycle [GO:0010971];regulation of long-term neuronal synaptic plasticity [GO:0048169];amylo…
P59764	Dedicator of cytokinesis protein 4	negative regulation of vascular smooth muscle contraction [GO:1904694];-;cell chemotaxis [GO:0060326];small GTPase mediated signal transduction [GO:0007264];positive regulation of vascular associated smooth muscle cell migration [GO:1904754]	-;guanyl-nucleotide exchange factor activity [GO:0005085];GTPase activator activity [GO:0005096];PDZ domain binding [GO:0030165];receptor tyrosine kinase binding [GO:0030971];Rac GTPase binding [GO:0048365];SH3 domain binding [GO:0017124]	-;stereocilium bundle [GO:0032421];Golgi apparatus [GO:0005794];nucleolus [GO:0005730];membrane [GO:0016020];cytosol [GO:0005829];stereocilium [GO:0032420];plasma membrane [GO:0005886]	negative regulation of vascular smooth muscle contraction [GO:1904694];-;cell chemotaxis [GO:0060326];small GTPase mediated signal transduction [GO:0007264];positive regulation of vascular associated smooth muscle cell migration [GO:1904754];-;guanyl-nucleotide exchange factor activity [GO:0005085];GTPase activator activity [GO:0005096];PDZ domain binding [GO:0030165];receptor tyrosine kinase bin…
P97371	Proteasome activator complex subunit 111S regulator complex subunit alphaActivator of multicatalytic protease subunit 1Proteasome activator 28 subunit alpha	-;regulation of proteasomal protein catabolic process [GO:0061136];antigen processing and presentation of exogenous antigen [GO:0019884];regulation of G1/S transition of mitotic cell cycle [GO:2000045];positive regulation of endopeptidase activity [GO:0010950]	-;endopeptidase activator activity [GO:0061133]	proteasome activator complex [GO:0008537];-;cytoplasm [GO:0005737];nucleoplasm [GO:0005654]	-;regulation of proteasomal protein catabolic process [GO:0061136];antigen processing and presentation of exogenous antigen [GO:0019884];regulation of G1/S transition of mitotic cell cycle [GO:2000045];positive regulation of endopeptidase activity [GO:0010950];-;endopeptidase activator activity [GO:0061133];proteasome activator complex [GO:0008537];-;cytoplasm [GO:0005737];nucleoplasm [GO:0005654]
P63163	Small nuclear ribonucleoprotein-associated protein NSm protein DSm protein NTissue-specific-splicing protein	response to hormone [GO:0009725];-;mRNA splicing, via spliceosome [GO:0000398]	RNA binding [GO:0003723];-	U2 snRNP [GO:0005686];nucleus [GO:0005634];U1 snRNP [GO:0005685];U2-type prespliceosome [GO:0071004];U5 snRNP [GO:0005682];-;U4/U6 x U5 tri-snRNP complex [GO:0046540];cytoplasm [GO:0005737];U4 snRNP [GO:0005687];catalytic step 2 spliceosome [GO:0071013];nucleoplasm [GO:0005654]	response to hormone [GO:0009725];-;mRNA splicing, via spliceosome [GO:0000398];RNA binding [GO:0003723];-;U2 snRNP [GO:0005686];nucleus [GO:0005634];U1 snRNP [GO:0005685];U2-type prespliceosome [GO:0071004];U5 snRNP [GO:0005682];-;U4/U6 x U5 tri-snRNP complex [GO:0046540];cytoplasm [GO:0005737];U4 snRNP [GO:0005687];catalytic step 2 spliceosome [GO:0071013];nucleoplasm [GO:0005654]
P28738	Kinesin heavy chain isoform 5CKinesin heavy chain neuron-specific 2	-;anterograde dendritic transport of neurotransmitter receptor complex [GO:0098971];dendritic transport of messenger ribonucleoprotein complex [GO:0098963];anterograde axonal protein transport [GO:0099641];axon guidance [GO:0007411];motor neuron axon guidance [GO:0008045];microtubule-based movement [GO:0007018];synaptic vesicle transport [GO:0048489];mRNA transport [GO:0051028];ATP metabolic proc…	-;ATPase activity [GO:0016887];microtubule motor activity [GO:0003777];apolipoprotein receptor binding [GO:0034190];ATP-dependent microtubule motor activity, plus-end-directed [GO:0008574];ATP binding [GO:0005524];microtubule binding [GO:0008017]	kinesin complex [GO:0005871];axonal growth cone [GO:0044295];dendrite [GO:0030425];distal axon [GO:0150034];microtubule [GO:0005874];axon cytoplasm [GO:1904115];ciliary rootlet [GO:0035253];-;cytoplasm [GO:0005737];dendrite cytoplasm [GO:0032839];neuron projection [GO:0043005];neuronal cell body [GO:0043025]	-;anterograde dendritic transport of neurotransmitter receptor complex [GO:0098971];dendritic transport of messenger ribonucleoprotein complex [GO:0098963];anterograde axonal protein transport [GO:0099641];axon guidance [GO:0007411];motor neuron axon guidance [GO:0008045];microtubule-based movement [GO:0007018];synaptic vesicle transport [GO:0048489];mRNA transport [GO:0051028];ATP metabolic proc…
P70303	CTP synthase 2CTP synthetase 2UTP--ammonia ligase 2	-;glutamine metabolic process [GO:0006541];pyrimidine nucleobase biosynthetic process [GO:0019856];'de novo' CTP biosynthetic process [GO:0044210];CTP biosynthetic process [GO:0006241]	identical protein binding [GO:0042802];ATP binding [GO:0005524];-;CTP synthase activity [GO:0003883]	cytoophidium [GO:0097268];-;cytoplasm [GO:0005737];mitochondrion [GO:0005739]	-;glutamine metabolic process [GO:0006541];pyrimidine nucleobase biosynthetic process [GO:0019856];'de novo' CTP biosynthetic process [GO:0044210];CTP biosynthetic process [GO:0006241];identical protein binding [GO:0042802];ATP binding [GO:0005524];-;CTP synthase activity [GO:0003883];cytoophidium [GO:0097268];-;cytoplasm [GO:0005737];mitochondrion [GO:0005739]
P70349	Histidine triad nucleotide-binding protein 1Adenosine 5'-monophosphoramidaseProtein kinase C inhibitor 1Protein kinase C-interacting protein 1	-;purine ribonucleotide catabolic process [GO:0009154];regulation of transcription, DNA-templated [GO:0006355];intrinsic apoptotic signaling pathway by p53 class mediator [GO:0072332];positive regulation of calcium-mediated signaling [GO:0050850]	hydrolase activity [GO:0016787];-;nucleotide binding [GO:0000166]	nucleus [GO:0005634];-;histone deacetylase complex [GO:0000118];cytosol [GO:0005829];plasma membrane [GO:0005886]	-;purine ribonucleotide catabolic process [GO:0009154];regulation of transcription, DNA-templated [GO:0006355];intrinsic apoptotic signaling pathway by p53 class mediator [GO:0072332];positive regulation of calcium-mediated signaling [GO:0050850];hydrolase activity [GO:0016787];-;nucleotide binding [GO:0000166];nucleus [GO:0005634];-;histone deacetylase complex [GO:0000118];cytosol [GO:0005829];p…
[truncated: 298 more rows]
