# Supplementary material for: Cleavage of tropomodulin-3 by asparagine endopeptidase promotes cancer malignancy by actin remodeling and SND1/RhoA signaling
Source: J Exp Clin Cancer Res. 2022 Jun 28;41:209. doi: 10.1186/s13046-022-02411-4 (PMC9238189; doi:10.1186/s13046-022-02411-4)
Supplement: Supplementary file 13 — Additional file 13: Supplementary Table 3. Tissue microarry and Tmod3 staining. [file 13046_2022_2411_MOESM13_ESM.xlsx]

## Sheet: Sheet1
Supplementary Table 2
Number of Patients	Tmod3 H-score	OS (months)	Dead
#01	142.19	34	1
#02	144.54	7	1
#03	145.79	38	1
#04	148.86	51	1
#05	149.9	17	1
#06	150.25	9	1
#07	154.6	29	1
#08	160.86	13	1
#09	163.86	5	1
#10	167.46	15	1
#11	169.04	59	1
#12	173.42	8	1
#13	174.35	34	1
#14	175.14	19	1
#15	175.23	24	1
#16	175.24	6	1
#17	177.64	1	1
#18	177.82	10	1
#19	177.88	6	1
#20	179.03	12	1
#21	181.19	11	1
#22	181.29	3	1
#23	181.64	7	1
#24	182.68	4	1
#25	183.3	16	1
#26	183.65	11	1
#27	184.05	9	1
#28	184.31	26	1
#29	185.16	13	1
#30	185.93	6	1
#31	189.07	8	1
#32	191.13	21	1
#33	191.38	13	1
#34	193.12	6	1
Average of all	172.971
#35	194.87	4	1
#36	195.81	6	1
#37	198.06	14	1
#38	198.64	6	1
#39	199.45	7	1
#40	200.86	1	1
#41	201.61	3	1
#42	204.62	28	1
#43	205.36	4	1
#44	209.17	16	1
#45	211.02	1	1
#46	212.86	6	1
#47	212.98	4	1
#48	214.75	18	1
#49	218.79	4	1
#50	228.05	8	1
#51	231.06	17	1
#52	232.11	3	1
#53	236.67	9	1
#54	240.34	15	1
#55	241.51	5	1
#56	245.63	15	1
#57	247.65	11	1
#58	252.76	5	1
#59	254.01	8	1
#60	257.93	4	1
