# Supplementary material for: Cleavage of tropomodulin-3 by asparagine endopeptidase promotes cancer malignancy by actin remodeling and SND1/RhoA signaling
Source: J Exp Clin Cancer Res. 2022 Jun 28;41:209. doi: 10.1186/s13046-022-02411-4 (PMC9238189; doi:10.1186/s13046-022-02411-4)
Supplement: Supplementary file 14 — Additional file 14: Supplementary Table 4. Clinical characteristics of HGG patients. [file 13046_2022_2411_MOESM14_ESM.xlsx]

## Sheet: Clinical characteristics HGG
Supplementary Table 3
	Original patients serial number	Number	Sex	Age (year)	Alive	Os (months)	Recurrent	Multiplelobe invasion	WHO grade	IDH1/2 mutation	Tmod3 cleavage
1	G01	01	2	63	1	6	2	2	4	2	1
2	G02	02	2	41	1	3	1	1	4	2	1
3	G04	03	2	48	1	7	1	1	4	1	1
4	G06	04	1	42	0	9	2	2	4	1	1
5	G08	05	2	42	0	11	2	1	4	2	1
6	G10	06	1	48	1	6	1	1	4	2	1
8	G25	08	1	48	0	15	2	2	4	2	1
7	G29	07	1	51	1	12	2	1	3	2	1
9	G51	09	2	47	0	15	2	1	3	1	1
10	G56	10	2	56	0	15	2	1	4	2	1
11	G58	11	2	67	0	12	2	1	4	2	1
12	G62	12	1	72	0	3	2	1	4	2	1
13	G03	1	2	33	1	12	1	2	4	1	2
14	G05	2	1	64	1	15	1	2	4	2	2
15	G07	3	1	61	0	10	2	2	4	1	2
16	G09	4	1	72	0	7	2	2	4	2	2
17	G11	5	1	43	1	15	2	2	4	2	2
18	G12	6	2	35	1	10	1	2	3	2	2
19	G13	7	2	43	1	12	1	2	4	1	2
20	G14	8	2	65	0	9	2	2	3	1	2
21	G15	9	1	69	1	8	1	2	3	2	2
22	G23	10	1	62	0	6	1	1	4	2	2
23	G24	11	1	53	0	5	2	2	4	1	2
25	G28	13	2	55	0	18	2	2	4	2	2
26	G30	14	1	55	0	18	2	2	4	2	2
27	G31	15	1	65	0	17	2	1	4	2	2
28	G33	16	2	32	0	17	2	1	3	2	2
29	G34	17	1	63	0	17	2	2	4	2	2
30	G35	18	1	44	0	17	2	1	4	2	2
31	G37	19	1	65	0	16	2	1	4	2	2
32	G38	20	1	42	0	16	2	1	4	2	2
33	G39	21	2	47	0	16	2	1	3	1	2
34	G40	22	1	57	0	16	2	1	3	1	2
35	G42	23	1	54	0	16	2	2	4	2	2
24	G43	12	1	59	0	5	2	2	4	1	2
39	G44	27	2	63	0	13	2	2	4	2	2
40	G46	28	2	51	0	12	2	2	3	2	2
36	G47	24	1	57	0	13	2	2	4	2	2
37	G49	25	1	51	0	13	2	2	4	2	2
38	G50	26	1	54	0	13	2	2	3	2	2
41	G57	29	1	68	0	12	2	1	4	2	2
42	G59	30	1	49	0	11	2	2	4	2	2
43	G60	31	2	54	0	11	2	2	4	2	2
45	G63	33	2	63	0	11	2	1	4	2	2
46	G65	34	2	69	0	11	2	2	4	2	2
44	G67	32	1	50	0	11	2	1	4	2	2
47	G68	35	2	29	0	3	2	1	4	1	2
48	G70	36	1	66	0	3	2	2	4	2	2
Clinical characteristics and univariate analysis of HGG
	All subjects	with cl-tmod3	without cl-tmod3	P value
Patients	48	12	36	/
Age (years)	53.90±11.0	52.08±10.26	54.50±11.31	0.73
Sex, male (n [%])	28[58.33]	5[41.67]	23[63.89]	0.18
Recurrent (n [%])	9[18.75]	3[25.0]	6[16.67]	0.52
Multiple lobe (n [%])	21[43.75]	9[75.0]	12[33.33]	0.01
WHO grade IV (n [%])	38[79.17]	10[83.33]	28[77.78]	0.68
IDH1 mutation (n [%])	12[25.0]	3[25.0]	9[25.0]	1
