# Supplementary material for: Cleavage of tropomodulin-3 by asparagine endopeptidase promotes cancer malignancy by actin remodeling and SND1/RhoA signaling
Source: J Exp Clin Cancer Res. 2022 Jun 28;41:209. doi: 10.1186/s13046-022-02411-4 (PMC9238189; doi:10.1186/s13046-022-02411-4)
Supplement: Supplementary file 15 — Additional file 15: Supplementary Table 5. MS analysis of IP tTmod3-C. [file 13046_2022_2411_MOESM15_ESM.xlsx]

## Sheet: Proteins
Supplementary Table 4
Checked	Protein FDR Confidence	Master	Accession	Description	Contaminant	Exp. q-value	Sum PEP Score	Coverage	# Peptides	# PSMs	# Unique Peptides	# Protein Groups	# AAs	MW [kDa]	calc. pI	Found in Sample: [S1] F1: Sample	Modifications	Area: F1: Sample	emPAI	Score Sequest HT	# Peptides Sequest HT
FALSE	High	Master Protein	P63241	Eukaryotic translation initiation factor 5A-1 OS=Homo sapiens OX=9606 GN=EIF5A PE=1 SV=2	FALSE	0	110.8	72.0779	13	43	13	1	154	16.821	5.24	High		850000000	561.341	145.778	13
FALSE	High	Master Protein	P04083	Annexin A1 OS=Homo sapiens OX=9606 GN=ANXA1 PE=1 SV=2	FALSE	0	196.612	72.5434	24	112	24	1	346	38.69	7.02	High		4300000000	192.07	393.535	24
FALSE	High	Master Protein	P08670	Vimentin OS=Homo sapiens OX=9606 GN=VIM PE=1 SV=4	FALSE	0	280.365	75.1073	40	215	40	1	466	53.619	5.12	High		5400000000	139.3	656.812	40
FALSE	High	Master Protein	P13645	Keratin, type I cytoskeletal 10 OS=Homo sapiens OX=9606 GN=KRT10 PE=1 SV=6	FALSE	0	184.837	46.9178	27	85	25	1	584	58.792	5.21	High		980000000	46.706	247.718	27
FALSE	High	Master Protein	Q15233	Non-POU domain-containing octamer-binding protein OS=Homo sapiens OX=9606 GN=NONO PE=1 SV=4	FALSE	0	160.034	55.414	22	162	20	1	471	54.197	8.95	High		3900000000	39.471	458.778	22
FALSE	High	Master Protein	P23246	Splicing factor, proline- and glutamine-rich OS=Homo sapiens OX=9606 GN=SFPQ PE=1 SV=2	FALSE	0	179.094	42.9986	30	169	29	1	707	76.102	9.44	High		5200000000	35.21	504.886	30
FALSE	High	Master Protein	P07355	Annexin A2 OS=Homo sapiens OX=9606 GN=ANXA2 PE=1 SV=2	FALSE	0	118.408	56.9322	22	64	22	1	339	38.58	7.75	High		1000000000	22.714	198.444	22
FALSE	High	Master Protein	P05387	60S acidic ribosomal protein P2 OS=Homo sapiens OX=9606 GN=RPLP2 PE=1 SV=1	FALSE	0	29.0147	74.7826	6	16	6	1	115	11.658	4.54	High		400000000	20.544	48.4733	6
FALSE	High	Master Protein	P08708	40S ribosomal protein S17 OS=Homo sapiens OX=9606 GN=RPS17 PE=1 SV=2	FALSE	0	22.2333	39.2593	5	9	5	1	135	15.54	9.85	High		100000000	20.544	24.9109	5
FALSE	High	Master Protein	P62888	60S ribosomal protein L30 OS=Homo sapiens OX=9606 GN=RPL30 PE=1 SV=2	FALSE	0	37.2758	58.2609	6	16	6	1	115	12.776	9.63	High		340000000	16.783	46.169	6
FALSE	High	Master Protein	P04264	Keratin, type II cytoskeletal 1 OS=Homo sapiens OX=9606 GN=KRT1 PE=1 SV=6	FALSE	0	144.335	43.0124	29	100	24	1	644	65.999	8.12	High		1600000000	15.238	257.598	29
FALSE	High	Master Protein	P35527	Keratin, type I cytoskeletal 9 OS=Homo sapiens OX=9606 GN=KRT9 PE=1 SV=3	FALSE	0	163.279	49.4382	24	75	23	1	623	62.027	5.24	High		1000000000	14.013	210.583	24
FALSE	High	Master Protein	P60709	Actin, cytoplasmic 1 OS=Homo sapiens OX=9606 GN=ACTB PE=1 SV=1	FALSE	0	147.308	58.1333	15	78	7	1	375	41.71	5.48	High		2900000000	13.925	261.996	15
FALSE	High	Master Protein	P61353	60S ribosomal protein L27 OS=Homo sapiens OX=9606 GN=RPL27 PE=1 SV=2	FALSE	0	15.8715	43.3824	5	14	5	1	136	15.788	10.56	High		380000000	13.678	28.457	5
FALSE	High	Master Protein	P25398	40S ribosomal protein S12 OS=Homo sapiens OX=9606 GN=RPS12 PE=1 SV=3	FALSE	0	27.1496	53.0303	6	10	6	1	132	14.505	7.21	High		230000000	12.895	26.5554	6
FALSE	High	Master Protein	P06748	Nucleophosmin OS=Homo sapiens OX=9606 GN=NPM1 PE=1 SV=2	FALSE	0	92.0332	37.415	10	55	10	1	294	32.555	4.78	High	Acetyl [N-Term]	1900000000	11.915	156.99	10
FALSE	High	Master Protein	P62750	60S ribosomal protein L23a OS=Homo sapiens OX=9606 GN=RPL23A PE=1 SV=1	FALSE	0	26.6227	34.6154	8	23	8	1	156	17.684	10.45	High		370000000	11.915	55.6496	8
FALSE	High	Master Protein	O43852	Calumenin OS=Homo sapiens OX=9606 GN=CALU PE=1 SV=2	FALSE	0	59.6949	68.254	16	26	16	1	315	37.084	4.64	High		130000000	10.45	63.9104	16
FALSE	High	Master Protein	P22626	Heterogeneous nuclear ribonucleoproteins A2/B1 OS=Homo sapiens OX=9606 GN=HNRNPA2B1 PE=1 SV=2	FALSE	0	71.3338	38.5269	14	41	12	1	353	37.407	8.95	High		710000000	10.288	116.741	14
FALSE	High	Master Protein	P62258	14-3-3 protein epsilon OS=Homo sapiens OX=9606 GN=YWHAE PE=1 SV=1	FALSE	0	59.7242	54.1176	14	37	12	1	255	29.155	4.74	High	Acetyl [N-Term]	440000000	9	103.846	14
FALSE	High	Master Protein	P0DP25	Calmodulin-3 OS=Homo sapiens OX=9606 GN=CALM3 PE=1 SV=1	FALSE	0	40.1106	45.6376	5	16	5	1	149	16.827	4.22	High		360000000	9	48.2841	5
FALSE	High	Master Protein	P13693	Translationally-controlled tumor protein OS=Homo sapiens OX=9606 GN=TPT1 PE=1 SV=1	FALSE	0	35.3414	52.907	5	15	5	1	172	19.583	4.93	High		420000000	9	36.7566	5
FALSE	High	Master Protein	P62280	40S ribosomal protein S11 OS=Homo sapiens OX=9606 GN=RPS11 PE=1 SV=3	FALSE	0	28.4194	51.2658	9	18	9	1	158	18.419	10.3	High		220000000	9	49.2665	9
FALSE	High	Master Protein	P62316	Small nuclear ribonucleoprotein Sm D2 OS=Homo sapiens OX=9606 GN=SNRPD2 PE=1 SV=1	FALSE	0	27.2261	55.9322	7	16	7	1	118	13.518	9.91	High		230000000	9	41.645	7
FALSE	High	Master Protein	P31949	Protein S100-A11 OS=Homo sapiens OX=9606 GN=S100A11 PE=1 SV=2	FALSE	0	23.3741	49.5238	5	21	5	1	105	11.733	7.12	High		1200000000	9	54.5818	5
FALSE	High	Master Protein	P62851	40S ribosomal protein S25 OS=Homo sapiens OX=9606 GN=RPS25 PE=1 SV=1	FALSE	0	14.0915	29.6	5	9	5	1	125	13.734	10.11	High		290000000	9	21.815	5
FALSE	High	Master Protein	P42677	40S ribosomal protein S27 OS=Homo sapiens OX=9606 GN=RPS27 PE=1 SV=3	FALSE	0	13.4665	39.2857	4	11	2	1	84	9.455	9.45	High		89000000	9	22.6633	4
FALSE	High	Master Protein	P63173	60S ribosomal protein L38 OS=Homo sapiens OX=9606 GN=RPL38 PE=1 SV=2	FALSE	0	11.4465	32.8571	3	4	3	1	70	8.213	10.1	High		97000000	9	11.2334	3
FALSE	High	Master Protein	P07437	Tubulin beta chain OS=Homo sapiens OX=9606 GN=TUBB PE=1 SV=2	FALSE	0	87.2617	50	15	52	4	1	444	49.639	4.89	High		420000000	8.047	148.388	15
FALSE	High	Master Protein	P63104	14-3-3 protein zeta/delta OS=Homo sapiens OX=9606 GN=YWHAZ PE=1 SV=1	FALSE	0	56.7591	53.8776	12	29	8	1	245	27.728	4.79	High	Acetyl [N-Term]	380000000	7.859	70.8627	12
FALSE	High	Master Protein	P61247	40S ribosomal protein S3a OS=Homo sapiens OX=9606 GN=RPS3A PE=1 SV=2	FALSE	0	54.5805	47.3485	13	25	13	1	264	29.926	9.73	High		390000000	7.859	63.5242	13
FALSE	High	Master Protein	P35637	RNA-binding protein FUS OS=Homo sapiens OX=9606 GN=FUS PE=1 SV=1	FALSE	0	74.4143	22.0532	10	41	8	1	526	53.394	9.36	High		860000000	7.799	133.567	10
FALSE	High	Master Protein	P31946	14-3-3 protein beta/alpha OS=Homo sapiens OX=9606 GN=YWHAB PE=1 SV=3	FALSE	0	44.6002	48.7805	11	27	5	1	246	28.065	4.83	High		210000000	7.733	55.861	11
FALSE	High	Master Protein	P23284	Peptidyl-prolyl cis-trans isomerase B OS=Homo sapiens OX=9606 GN=PPIB PE=1 SV=2	FALSE	0	46.0783	54.6296	13	33	13	1	216	23.728	9.41	High		790000000	7.66	82.1729	13
FALSE	High	Master Protein	P61978	Heterogeneous nuclear ribonucleoprotein K OS=Homo sapiens OX=9606 GN=HNRNPK PE=1 SV=1	FALSE	0	89.967	42.1166	17	61	17	1	463	50.944	5.54	High	Acetyl [N-Term]	1000000000	7.532	159.979	17
FALSE	High	Master Protein	P62269	40S ribosomal protein S18 OS=Homo sapiens OX=9606 GN=RPS18 PE=1 SV=3	FALSE	0	25.9465	53.2895	10	21	10	1	152	17.708	10.99	High		320000000	7.254	54.7289	10
FALSE	High	Master Protein	P60660	Myosin light polypeptide 6 OS=Homo sapiens OX=9606 GN=MYL6 PE=1 SV=2	FALSE	0	31.1258	47.6821	8	17	8	1	151	16.919	4.65	High		310000000	7.111	43.2168	8
FALSE	High	Master Protein	P09429	High mobility group protein B1 OS=Homo sapiens OX=9606 GN=HMGB1 PE=1 SV=3	FALSE	0	26.1188	30.6977	7	13	7	1	215	24.878	5.74	High		220000000	7.111	36.9634	7
FALSE	High	Master Protein	P35908	Keratin, type II cytoskeletal 2 epidermal OS=Homo sapiens OX=9606 GN=KRT2 PE=1 SV=2	FALSE	0	122.193	52.1127	29	80	22	1	639	65.393	8	High		430000000	7.072	192.641	29
FALSE	High	Master Protein	P09874	Poly [ADP-ribose] polymerase 1 OS=Homo sapiens OX=9606 GN=PARP1 PE=1 SV=4	FALSE	0	221.681	42.1105	45	116	45	1	1014	113.012	8.88	High		1000000000	6.743	360.075	45
FALSE	High	Master Protein	P99999	Cytochrome c OS=Homo sapiens OX=9606 GN=CYCS PE=1 SV=2	FALSE	0	21.2795	55.2381	6	13	6	1	105	11.741	9.57	High		150000000	6.499	30.0043	6
FALSE	High	Master Protein	P62266	40S ribosomal protein S23 OS=Homo sapiens OX=9606 GN=RPS23 PE=1 SV=3	FALSE	0	16.3737	41.2587	6	9	6	1	143	15.798	10.49	High		40000000	6.499	26.5922	6
FALSE	High	Master Protein	P68371	Tubulin beta-4B chain OS=Homo sapiens OX=9606 GN=TUBB4B PE=1 SV=1	FALSE	0	77.5828	49.8876	15	46	4	1	445	49.799	4.89	High		190000000	6.406	134.07	15
FALSE	High	Master Protein	P09651	Heterogeneous nuclear ribonucleoprotein A1 OS=Homo sapiens OX=9606 GN=HNRNPA1 PE=1 SV=5	FALSE	0	68.7198	36.2903	11	46	9	1	372	38.723	9.13	High		710000000	6.079	128.669	11
FALSE	High	Master Protein	P68104	Elongation factor 1-alpha 1 OS=Homo sapiens OX=9606 GN=EEF1A1 PE=1 SV=1	FALSE	0	93.928	44.3723	15	58	7	1	462	50.109	9.01	High		1500000000	5.918	207.066	15
FALSE	High	Master Protein	P62805	Histone H4 OS=Homo sapiens OX=9606 GN=HIST1H4A PE=1 SV=2	FALSE	0	14.0365	38.835	4	8	4	1	103	11.36	11.36	High		220000000	5.813	21.7098	4
FALSE	High	Master Protein	P04406	Glyceraldehyde-3-phosphate dehydrogenase OS=Homo sapiens OX=9606 GN=GAPDH PE=1 SV=3	FALSE	0	68.1278	44.7761	11	43	11	1	335	36.03	8.46	High		900000000	5.449	103.918	11
FALSE	High	Master Protein	Q14103	Heterogeneous nuclear ribonucleoprotein D0 OS=Homo sapiens OX=9606 GN=HNRNPD PE=1 SV=1	FALSE	0	34.8554	32.9577	10	26	9	1	355	38.41	7.81	High		510000000	5.31	68.7916	10
FALSE	High	Master Protein	P62241	40S ribosomal protein S8 OS=Homo sapiens OX=9606 GN=RPS8 PE=1 SV=2	FALSE	0	22.1825	43.75	8	14	8	1	208	24.19	10.32	High		400000000	5.31	30.9933	8
FALSE	High	Master Protein	Q9BQE3	Tubulin alpha-1C chain OS=Homo sapiens OX=9606 GN=TUBA1C PE=1 SV=1	FALSE	0	69.265	46.7706	15	40	5	1	449	49.863	5.1	High		800000000	5.19	113.892	15
FALSE	High	Master Protein	P60842	Eukaryotic initiation factor 4A-I OS=Homo sapiens OX=9606 GN=EIF4A1 PE=1 SV=1	FALSE	0	58.1185	37.4384	14	33	12	1	406	46.125	5.48	High		410000000	5.19	95.4306	14
FALSE	High	Master Protein	P27348	14-3-3 protein theta OS=Homo sapiens OX=9606 GN=YWHAQ PE=1 SV=1	FALSE	0	40.0674	50.2041	12	21	7	1	245	27.747	4.78	High		100000000	4.995	48.0939	12
FALSE	High	Master Protein	P61254	60S ribosomal protein L26 OS=Homo sapiens OX=9606 GN=RPL26 PE=1 SV=1	FALSE	0	13.8562	34.4828	7	14	7	1	145	17.248	10.55	High		250000000	4.995	30.7781	7
FALSE	High	Master Protein	P11142	Heat shock cognate 71 kDa protein OS=Homo sapiens OX=9606 GN=HSPA8 PE=1 SV=1	FALSE	0	100.157	40.7121	23	44	20	1	646	70.854	5.52	High	Acetyl [N-Term]	300000000	4.878	121.197	23
FALSE	High	Master Protein	P08758	Annexin A5 OS=Homo sapiens OX=9606 GN=ANXA5 PE=1 SV=2	FALSE	0	90.7193	59.6875	15	45	15	1	320	35.914	5.05	High		710000000	4.878	141.802	15
FALSE	High	Master Protein	P27635	60S ribosomal protein L10 OS=Homo sapiens OX=9606 GN=RPL10 PE=1 SV=4	FALSE	0	24.9684	40.6542	8	16	8	1	214	24.588	10.08	High		240000000	4.878	36.1203	8
FALSE	High	Master Protein	P08238	Heat shock protein HSP 90-beta OS=Homo sapiens OX=9606 GN=HSP90AB1 PE=1 SV=4	FALSE	0	120.999	39.3646	26	68	14	1	724	83.212	5.03	High		300000000	4.854	183.297	26
FALSE	High	Master Protein	P68366	Tubulin alpha-4A chain OS=Homo sapiens OX=9606 GN=TUBA4A PE=1 SV=1	FALSE	0	66.2152	44.8661	14	31	4	1	448	49.892	5.06	High		150000000	4.623	86.42	14
FALSE	High	Master Protein	P62701	40S ribosomal protein S4, X isoform OS=Homo sapiens OX=9606 GN=RPS4X PE=1 SV=2	FALSE	0	39.0261	48.6692	14	31	14	1	263	29.579	10.15	High		240000000	4.623	72.7492	14
FALSE	High	Master Protein	P18124	60S ribosomal protein L7 OS=Homo sapiens OX=9606 GN=RPL7 PE=1 SV=1	FALSE	0	35.0582	40.7258	11	19	11	1	248	29.207	10.65	High	Acetyl [N-Term]	400000000	4.623	49.4328	11
FALSE	High	Master Protein	P62249	40S ribosomal protein S16 OS=Homo sapiens OX=9606 GN=RPS16 PE=1 SV=2	FALSE	0	18.8005	41.0959	7	15	7	1	146	16.435	10.21	High		230000000	4.623	34.8438	7
FALSE	High	Master Protein	P23396	40S ribosomal protein S3 OS=Homo sapiens OX=9606 GN=RPS3 PE=1 SV=2	FALSE	0	43.7378	61.7284	14	25	14	1	243	26.671	9.66	High		340000000	4.456	71.0946	14
FALSE	High	Master Protein	Q02878	60S ribosomal protein L6 OS=Homo sapiens OX=9606 GN=RPL6 PE=1 SV=3	FALSE	0	34.1982	36.4583	12	33	12	1	288	32.708	10.58	High		330000000	4.456	76.5373	12
FALSE	High	Master Protein	Q13162	Peroxiredoxin-4 OS=Homo sapiens OX=9606 GN=PRDX4 PE=1 SV=1	FALSE	0	42.7738	40.5904	9	18	8	1	271	30.521	6.29	High		190000000	4.412	57.0929	9
FALSE	High	Master Protein	P62424	60S ribosomal protein L7a OS=Homo sapiens OX=9606 GN=RPL7A PE=1 SV=2	FALSE	0	32.5149	41.3534	10	15	10	1	266	29.977	10.61	High		270000000	4.412	36.7864	10
FALSE	High	Master Protein	P39023	60S ribosomal protein L3 OS=Homo sapiens OX=9606 GN=RPL3 PE=1 SV=2	FALSE	0	59.6939	24.3176	11	31	11	1	403	46.08	10.18	High		280000000	4.337	70.0482	11
FALSE	High	Master Protein	P30050	60S ribosomal protein L12 OS=Homo sapiens OX=9606 GN=RPL12 PE=1 SV=1	FALSE	0	32.5172	54.5455	6	15	6	1	165	17.808	9.42	High		340000000	4.337	47.8669	6
FALSE	High	Master Protein	P18621	60S ribosomal protein L17 OS=Homo sapiens OX=9606 GN=RPL17 PE=1 SV=3	FALSE	0	29.7332	36.9565	5	14	5	1	184	21.383	10.17	High		330000000	4.337	40.1955	5
FALSE	High	Master Protein	P32969	60S ribosomal protein L9 OS=Homo sapiens OX=9606 GN=RPL9 PE=1 SV=1	FALSE	0	29.1654	42.7083	6	11	6	1	192	21.85	9.95	High		160000000	4.337	29.8575	6
FALSE	High	Master Protein	P62081	40S ribosomal protein S7 OS=Homo sapiens OX=9606 GN=RPS7 PE=1 SV=1	FALSE	0	25.4618	48.9691	7	14	7	1	194	22.113	10.1	High	Acetyl [N-Term]	370000000	4.337	40.7293	7
FALSE	High	Master Protein	P27695	DNA-(apurinic or apyrimidinic site) lyase OS=Homo sapiens OX=9606 GN=APEX1 PE=1 SV=2	FALSE	0	42.819	49.3711	11	19	11	1	318	35.532	8.12	High		190000000	4.275	51.6208	11
FALSE	High	Master Protein	Q15691	Microtubule-associated protein RP/EB family member 1 OS=Homo sapiens OX=9606 GN=MAPRE1 PE=1 SV=3	FALSE	0	38.1674	46.2687	10	19	10	1	268	29.98	5.14	High		120000000	4.275	47.1142	10
FALSE	High	Master Protein	P46777	60S ribosomal protein L5 OS=Homo sapiens OX=9606 GN=RPL5 PE=1 SV=3	FALSE	0	36.4143	30.303	10	22	10	1	297	34.341	9.72	High		290000000	4.275	58.3688	10
FALSE	High	Master Protein	P26599	Polypyrimidine tract-binding protein 1 OS=Homo sapiens OX=9606 GN=PTBP1 PE=1 SV=1	FALSE	0	64.4507	38.2298	13	40	13	1	531	57.186	9.17	High	Acetyl [N-Term]	370000000	4.248	103.713	13
FALSE	High	Master Protein	P07900	Heat shock protein HSP 90-alpha OS=Homo sapiens OX=9606 GN=HSP90AA1 PE=1 SV=5	FALSE	0	97.9293	38.9344	26	56	16	1	732	84.607	5.02	High		250000000	4.179	136.324	26
FALSE	High	Master Protein	Q13838	Spliceosome RNA helicase DDX39B OS=Homo sapiens OX=9606 GN=DDX39B PE=1 SV=1	FALSE	0	72.357	41.3551	13	40	5	1	428	48.96	5.67	High		280000000	4.179	117.997	13
FALSE	High	Master Protein	P26641	Elongation factor 1-gamma OS=Homo sapiens OX=9606 GN=EEF1G PE=1 SV=3	FALSE	0	58.1847	42.7918	16	30	16	1	437	50.087	6.67	High		280000000	4.179	73.5458	16
FALSE	High	Master Protein	P62899	60S ribosomal protein L31 OS=Homo sapiens OX=9606 GN=RPL31 PE=1 SV=1	FALSE	0	7.59475	25.6	4	7	4	1	125	14.454	10.54	High		240000000	4.179	11.608	4
FALSE	High	Master Protein	P62829	60S ribosomal protein L23 OS=Homo sapiens OX=9606 GN=RPL23 PE=1 SV=1	FALSE	0	26.567	44.2857	5	12	5	1	140	14.856	10.51	High		320000000	4.012	35.5539	5
FALSE	High	Master Protein	P26583	High mobility group protein B2 OS=Homo sapiens OX=9606 GN=HMGB2 PE=1 SV=2	FALSE	0	23.0189	18.6603	5	13	5	1	209	24.019	7.81	High		360000000	3.924	33.3022	5
FALSE	High	Master Protein	P05198	Eukaryotic translation initiation factor 2 subunit 1 OS=Homo sapiens OX=9606 GN=EIF2S1 PE=1 SV=3	FALSE	0	54.692	53.0159	13	20	13	1	315	36.089	5.08	High		250000000	3.806	58.788	13
FALSE	High	Master Protein	P31943	Heterogeneous nuclear ribonucleoprotein H OS=Homo sapiens OX=9606 GN=HNRNPH1 PE=1 SV=4	FALSE	0	58.3692	32.7394	11	29	5	1	449	49.198	6.3	High	Acetyl [N-Term]	220000000	3.786	78.9958	11
FALSE	High	Master Protein	Q8WXF1	Paraspeckle component 1 OS=Homo sapiens OX=9606 GN=PSPC1 PE=1 SV=1	FALSE	0	57.3222	29.0631	15	33	14	1	523	58.706	6.67	High		390000000	3.771	83.2138	15
FALSE	High	Master Protein	Q92841	Probable ATP-dependent RNA helicase DDX17 OS=Homo sapiens OX=9606 GN=DDX17 PE=1 SV=2	FALSE	0	86.6329	35.8025	24	48	18	1	729	80.222	8.27	High		260000000	3.732	129.583	24
FALSE	High	Master Protein	P41091	Eukaryotic translation initiation factor 2 subunit 3 OS=Homo sapiens OX=9606 GN=EIF2S3 PE=1 SV=3	FALSE	0	54.1018	34.1102	14	27	14	1	472	51.077	8.4	High		230000000	3.642	72.4638	14
FALSE	High	Master Protein	P62906	60S ribosomal protein L10a OS=Homo sapiens OX=9606 GN=RPL10A PE=1 SV=2	FALSE	0	35.5212	33.6406	7	20	7	1	217	24.816	9.94	High		410000000	3.642	60.0688	7
FALSE	High	Master Protein	P61981	14-3-3 protein gamma OS=Homo sapiens OX=9606 GN=YWHAG PE=1 SV=2	FALSE	0	31.276	39.6761	9	18	5	1	247	28.285	4.89	High		110000000	3.642	37.3681	9
FALSE	High	Master Protein	P09211	Glutathione S-transferase P OS=Homo sapiens OX=9606 GN=GSTP1 PE=1 SV=2	FALSE	0	31.2145	39.5238	6	9	6	1	210	23.341	5.64	High		120000000	3.642	22.5416	6
FALSE	High	Master Protein	P07737	Profilin-1 OS=Homo sapiens OX=9606 GN=PFN1 PE=1 SV=2	FALSE	0	13.5558	40.7143	5	6	5	1	140	15.045	8.27	High		87000000	3.642	12.4348	5
FALSE	High	Master Protein	Q9Y3U8	60S ribosomal protein L36 OS=Homo sapiens OX=9606 GN=RPL36 PE=1 SV=3	FALSE	0	11.3978	30.4762	4	10	4	1	105	12.246	11.59	High		320000000	3.642	28.3031	4
FALSE	High	Master Protein	Q9Y5L4	Mitochondrial import inner membrane translocase subunit Tim13 OS=Homo sapiens OX=9606 GN=TIMM13 PE=1 SV=1	FALSE	0	11.0159	52.6316	4	4	4	1	95	10.493	8.18	High		36000000	3.642	10.4122	4
FALSE	High	Master Protein	Q6P5R6	60S ribosomal protein L22-like 1 OS=Homo sapiens OX=9606 GN=RPL22L1 PE=1 SV=2	FALSE	0	9.43103	39.3443	3	5	3	1	122	14.598	9.38	High		46000000	3.642	12.0639	3
FALSE	High	Master Protein	P42766	60S ribosomal protein L35 OS=Homo sapiens OX=9606 GN=RPL35 PE=1 SV=2	FALSE	0	7.27787	26.0163	3	6	3	1	123	14.543	11.05	High		230000000	3.642	12.5729	3
FALSE	High	Master Protein	P62857	40S ribosomal protein S28 OS=Homo sapiens OX=9606 GN=RPS28 PE=1 SV=1	FALSE	0	3.64029	30.4348	2	2	2	1	69	7.836	10.7	High		160000000	3.642	4.59584	2
FALSE	High	Master Protein	P08133	Annexin A6 OS=Homo sapiens OX=9606 GN=ANXA6 PE=1 SV=3	FALSE	0	95.4998	45.6166	25	42	25	1	673	75.826	5.6	High		200000000	3.571	97.3664	25
FALSE	High	Master Protein	P62136	Serine/threonine-protein phosphatase PP1-alpha catalytic subunit OS=Homo sapiens OX=9606 GN=PPP1CA PE=1 SV=1	FALSE	0	43.685	38.7879	10	17	2	1	330	37.488	6.33	High		43000000	3.467	43.061	10
FALSE	High	Master Protein	P36873	Serine/threonine-protein phosphatase PP1-gamma catalytic subunit OS=Homo sapiens OX=9606 GN=PPP1CC PE=1 SV=1	FALSE	0	42.7234	47.0588	10	17	2	1	323	36.96	6.54	High		46000000	3.467	40.7484	10
FALSE	High	Master Protein	P62917	60S ribosomal protein L8 OS=Homo sapiens OX=9606 GN=RPL8 PE=1 SV=2	FALSE	0	24.6341	33.8521	7	14	7	1	257	28.007	11.03	High		320000000	3.394	36.2528	7
FALSE	High	Master Protein	Q06830	Peroxiredoxin-1 OS=Homo sapiens OX=9606 GN=PRDX1 PE=1 SV=1	FALSE	0	23.6887	52.7638	9	13	8	1	199	22.096	8.13	High		160000000	3.394	33.7938	9
FALSE	High	Master Protein	P62979	Ubiquitin-40S ribosomal protein S27a OS=Homo sapiens OX=9606 GN=RPS27A PE=1 SV=2	FALSE	0	22.9402	50.641	6	8	6	1	156	17.953	9.64	High		360000000	3.329	21.5276	6
FALSE	High	Master Protein	P46779	60S ribosomal protein L28 OS=Homo sapiens OX=9606 GN=RPL28 PE=1 SV=3	FALSE	0	12.2783	32.8467	5	11	5	1	137	15.738	12.02	High		220000000	3.329	25.3223	5
FALSE	High	Master Protein	P12004	Proliferating cell nuclear antigen OS=Homo sapiens OX=9606 GN=PCNA PE=1 SV=1	FALSE	0	33.8604	47.1264	10	16	10	1	261	28.75	4.69	High		180000000	3.281	36.9817	10
FALSE	High	Master Protein	P35579	Myosin-9 OS=Homo sapiens OX=9606 GN=MYH9 PE=1 SV=4	FALSE	0	299.885	42.0408	65	107	51	1	1960	226.392	5.6	High		260000000	3.245	289.449	65
FALSE	High	Master Protein	P62910	60S ribosomal protein L32 OS=Homo sapiens OX=9606 GN=RPL32 PE=1 SV=2	FALSE	0	11.56	33.3333	5	7	5	1	135	15.85	11.33	High		310000000	3.217	18.1022	5
FALSE	High	Master Protein	P27797	Calreticulin OS=Homo sapiens OX=9606 GN=CALR PE=1 SV=1	FALSE	0	47.318	50.8393	12	27	12	1	417	48.112	4.44	High		300000000	3.125	63.2369	12
FALSE	High	Master Protein	P62736	Actin, aortic smooth muscle OS=Homo sapiens OX=9606 GN=ACTA2 PE=1 SV=1	FALSE	0	49.3652	23.8727	8	46	1	1	377	41.982	5.39	High		2800000000	3.062	130.361	8
FALSE	High	Master Protein	P19338	Nucleolin OS=Homo sapiens OX=9606 GN=NCL PE=1 SV=3	FALSE	0	107.953	30.2817	22	60	22	1	710	76.568	4.7	High		940000000	3.019	169.963	22
FALSE	High	Master Protein	P12956	X-ray repair cross-complementing protein 6 OS=Homo sapiens OX=9606 GN=XRCC6 PE=1 SV=2	FALSE	0	82.4036	39.4089	20	34	20	1	609	69.799	6.64	High		270000000	2.981	95.3282	20
FALSE	High	Master Protein	P08865	40S ribosomal protein SA OS=Homo sapiens OX=9606 GN=RPSA PE=1 SV=4	FALSE	0	45.1862	35.5932	7	14	7	1	295	32.833	4.87	High		520000000	2.981	57.8436	7
FALSE	High	Master Protein	P01834	Immunoglobulin kappa constant OS=Homo sapiens OX=9606 GN=IGKC PE=1 SV=2	FALSE	0	11.9438	34.5794	2	3	2	1	107	11.758	6.52	High		160000000	2.981	9.20765	2
FALSE	High	Master Protein	Q71UM5	40S ribosomal protein S27-like OS=Homo sapiens OX=9606 GN=RPS27L PE=1 SV=3	FALSE	0	8.10903	38.0952	3	7	1	1	84	9.471	9.45	High		46000000	2.981	15.9213	3
FALSE	High	Master Protein	O60739	Eukaryotic translation initiation factor 1b OS=Homo sapiens OX=9606 GN=EIF1B PE=1 SV=2	FALSE	0	6.67643	47.7876	3	3	3	1	113	12.816	7.37	High		32000000	2.981	6.67185	3
FALSE	High	Master Protein	P06703	Protein S100-A6 OS=Homo sapiens OX=9606 GN=S100A6 PE=1 SV=1	FALSE	0	4.3515	16.6667	2	10	2	1	90	10.173	5.48	High		1000000000	2.981	21.4304	2
FALSE	High	Master Protein	P11021	Endoplasmic reticulum chaperone BiP OS=Homo sapiens OX=9606 GN=HSPA5 PE=1 SV=2	FALSE	0	84.5116	40.5199	22	42	20	1	654	72.288	5.16	High		300000000	2.849	120.711	22
FALSE	High	Master Protein	Q01081	Splicing factor U2AF 35 kDa subunit OS=Homo sapiens OX=9606 GN=U2AF1 PE=1 SV=3	FALSE	0	21.4292	34.1667	6	11	6	1	240	27.854	8.81	High		130000000	2.831	20.5843	6
FALSE	High	Master Protein	P61313	60S ribosomal protein L15 OS=Homo sapiens OX=9606 GN=RPL15 PE=1 SV=2	FALSE	0	18.4814	32.3529	7	17	7	1	204	24.131	11.62	High		270000000	2.728	34.9382	7
FALSE	High	Master Protein	P63220	40S ribosomal protein S21 OS=Homo sapiens OX=9606 GN=RPS21 PE=1 SV=1	FALSE	0	18.3142	30.1205	2	5	2	1	83	9.106	8.5	High	Acetyl [N-Term]	120000000	2.728	16.3304	2
FALSE	High	Master Protein	P62263	40S ribosomal protein S14 OS=Homo sapiens OX=9606 GN=RPS14 PE=1 SV=3	FALSE	0	15.1478	27.8146	3	9	3	1	151	16.263	10.05	High		280000000	2.728	32.1954	3
FALSE	High	Master Protein	P00338	L-lactate dehydrogenase A chain OS=Homo sapiens OX=9606 GN=LDHA PE=1 SV=2	FALSE	0	37.0381	34.0361	11	21	11	1	332	36.665	8.27	High		180000000	2.631	50.3965	11
FALSE	High	Master Protein	P19367	Hexokinase-1 OS=Homo sapiens OX=9606 GN=HK1 PE=1 SV=3	FALSE	0	76.7359	32.7154	27	34	27	1	917	102.42	6.8	High		140000000	2.594	75.2605	27
FALSE	High	Master Protein	P84098	60S ribosomal protein L19 OS=Homo sapiens OX=9606 GN=RPL19 PE=1 SV=1	FALSE	0	16.86	17.3469	3	8	3	1	196	23.451	11.47	High		300000000	2.594	18.7953	3
FALSE	High	Master Protein	P62140	Serine/threonine-protein phosphatase PP1-beta catalytic subunit OS=Homo sapiens OX=9606 GN=PPP1CB PE=1 SV=3	FALSE	0	38.6287	32.1101	8	15	1	1	327	37.163	6.19	High			2.548	38.4404	8
FALSE	High	Master Protein	P51991	Heterogeneous nuclear ribonucleoprotein A3 OS=Homo sapiens OX=9606 GN=HNRNPA3 PE=1 SV=2	FALSE	0	38.4926	32.5397	10	16	10	1	378	39.571	9.01	High	Acetyl [N-Term]	220000000	2.548	45.1218	10
FALSE	High	Master Protein	O14950	Myosin regulatory light chain 12B OS=Homo sapiens OX=9606 GN=MYL12B PE=1 SV=2	FALSE	0	16.5951	45.3488	6	7	6	1	172	19.767	4.84	High		150000000	2.511	14.1562	6
FALSE	High	Master Protein	O15347	High mobility group protein B3 OS=Homo sapiens OX=9606 GN=HMGB3 PE=1 SV=4	FALSE	0	15.8778	25	5	7	5	1	200	22.965	8.37	High		160000000	2.511	18.0412	5
FALSE	High	Master Protein	Q04837	Single-stranded DNA-binding protein, mitochondrial OS=Homo sapiens OX=9606 GN=SSBP1 PE=1 SV=1	FALSE	0	15.5273	49.3243	6	8	6	1	148	17.249	9.6	High		330000000	2.511	20.2516	6
FALSE	High	Master Protein	Q9NYL9	Tropomodulin-3 OS=Homo sapiens OX=9606 GN=TMOD3 PE=1 SV=1	FALSE	0	54.3641	28.6932	10	26	10	1	352	39.57	5.19	High		6300000000	2.481	57.398	10
FALSE	High	Master Protein	Q8NC51	Plasminogen activator inhibitor 1 RNA-binding protein OS=Homo sapiens OX=9606 GN=SERBP1 PE=1 SV=2	FALSE	0	28.8592	32.8431	11	19	11	1	408	44.938	8.65	High		190000000	2.481	48.1236	11
FALSE	High	Master Protein	P13639	Elongation factor 2 OS=Homo sapiens OX=9606 GN=EEF2 PE=1 SV=4	FALSE	0	109.869	36.014	26	43	25	1	858	95.277	6.83	High		280000000	2.444	122.379	26
FALSE	High	Master Protein	O00148	ATP-dependent RNA helicase DDX39A OS=Homo sapiens OX=9606 GN=DDX39A PE=1 SV=2	FALSE	0	54.7024	37.9391	12	28	4	1	427	49.098	5.68	High		130000000	2.433	72.368	12
FALSE	High	Master Protein	P36578	60S ribosomal protein L4 OS=Homo sapiens OX=9606 GN=RPL4 PE=1 SV=5	FALSE	0	52.0319	32.3185	14	34	14	1	427	47.667	11.06	High		340000000	2.415	91.3474	14
FALSE	High	Master Protein	P14866	Heterogeneous nuclear ribonucleoprotein L OS=Homo sapiens OX=9606 GN=HNRNPL PE=1 SV=2	FALSE	0	47.2453	31.5789	13	27	12	1	589	64.092	8.22	High		250000000	2.415	64.0142	13
FALSE	High	Master Protein	Q86V81	THO complex subunit 4 OS=Homo sapiens OX=9606 GN=ALYREF PE=1 SV=3	FALSE	0	32.9535	33.0739	5	11	5	1	257	26.872	11.15	High		200000000	2.415	32.2622	5
FALSE	High	Master Protein	P62873	Guanine nucleotide-binding protein G(I)/G(S)/G(T) subunit beta-1 OS=Homo sapiens OX=9606 GN=GNB1 PE=1 SV=3	FALSE	0	21.7593	31.4706	8	11	3	1	340	37.353	6	High		63000000	2.415	22.9936	8
FALSE	High	Master Protein	P51858	Hepatoma-derived growth factor OS=Homo sapiens OX=9606 GN=HDGF PE=1 SV=1	FALSE	0	26.5831	52.5	9	11	8	1	240	26.772	4.73	High		160000000	2.384	29.3589	9
FALSE	High	Master Protein	P17844	Probable ATP-dependent RNA helicase DDX5 OS=Homo sapiens OX=9606 GN=DDX5 PE=1 SV=1	FALSE	0	51.9475	28.5016	18	35	12	1	614	69.105	8.92	High		170000000	2.371	88.9884	18
FALSE	High	Master Protein	P0DMV9	Heat shock 70 kDa protein 1B OS=Homo sapiens OX=9606 GN=HSPA1B PE=1 SV=1	FALSE	0	59.8535	35.5694	20	25	18	1	641	70.009	5.66	High		150000000	2.36	61.5071	20
FALSE	High	Master Protein	Q12905	Interleukin enhancer-binding factor 2 OS=Homo sapiens OX=9606 GN=ILF2 PE=1 SV=2	FALSE	0	33.6169	43.5897	10	15	10	1	390	43.035	5.26	High		120000000	2.34	37.1846	10
FALSE	High	Master Protein	Q00839	Heterogeneous nuclear ribonucleoprotein U OS=Homo sapiens OX=9606 GN=HNRNPU PE=1 SV=6	FALSE	0	78.4462	28.9697	18	41	18	1	825	90.528	6	High		480000000	2.244	111.458	18
FALSE	High	Master Protein	Q9P258	Protein RCC2 OS=Homo sapiens OX=9606 GN=RCC2 PE=1 SV=2	FALSE	0	46.7894	31.2261	14	26	14	1	522	56.049	8.78	High		260000000	2.162	71.2581	14
FALSE	High	Master Protein	P02538	Keratin, type II cytoskeletal 6A OS=Homo sapiens OX=9606 GN=KRT6A PE=1 SV=3	TRUE	0	40.9833	26.0638	15	32	5	1	564	60.008	8	High		50000000	2.162	78.6876	15
FALSE	High	Master Protein	P63244	Receptor of activated protein C kinase 1 OS=Homo sapiens OX=9606 GN=RACK1 PE=1 SV=3	FALSE	0	31.5581	45.4259	10	16	10	1	317	35.055	7.69	High		280000000	2.162	39.3914	10
FALSE	High	Master Protein	P62879	Guanine nucleotide-binding protein G(I)/G(S)/G(T) subunit beta-2 OS=Homo sapiens OX=9606 GN=GNB2 PE=1 SV=3	FALSE	0	21.8142	31.4706	8	11	3	1	340	37.307	6	High		54000000	2.162	22.1655	8
FALSE	High	Master Protein	P08621	U1 small nuclear ribonucleoprotein 70 kDa OS=Homo sapiens OX=9606 GN=SNRNP70 PE=1 SV=2	FALSE	0	21.1296	17.849	9	14	9	1	437	51.526	9.94	High		150000000	2.162	28.9423	9
FALSE	High	Master Protein	Q04917	14-3-3 protein eta OS=Homo sapiens OX=9606 GN=YWHAH PE=1 SV=4	FALSE	0	21.0343	34.9593	8	12	5	1	246	28.201	4.84	High		53000000	2.162	29.403	8
FALSE	High	Master Protein	P46782	40S ribosomal protein S5 OS=Homo sapiens OX=9606 GN=RPS5 PE=1 SV=4	FALSE	0	16.8908	20.5882	4	9	4	1	204	22.862	9.72	High		220000000	2.162	19.618	4
FALSE	High	Master Protein	Q13185	Chromobox protein homolog 3 OS=Homo sapiens OX=9606 GN=CBX3 PE=1 SV=4	FALSE	0	15.8354	39.3443	4	7	4	1	183	20.798	5.33	High		57000000	2.162	17.1663	4
FALSE	High	Master Protein	P39019	40S ribosomal protein S19 OS=Homo sapiens OX=9606 GN=RPS19 PE=1 SV=2	FALSE	0	14.5732	33.7931	5	7	5	1	145	16.051	10.32	High		160000000	2.162	15.5108	5
FALSE	High	Master Protein	P35268	60S ribosomal protein L22 OS=Homo sapiens OX=9606 GN=RPL22 PE=1 SV=2	FALSE	0	14.0637	28.9062	2	4	2	1	128	14.778	9.19	High		420000000	2.162	10.5956	2
FALSE	High	Master Protein	P56537	Eukaryotic translation initiation factor 6 OS=Homo sapiens OX=9606 GN=EIF6 PE=1 SV=1	FALSE	0	13.7244	46.5306	6	7	6	1	245	26.582	4.68	High		67000000	2.162	16.0509	6
FALSE	High	Master Protein	P46776	60S ribosomal protein L27a OS=Homo sapiens OX=9606 GN=RPL27A PE=1 SV=2	FALSE	0	12.7755	28.3784	4	9	4	1	148	16.551	11	High		290000000	2.162	23.4095	4
FALSE	High	Master Protein	P46781	40S ribosomal protein S9 OS=Homo sapiens OX=9606 GN=RPS9 PE=1 SV=3	FALSE	0	11.3928	29.8969	7	14	7	1	194	22.578	10.65	High		290000000	2.162	24.1385	7
FALSE	High	Master Protein	Q9Y3B4	Splicing factor 3B subunit 6 OS=Homo sapiens OX=9606 GN=SF3B6 PE=1 SV=1	FALSE	0	11.2424	39.2	4	6	4	1	125	14.576	9.38	High		60000000	2.162	4.57709	4
FALSE	High	Master Protein	P60866	40S ribosomal protein S20 OS=Homo sapiens OX=9606 GN=RPS20 PE=1 SV=1	FALSE	0	10.7448	25.2101	3	6	3	1	119	13.364	9.94	High		330000000	2.162	20.2473	3
FALSE	High	Master Protein	P04080	Cystatin-B OS=Homo sapiens OX=9606 GN=CSTB PE=1 SV=2	FALSE	0	10.7332	48.9796	3	3	3	1	98	11.133	7.56	High	Acetyl [N-Term]	70000000	2.162	9.38134	3
FALSE	High	Master Protein	P09234	U1 small nuclear ribonucleoprotein C OS=Homo sapiens OX=9606 GN=SNRPC PE=1 SV=1	FALSE	0	10.5676	18.8679	2	4	2	1	159	17.381	9.67	High		130000000	2.162	8.48167	2
FALSE	High	Master Protein	P61513	60S ribosomal protein L37a OS=Homo sapiens OX=9606 GN=RPL37A PE=1 SV=2	FALSE	0	9.02337	31.5217	3	4	3	1	92	10.268	10.43	High		92000000	2.162	11.2785	3
FALSE	High	Master Protein	P84103	Serine/arginine-rich splicing factor 3 OS=Homo sapiens OX=9606 GN=SRSF3 PE=1 SV=1	FALSE	0	8.73986	25	4	6	3	1	164	19.318	11.65	High		95000000	2.162	9.23927	4
FALSE	High	Master Protein	P17096	High mobility group protein HMG-I/HMG-Y OS=Homo sapiens OX=9606 GN=HMGA1 PE=1 SV=3	FALSE	0	8.41752	23.3645	2	7	2	1	107	11.669	10.32	High		330000000	2.162	21.2347	2
FALSE	High	Master Protein	P47914	60S ribosomal protein L29 OS=Homo sapiens OX=9606 GN=RPL29 PE=1 SV=2	FALSE	0	7.78285	14.4654	2	4	2	1	159	17.741	11.66	High		230000000	2.162	5.25374	2
FALSE	High	Master Protein	P0C0S5	Histone H2A.Z OS=Homo sapiens OX=9606 GN=H2AFZ PE=1 SV=2	FALSE	0	6.78395	20.3125	3	6	3	1	128	13.545	10.58	High		100000000	2.162	14.6968	3
FALSE	High	Master Protein	P0CF74	Immunoglobulin lambda constant 6 OS=Homo sapiens OX=9606 GN=IGLC6 PE=1 SV=1	FALSE	0	6.46999	32.0755	2	4	2	1	106	11.27	7.24	High		170000000	2.162	8.07577	2
FALSE	High	Master Protein	P83881	60S ribosomal protein L36a OS=Homo sapiens OX=9606 GN=RPL36A PE=1 SV=2	FALSE	0	6.27737	29.2453	3	5	3	1	106	12.433	10.58	High		170000000	2.162	9.56002	3
FALSE	High	Master Protein	P49207	60S ribosomal protein L34 OS=Homo sapiens OX=9606 GN=RPL34 PE=1 SV=3	FALSE	0	5.18244	20.5128	3	4	3	1	117	13.284	11.47	High		200000000	2.162	8.77637	3
FALSE	Medium	Master Protein	Q9P2X0	Dolichol-phosphate mannosyltransferase subunit 3 OS=Homo sapiens OX=9606 GN=DPM3 PE=1 SV=2	FALSE	0.0429918	0.841035	10.8696	1	1	1	1	92	10.087	5.94	High		140000000	2.162	2.00909	1
FALSE	High	Master Protein	P13010	X-ray repair cross-complementing protein 5 OS=Homo sapiens OX=9606 GN=XRCC5 PE=1 SV=3	FALSE	0	92.4392	35.2459	18	31	18	1	732	82.652	5.81	High		240000000	2.082	96.4385	18
FALSE	High	Master Protein	P13647	Keratin, type II cytoskeletal 5 OS=Homo sapiens OX=9606 GN=KRT5 PE=1 SV=3	TRUE	0	42.9547	21.0169	14	29	5	1	590	62.34	7.74	High		90000000	2.06	74.2655	14
FALSE	High	Master Protein	Q7KZF4	Staphylococcal nuclease domain-containing protein 1 OS=Homo sapiens OX=9606 GN=SND1 PE=1 SV=1	FALSE	0	102.861	38.1319	26	46	26	1	910	101.934	7.17	High		190000000	2.043	118.548	26
FALSE	High	Master Protein	Q16643	Drebrin OS=Homo sapiens OX=9606 GN=DBN1 PE=1 SV=4	FALSE	0	34.064	23.5747	12	13	12	1	649	71.385	4.45	High		150000000	2.03	30.5101	12
FALSE	High	Master Protein	Q05639	Elongation factor 1-alpha 2 OS=Homo sapiens OX=9606 GN=EEF1A2 PE=1 SV=1	FALSE	0	42.9798	22.8942	9	32	1	1	463	50.438	9.03	High		39000000	2.02	94.9414	9
FALSE	High	Master Protein	P55795	Heterogeneous nuclear ribonucleoprotein H2 OS=Homo sapiens OX=9606 GN=HNRNPH2 PE=1 SV=1	FALSE	0	40.0181	22.2717	8	18	3	1	449	49.232	6.3	High	Acetyl [N-Term]	31000000	2.02	53.8629	8
FALSE	High	Master Protein	P55072	Transitional endoplasmic reticulum ATPase OS=Homo sapiens OX=9606 GN=VCP PE=1 SV=4	FALSE	0	62.8851	30.6452	20	30	20	1	806	89.266	5.26	High		110000000	2.014	75.5982	20
FALSE	High	Master Protein	P52597	Heterogeneous nuclear ribonucleoprotein F OS=Homo sapiens OX=9606 GN=HNRNPF PE=1 SV=3	FALSE	0	32.9242	25.3012	8	20	6	1	415	45.643	5.58	High		130000000	2.008	53.5674	8
FALSE	High	Master Protein	P04075	Fructose-bisphosphate aldolase A OS=Homo sapiens OX=9606 GN=ALDOA PE=1 SV=2	FALSE	0	28.0911	32.1429	9	16	9	1	364	39.395	8.09	High		220000000	2.008	39.1393	9
FALSE	High	Master Protein	O60506	Heterogeneous nuclear ribonucleoprotein Q OS=Homo sapiens OX=9606 GN=SYNCRIP PE=1 SV=2	FALSE	0	66.4533	34.0289	17	33	12	1	623	69.56	8.59	High		260000000	1.985	91.0175	17
FALSE	High	Master Protein	P45880	Voltage-dependent anion-selective channel protein 2 OS=Homo sapiens OX=9606 GN=VDAC2 PE=1 SV=2	FALSE	0	19.5076	31.2925	7	11	7	1	294	31.547	7.56	High		200000000	1.955	18.3836	7
FALSE	High	Master Protein	P40429	60S ribosomal protein L13a OS=Homo sapiens OX=9606 GN=RPL13A PE=1 SV=2	FALSE	0	17.9561	32.5123	7	14	7	1	203	23.562	10.93	High		210000000	1.955	31.2732	7
FALSE	High	Master Protein	P11387	DNA topoisomerase 1 OS=Homo sapiens OX=9606 GN=TOP1 PE=1 SV=2	FALSE	0	47.726	28.8889	21	25	21	1	765	90.669	9.31	High		140000000	1.938	53.3849	21
FALSE	High	Master Protein	Q9Y3I0	tRNA-splicing ligase RtcB homolog OS=Homo sapiens OX=9606 GN=RTCB PE=1 SV=1	FALSE	0	39.7337	40.5941	14	14	14	1	505	55.175	7.23	High		100000000	1.929	34.5632	14
FALSE	High	Master Protein	P46063	ATP-dependent DNA helicase Q1 OS=Homo sapiens OX=9606 GN=RECQL PE=1 SV=3	FALSE	0	47.2181	29.4299	16	20	16	1	649	73.41	7.88	High		170000000	1.894	38.4137	16
FALSE	High	Master Protein	Q07666	KH domain-containing, RNA-binding, signal transduction-associated protein 1 OS=Homo sapiens OX=9606 GN=KHDRBS1 PE=1 SV=1	FALSE	0	39.0583	15.1242	7	24	7	1	443	48.197	8.66	High		530000000	1.873	75.9872	7
FALSE	High	Master Protein	P15880	40S ribosomal protein S2 OS=Homo sapiens OX=9606 GN=RPS2 PE=1 SV=2	FALSE	0	33.5661	36.1775	9	25	9	1	293	31.305	10.24	High		320000000	1.848	62.6248	9
FALSE	High	Master Protein	P20042	Eukaryotic translation initiation factor 2 subunit 2 OS=Homo sapiens OX=9606 GN=EIF2S2 PE=1 SV=2	FALSE	0	25.0515	37.2372	10	13	10	1	333	38.364	5.8	High		150000000	1.848	30.1295	10
FALSE	High	Master Protein	O00571	ATP-dependent RNA helicase DDX3X OS=Homo sapiens OX=9606 GN=DDX3X PE=1 SV=3	FALSE	0	61.5189	30.2115	17	31	16	1	662	73.198	7.18	High		150000000	1.834	85.4517	17
FALSE	High	Master Protein	O43684	Mitotic checkpoint protein BUB3 OS=Homo sapiens OX=9606 GN=BUB3 PE=1 SV=1	FALSE	0	30.1898	25.3049	7	9	7	1	328	37.131	6.84	High		150000000	1.783	25.2731	7
FALSE	High	Master Protein	P62318	Small nuclear ribonucleoprotein Sm D3 OS=Homo sapiens OX=9606 GN=SNRPD3 PE=1 SV=1	FALSE	0	20.8291	31.746	3	10	3	1	126	13.907	10.32	High		280000000	1.783	31.7173	3
FALSE	High	Master Protein	Q96AG4	Leucine-rich repeat-containing protein 59 OS=Homo sapiens OX=9606 GN=LRRC59 PE=1 SV=1	FALSE	0	20.1793	29.316	8	11	8	1	307	34.909	9.57	High		220000000	1.783	27.7763	8
FALSE	High	Master Protein	Q07020	60S ribosomal protein L18 OS=Homo sapiens OX=9606 GN=RPL18 PE=1 SV=2	FALSE	0	15.5781	23.9362	4	11	4	1	188	21.621	11.72	High		310000000	1.783	34.6243	4
FALSE	High	Master Protein	P62913	60S ribosomal protein L11 OS=Homo sapiens OX=9606 GN=RPL11 PE=1 SV=2	FALSE	0	9.34412	17.4157	3	6	3	1	178	20.24	9.6	High		220000000	1.783	11.2774	3
FALSE	High	Master Protein	Q01658	Protein Dr1 OS=Homo sapiens OX=9606 GN=DR1 PE=1 SV=1	FALSE	0	9.10251	29.5455	4	4	4	1	176	19.432	4.75	High		76000000	1.783	9.97428	4
FALSE	High	Master Protein	P18077	60S ribosomal protein L35a OS=Homo sapiens OX=9606 GN=RPL35A PE=1 SV=2	FALSE	0	4.99083	27.2727	4	6	4	1	110	12.53	11.06	High		210000000	1.783	10.9456	4
FALSE	High	Master Protein	P30405	Peptidyl-prolyl cis-trans isomerase F, mitochondrial OS=Homo sapiens OX=9606 GN=PPIF PE=1 SV=1	FALSE	0	32.9669	39.6135	6	14	6	1	207	22.026	9.38	High		180000000	1.738	38.7568	6
FALSE	High	Master Protein	Q16629	Serine/arginine-rich splicing factor 7 OS=Homo sapiens OX=9606 GN=SRSF7 PE=1 SV=1	FALSE	0	15.8794	21.4286	5	8	4	1	238	27.35	11.82	High		32000000	1.738	16.0497	5
FALSE	High	Master Protein	Q9UMS4	Pre-mRNA-processing factor 19 OS=Homo sapiens OX=9606 GN=PRPF19 PE=1 SV=1	FALSE	0	35.573	24.4048	9	13	9	1	504	55.146	6.61	High		150000000	1.721	33.2984	9
FALSE	High	Master Protein	P07910	Heterogeneous nuclear ribonucleoproteins C1/C2 OS=Homo sapiens OX=9606 GN=HNRNPC PE=1 SV=4	FALSE	0	32.0067	22.2222	8	14	8	1	306	33.65	5.08	High		180000000	1.721	32.6566	8
FALSE	High	Master Protein	P67936	Tropomyosin alpha-4 chain OS=Homo sapiens OX=9606 GN=TPM4 PE=1 SV=3	FALSE	0	22.6409	29.4355	9	10	7	1	248	28.504	4.69	High		52000000	1.683	24.3585	9
FALSE	High	Master Protein	P06493	Cyclin-dependent kinase 1 OS=Homo sapiens OX=9606 GN=CDK1 PE=1 SV=3	FALSE	0	21.5311	33.3333	9	10	9	1	297	34.074	8.4	High		88000000	1.683	22.7221	9
FALSE	High	Master Protein	P62847	40S ribosomal protein S24 OS=Homo sapiens OX=9606 GN=RPS24 PE=1 SV=1	FALSE	0	13.008	25.5639	3	6	3	1	133	15.413	10.78	High	Acetyl [N-Term]	120000000	1.683	17.019	3
FALSE	High	Master Protein	Q99584	Protein S100-A13 OS=Homo sapiens OX=9606 GN=S100A13 PE=1 SV=1	FALSE	0	6.929	21.4286	3	3	3	1	98	11.464	6.16	High		52000000	1.683	7.24057	3
FALSE	High	Master Protein	P68431	Histone H3.1 OS=Homo sapiens OX=9606 GN=HIST1H3A PE=1 SV=2	FALSE	0	3.57253	16.9118	3	4	3	1	136	15.394	11.12	High		130000000	1.683	9.00614	3
FALSE	High	Master Protein	P05388	60S acidic ribosomal protein P0 OS=Homo sapiens OX=9606 GN=RPLP0 PE=1 SV=1	FALSE	0	19.4682	26.4984	7	14	7	1	317	34.252	5.97	High		240000000	1.637	38.7891	7
FALSE	High	Master Protein	P50914	60S ribosomal protein L14 OS=Homo sapiens OX=9606 GN=RPL14 PE=1 SV=4	FALSE	0	17.4479	20.9302	4	8	4	1	215	23.417	10.93	High		350000000	1.61	18.4973	4
FALSE	High	Master Protein	O43707	Alpha-actinin-4 OS=Homo sapiens OX=9606 GN=ACTN4 PE=1 SV=2	FALSE	0	73.1002	39.0779	27	33	19	1	911	104.788	5.44	High		78000000	1.586	69.764	27
FALSE	High	Master Protein	P14625	Endoplasmin OS=Homo sapiens OX=9606 GN=HSP90B1 PE=1 SV=1	FALSE	0	61.6129	27.8954	19	30	17	1	803	92.411	4.84	High		120000000	1.581	71.5869	19
FALSE	High	Master Protein	O14776	Transcription elongation regulator 1 OS=Homo sapiens OX=9606 GN=TCERG1 PE=1 SV=2	FALSE	0	49.2158	16.3024	18	22	18	1	1098	123.823	8.65	High		110000000	1.581	50.6331	18
FALSE	High	Master Protein	P12814	Alpha-actinin-1 OS=Homo sapiens OX=9606 GN=ACTN1 PE=1 SV=2	FALSE	0	84.0376	37.7803	26	31	18	1	892	102.993	5.41	High		77000000	1.569	77.4623	26
FALSE	High	Master Protein	Q05048	Cleavage stimulation factor subunit 1 OS=Homo sapiens OX=9606 GN=CSTF1 PE=1 SV=1	FALSE	0	33.9482	25.29	8	10	8	1	431	48.327	6.58	High		78000000	1.565	28.3799	8
FALSE	High	Master Protein	P21333	Filamin-A OS=Homo sapiens OX=9606 GN=FLNA PE=1 SV=4	FALSE	0	170.464	29.9584	57	78	49	1	2647	280.564	6.06	High		140000000	1.558	188.662	57
FALSE	High	Master Protein	Q96AE4	Far upstream element-binding protein 1 OS=Homo sapiens OX=9606 GN=FUBP1 PE=1 SV=3	FALSE	0	41.8023	27.1739	14	19	12	1	644	67.518	7.61	High		120000000	1.543	42.6837	14
FALSE	High	Master Protein	P46940	Ras GTPase-activating-like protein IQGAP1 OS=Homo sapiens OX=9606 GN=IQGAP1 PE=1 SV=1	FALSE	0	115.494	27.761	35	45	35	1	1657	189.134	6.48	High		170000000	1.512	111.592	35
FALSE	High	Master Protein	P54886	Delta-1-pyrroline-5-carboxylate synthase OS=Homo sapiens OX=9606 GN=ALDH18A1 PE=1 SV=2	FALSE	0	69.4922	30.9434	19	28	19	1	795	87.248	7.12	High		190000000	1.512	76.8544	19
FALSE	High	Master Protein	Q07021	Complement component 1 Q subcomponent-binding protein, mitochondrial OS=Homo sapiens OX=9606 GN=C1QBP PE=1 SV=1	FALSE	0	28.7755	32.2695	4	8	4	1	282	31.343	4.84	High		79000000	1.512	25.8637	4
FALSE	High	Master Protein	Q9UQ80	Proliferation-associated protein 2G4 OS=Homo sapiens OX=9606 GN=PA2G4 PE=1 SV=3	FALSE	0	27.6011	27.4112	10	15	10	1	394	43.759	6.55	High		250000000	1.512	35.6074	10
FALSE	High	Master Protein	Q15366	Poly(rC)-binding protein 2 OS=Homo sapiens OX=9606 GN=PCBP2 PE=1 SV=1	FALSE	0	16.7917	25.4795	7	10	3	1	365	38.556	6.79	High		63000000	1.512	23.5005	7
FALSE	High	Master Protein	P14678	Small nuclear ribonucleoprotein-associated proteins B and B' OS=Homo sapiens OX=9606 GN=SNRPB PE=1 SV=2	FALSE	0	15.3186	24.5833	6	7	6	1	240	24.594	11.19	High		120000000	1.512	15.8815	6
FALSE	High	Master Protein	Q15185	Prostaglandin E synthase 3 OS=Homo sapiens OX=9606 GN=PTGES3 PE=1 SV=1	FALSE	0	13.4121	21.875	3	6	3	1	160	18.685	4.54	High		97000000	1.512	19.7717	3
FALSE	High	Master Protein	P55145	Mesencephalic astrocyte-derived neurotrophic factor OS=Homo sapiens OX=9606 GN=MANF PE=1 SV=3	FALSE	0	10.7518	26.9231	4	7	4	1	182	20.687	8.69	High		97000000	1.512	12.1334	4
FALSE	High	Master Protein	P63167	Dynein light chain 1, cytoplasmic OS=Homo sapiens OX=9606 GN=DYNLL1 PE=1 SV=1	FALSE	0	9.42135	24.7191	1	3	1	1	89	10.359	7.4	High		180000000	1.512	7.26936	1
FALSE	High	Master Protein	P62314	Small nuclear ribonucleoprotein Sm D1 OS=Homo sapiens OX=9606 GN=SNRPD1 PE=1 SV=1	FALSE	0	8.4832	10.9244	2	4	2	1	119	13.273	11.56	High		130000000	1.512	14.8725	2
FALSE	High	Master Protein	A8MWD9	Putative small nuclear ribonucleoprotein G-like protein 15 OS=Homo sapiens OX=9606 GN=SNRPGP15 PE=5 SV=2	FALSE	0	5.90484	25	2	4	2	1	76	8.538	8.84	High		170000000	1.512	11.7882	2
FALSE	High	Master Protein	Q9UBI6	Guanine nucleotide-binding protein G(I)/G(S)/G(O) subunit gamma-12 OS=Homo sapiens OX=9606 GN=GNG12 PE=1 SV=3	FALSE	0	5.79506	29.1667	2	2	2	1	72	8.001	8.97	High		81000000	1.512	5.44215	2
FALSE	High	Master Protein	P12277	Creatine kinase B-type OS=Homo sapiens OX=9606 GN=CKB PE=1 SV=1	FALSE	0	29.1345	28.8714	8	13	8	1	381	42.617	5.59	High		120000000	1.462	28.5857	8
FALSE	High	Master Protein	Q9Y3F4	Serine-threonine kinase receptor-associated protein OS=Homo sapiens OX=9606 GN=STRAP PE=1 SV=1	FALSE	0	19.3205	30.5714	9	11	9	1	350	38.414	5.12	High		92000000	1.462	18.8975	9
FALSE	High	Master Protein	Q00610	Clathrin heavy chain 1 OS=Homo sapiens OX=9606 GN=CLTC PE=1 SV=5	FALSE	0	101.11	24.8358	35	43	35	1	1675	191.493	5.69	High		130000000	1.452	96.6434	35
FALSE	High	Master Protein	P16402	Histone H1.3 OS=Homo sapiens OX=9606 GN=HIST1H1D PE=1 SV=2	FALSE	0	13.6075	14.9321	4	8	4	1	221	22.336	11.02	High		480000000	1.424	21.7369	4
FALSE	High	Master Protein	P46783	40S ribosomal protein S10 OS=Homo sapiens OX=9606 GN=RPS10 PE=1 SV=1	FALSE	0	10.8994	25.4545	4	8	4	1	165	18.886	10.15	High		69000000	1.424	14.4096	4
FALSE	High	Master Protein	P05141	ADP/ATP translocase 2 OS=Homo sapiens OX=9606 GN=SLC25A5 PE=1 SV=7	FALSE	0	19.1787	26.5101	8	16	3	1	298	32.831	9.69	High		120000000	1.404	33.7258	8
FALSE	High	Master Protein	P14618	Pyruvate kinase PKM OS=Homo sapiens OX=9606 GN=PKM PE=1 SV=4	FALSE	0	44.2	38.2298	14	15	14	1	531	57.9	7.84	High		110000000	1.39	41.5668	14
FALSE	High	Master Protein	P02533	Keratin, type I cytoskeletal 14 OS=Homo sapiens OX=9606 GN=KRT14 PE=1 SV=4	FALSE	0	38.2983	25	10	18	3	1	472	51.529	5.16	High		82000000	1.352	38.8227	10
FALSE	High	Master Protein	P08779	Keratin, type I cytoskeletal 16 OS=Homo sapiens OX=9606 GN=KRT16 PE=1 SV=4	TRUE	0	34.4633	24.5243	10	18	3	1	473	51.236	5.05	High		30000000	1.352	37.534	10
FALSE	High	Master Protein	P55010	Eukaryotic translation initiation factor 5 OS=Homo sapiens OX=9606 GN=EIF5 PE=1 SV=2	FALSE	0	26.3946	27.6102	10	12	10	1	431	49.192	5.58	High		86000000	1.346	24.1072	10
FALSE	High	Master Protein	P50991	T-complex protein 1 subunit delta OS=Homo sapiens OX=9606 GN=CCT4 PE=1 SV=4	FALSE	0	38.6652	31.9109	13	22	12	1	539	57.888	7.83	High		70000000	1.336	47.8264	13
FALSE	High	Master Protein	P49368	T-complex protein 1 subunit gamma OS=Homo sapiens OX=9606 GN=CCT3 PE=1 SV=4	FALSE	0	31.0682	28.8073	13	14	13	1	545	60.495	6.49	High		110000000	1.336	31.9152	13
FALSE	High	Master Protein	Q9Y383	Putative RNA-binding protein Luc7-like 2 OS=Homo sapiens OX=9606 GN=LUC7L2 PE=1 SV=2	FALSE	0	19.5661	22.449	7	8	7	1	392	46.486	10.01	High		49000000	1.336	21.0983	7
FALSE	High	Master Protein	Q13148	TAR DNA-binding protein 43 OS=Homo sapiens OX=9606 GN=TARDBP PE=1 SV=1	FALSE	0	14.2177	18.599	6	7	6	1	414	44.711	6.19	High		56000000	1.336	15.3372	6
FALSE	High	Master Protein	P52272	Heterogeneous nuclear ribonucleoprotein M OS=Homo sapiens OX=9606 GN=HNRNPM PE=1 SV=3	FALSE	0	49.6042	26.1644	17	27	17	1	730	77.464	8.7	High		110000000	1.31	54.5314	17
FALSE	High	Master Protein	P48059	LIM and senescent cell antigen-like-containing domain protein 1 OS=Homo sapiens OX=9606 GN=LIMS1 PE=1 SV=4	FALSE	0	15.7551	25.5385	7	8	7	1	325	37.226	8.05	High		38000000	1.31	11.1654	7
FALSE	High	Master Protein	P62826	GTP-binding nuclear protein Ran OS=Homo sapiens OX=9606 GN=RAN PE=1 SV=3	FALSE	0	12.3354	18.5185	4	7	4	1	216	24.408	7.49	High		160000000	1.31	17.7915	4
FALSE	High	Master Protein	P62277	40S ribosomal protein S13 OS=Homo sapiens OX=9606 GN=RPS13 PE=1 SV=2	FALSE	0	11.1932	21.1921	3	8	3	1	151	17.212	10.54	High		320000000	1.31	17.6135	3
FALSE	High	Master Protein	P06899	Histone H2B type 1-J OS=Homo sapiens OX=9606 GN=HIST1H2BJ PE=1 SV=3	FALSE	0	10.6946	34.9206	4	9	4	1	126	13.896	10.32	High		220000000	1.31	20.9999	4
FALSE	High	Master Protein	P38919	Eukaryotic initiation factor 4A-III OS=Homo sapiens OX=9606 GN=EIF4A3 PE=1 SV=4	FALSE	0	30.7928	23.1144	8	12	6	1	411	46.841	6.73	High		63000000	1.291	31.1546	8
FALSE	High	Master Protein	P40926	Malate dehydrogenase, mitochondrial OS=Homo sapiens OX=9606 GN=MDH2 PE=1 SV=3	FALSE	0	29.2151	30.1775	9	9	9	1	338	35.481	8.68	High		120000000	1.291	24.0753	9
FALSE	High	Master Protein	Q08211	ATP-dependent RNA helicase A OS=Homo sapiens OX=9606 GN=DHX9 PE=1 SV=4	FALSE	0	93.6295	27.0079	29	42	29	1	1270	140.869	6.84	High		160000000	1.285	103.602	29
FALSE	High	Master Protein	Q96EP5	DAZ-associated protein 1 OS=Homo sapiens OX=9606 GN=DAZAP1 PE=1 SV=1	FALSE	0	16.4842	20.6388	5	5	5	1	407	43.356	8.56	High		140000000	1.276	14.0456	5
FALSE	High	Master Protein	Q9HB71	Calcyclin-binding protein OS=Homo sapiens OX=9606 GN=CACYBP PE=1 SV=2	FALSE	0	14.0678	26.3158	5	5	5	1	228	26.194	8.25	High		51000000	1.276	11.2309	5
FALSE	High	Master Protein	P62937	Peptidyl-prolyl cis-trans isomerase A OS=Homo sapiens OX=9606 GN=PPIA PE=1 SV=2	FALSE	0	13.9251	25.4545	5	9	5	1	165	18.001	7.81	High		260000000	1.276	22.8131	5
FALSE	High	Master Protein	Q02543	60S ribosomal protein L18a OS=Homo sapiens OX=9606 GN=RPL18A PE=1 SV=2	FALSE	0	12.9592	25.5682	4	7	4	1	176	20.749	10.71	High		220000000	1.276	16.7694	4
FALSE	High	Master Protein	P67809	Nuclease-sensitive element-binding protein 1 OS=Homo sapiens OX=9606 GN=YBX1 PE=1 SV=3	FALSE	0	10.8758	21.9136	5	5	5	1	324	35.903	9.88	High		90000000	1.276	11.8144	5
FALSE	High	Master Protein	P02545	Prelamin-A/C OS=Homo sapiens OX=9606 GN=LMNA PE=1 SV=1	FALSE	0	47.5377	29.6687	16	19	15	1	664	74.095	7.02	High		170000000	1.268	44.4942	16
FALSE	High	Master Protein	O60841	Eukaryotic translation initiation factor 5B OS=Homo sapiens OX=9606 GN=EIF5B PE=1 SV=4	FALSE	0	65.244	24.0164	21	26	21	1	1220	138.742	5.49	High		170000000	1.264	61.3923	21
FALSE	High	Master Protein	O00299	Chloride intracellular channel protein 1 OS=Homo sapiens OX=9606 GN=CLIC1 PE=1 SV=4	FALSE	0	19.3314	40.249	6	6	6	1	241	26.906	5.17	High		120000000	1.254	13.2146	6
FALSE	High	Master Protein	O75475	PC4 and SFRS1-interacting protein OS=Homo sapiens OX=9606 GN=PSIP1 PE=1 SV=1	FALSE	0	30.3296	25.6604	11	17	10	1	530	60.067	9.13	High		130000000	1.246	38.0301	11
FALSE	High	Master Protein	P07237	Protein disulfide-isomerase OS=Homo sapiens OX=9606 GN=P4HB PE=1 SV=3	FALSE	0	38.7493	26.7717	13	18	13	1	508	57.081	4.87	High		85000000	1.239	42.2476	13
FALSE	High	Master Protein	Q16576	Histone-binding protein RBBP7 OS=Homo sapiens OX=9606 GN=RBBP7 PE=1 SV=1	FALSE	0	20.9902	20.7059	7	9	3	1	425	47.79	5.05	High		80000000	1.239	24.257	7
FALSE	High	Master Protein	Q09028	Histone-binding protein RBBP4 OS=Homo sapiens OX=9606 GN=RBBP4 PE=1 SV=3	FALSE	0	19.9706	20.2353	7	8	3	1	425	47.626	4.89	High		120000000	1.239	21.1987	7
FALSE	High	Master Protein	Q9ULV4	Coronin-1C OS=Homo sapiens OX=9606 GN=CORO1C PE=1 SV=1	FALSE	0	26.4415	21.308	8	14	8	1	474	53.215	7.08	High		140000000	1.219	33.9306	8
FALSE	High	Master Protein	Q9BZZ5	Apoptosis inhibitor 5 OS=Homo sapiens OX=9606 GN=API5 PE=1 SV=3	FALSE	0	33.5437	25.9542	10	17	10	1	524	58.968	7.34	High		140000000	1.202	34.8697	10
FALSE	High	Master Protein	P78527	DNA-dependent protein kinase catalytic subunit OS=Homo sapiens OX=9606 GN=PRKDC PE=1 SV=3	FALSE	0	249.823	23.4496	84	110	84	1	4128	468.788	7.12	High		240000000	1.167	259.747	84
FALSE	High	Master Protein	Q12906	Interleukin enhancer-binding factor 3 OS=Homo sapiens OX=9606 GN=ILF3 PE=1 SV=3	FALSE	0	50.6232	20.3579	14	18	14	1	894	95.279	8.76	High		150000000	1.154	46.2699	14
FALSE	High	Master Protein	P39748	Flap endonuclease 1 OS=Homo sapiens OX=9606 GN=FEN1 PE=1 SV=1	FALSE	0	32.3423	28.6842	7	14	7	1	380	42.566	8.62	High		200000000	1.154	40.7552	7
FALSE	High	Master Protein	Q8NFW8	N-acylneuraminate cytidylyltransferase OS=Homo sapiens OX=9606 GN=CMAS PE=1 SV=2	FALSE	0	29.266	26.9585	10	10	10	1	434	48.349	7.93	High		120000000	1.154	25.8258	10
FALSE	High	Master Protein	P24534	Elongation factor 1-beta OS=Homo sapiens OX=9606 GN=EEF1B2 PE=1 SV=3	FALSE	0	27.9468	24.4444	4	7	4	1	225	24.748	4.67	High		270000000	1.154	23.4286	4
FALSE	High	Master Protein	O75131	Copine-3 OS=Homo sapiens OX=9606 GN=CPNE3 PE=1 SV=1	FALSE	0	27.0302	19.1806	8	11	8	1	537	60.092	5.85	High		72000000	1.154	21.9229	8
FALSE	High	Master Protein	Q13283	Ras GTPase-activating protein-binding protein 1 OS=Homo sapiens OX=9606 GN=G3BP1 PE=1 SV=1	FALSE	0	25.8389	21.6738	7	9	7	1	466	52.132	5.52	High		80000000	1.154	21.4575	7
FALSE	High	Master Protein	Q9BUF5	Tubulin beta-6 chain OS=Homo sapiens OX=9606 GN=TUBB6 PE=1 SV=1	FALSE	0	25.2609	22.4215	8	19	4	1	446	49.825	4.88	High		38000000	1.154	48.2734	8
FALSE	High	Master Protein	Q15019	Septin-2 OS=Homo sapiens OX=9606 GN=SEPT2 PE=1 SV=1	FALSE	0	16.8632	22.9917	7	7	7	1	361	41.461	6.6	High		76000000	1.154	17.0099	7
FALSE	High	Master Protein	P09661	U2 small nuclear ribonucleoprotein A' OS=Homo sapiens OX=9606 GN=SNRPA1 PE=1 SV=2	FALSE	0	16.3584	24.3137	4	5	4	1	255	28.398	8.62	High		40000000	1.154	14.6157	4
FALSE	High	Master Protein	Q9Y224	RNA transcription, translation and transport factor protein OS=Homo sapiens OX=9606 GN=RTRAF PE=1 SV=1	FALSE	0	15.8824	29.5082	6	8	6	1	244	28.051	6.65	High		47000000	1.154	16.4154	6
FALSE	High	Master Protein	Q15365	Poly(rC)-binding protein 1 OS=Homo sapiens OX=9606 GN=PCBP1 PE=1 SV=2	FALSE	0	14.2617	22.4719	6	8	3	1	356	37.474	7.09	High		72000000	1.154	19.051	6
FALSE	High	Master Protein	O75937	DnaJ homolog subfamily C member 8 OS=Homo sapiens OX=9606 GN=DNAJC8 PE=1 SV=2	FALSE	0	13.7549	19.7628	4	6	4	1	253	29.823	9.06	High		100000000	1.154	13.6582	4
FALSE	High	Master Protein	Q99729	Heterogeneous nuclear ribonucleoprotein A/B OS=Homo sapiens OX=9606 GN=HNRNPAB PE=1 SV=2	FALSE	0	13.666	16.2651	4	12	3	1	332	36.202	8.21	High		82000000	1.154	28.9995	4
FALSE	High	Master Protein	P55769	NHP2-like protein 1 OS=Homo sapiens OX=9606 GN=SNU13 PE=1 SV=3	FALSE	0	11.495	27.3438	3	3	3	1	128	14.165	8.46	High		58000000	1.154	8.51219	3
FALSE	High	Master Protein	P13073	Cytochrome c oxidase subunit 4 isoform 1, mitochondrial OS=Homo sapiens OX=9606 GN=COX4I1 PE=1 SV=1	FALSE	0	9.86071	26.0355	4	5	4	1	169	19.564	9.51	High		58000000	1.154	13.0497	4
FALSE	High	Master Protein	Q03135	Caveolin-1 OS=Homo sapiens OX=9606 GN=CAV1 PE=1 SV=4	FALSE	0	9.2537	29.2135	4	4	4	1	178	20.458	6.02	High		51000000	1.154	9.35548	4
FALSE	High	Master Protein	O43670	BUB3-interacting and GLEBS motif-containing protein ZNF207 OS=Homo sapiens OX=9606 GN=ZNF207 PE=1 SV=1	FALSE	0	6.85388	5.43933	2	4	2	1	478	50.717	9.1	High		90000000	1.154	9.57675	2
FALSE	High	Master Protein	Q9BWJ5	Splicing factor 3B subunit 5 OS=Homo sapiens OX=9606 GN=SF3B5 PE=1 SV=1	FALSE	0	4.23852	32.5581	2	2	2	1	86	10.129	6.35	High		37000000	1.154	4.40585	2
FALSE	High	Master Protein	P0CW20	LIM and senescent cell antigen-like-containing domain protein 4 OS=Homo sapiens OX=9606 GN=LIMS4 PE=1 SV=1	FALSE	0	3.83833	13.6752	1	2	1	1	117	13.242	5.49	High		24000000	1.154	2.64799	1
FALSE	High	Master Protein	A6NCE7	Microtubule-associated proteins 1A/1B light chain 3 beta 2 OS=Homo sapiens OX=9606 GN=MAP1LC3B2 PE=2 SV=1	FALSE	0	3.35728	16.8	2	3	2	1	125	14.619	8.68	High		68000000	1.154	6.39442	2
FALSE	High	Master Protein	O00483	Cytochrome c oxidase subunit NDUFA4 OS=Homo sapiens OX=9606 GN=NDUFA4 PE=1 SV=1	FALSE	0	3.14461	24.6914	2	2	2	1	81	9.364	9.38	High		38000000	1.154	4.02787	2
FALSE	High	Master Protein	P62861	40S ribosomal protein S30 OS=Homo sapiens OX=9606 GN=FAU PE=1 SV=1	FALSE	0	2.99268	16.9492	1	3	1	1	59	6.644	12.15	High		150000000	1.154	6.9012	1
FALSE	High	Master Protein	P06454	Prothymosin alpha OS=Homo sapiens OX=9606 GN=PTMA PE=1 SV=2	FALSE	0.000847458	2.67944	12.6126	1	2	1	1	111	12.196	3.78	High		21000000	1.154	2.28989	1
FALSE	High	Master Protein	O75956	Cyclin-dependent kinase 2-associated protein 2 OS=Homo sapiens OX=9606 GN=CDK2AP2 PE=1 SV=1	FALSE	0.00241935	1.77495	7.93651	1	1	1	1	126	13.093	9.48	High		7200000	1.154	0	1
FALSE	High	Master Protein	Q16666	Gamma-interferon-inducible protein 16 OS=Homo sapiens OX=9606 GN=IFI16 PE=1 SV=3	FALSE	0	45.7518	23.5669	15	22	15	1	785	88.199	9.28	High		150000000	1.121	41.6501	15
FALSE	High	Master Protein	P43243	Matrin-3 OS=Homo sapiens OX=9606 GN=MATR3 PE=1 SV=2	FALSE	0	40.8204	18.536	15	19	15	1	847	94.565	6.25	High		78000000	1.121	40.9962	15
FALSE	High	Master Protein	P13667	Protein disulfide-isomerase A4 OS=Homo sapiens OX=9606 GN=PDIA4 PE=1 SV=2	FALSE	0	31.8023	28.3721	15	16	15	1	645	72.887	5.07	High		95000000	1.119	34.8795	15
FALSE	High	Master Protein	Q9ULW0	Targeting protein for Xklp2 OS=Homo sapiens OX=9606 GN=TPX2 PE=1 SV=2	FALSE	0	27.5825	21.5529	13	19	13	1	747	85.6	9.23	High		88000000	1.116	39.6775	13
FALSE	High	Master Protein	P40227	T-complex protein 1 subunit zeta OS=Homo sapiens OX=9606 GN=CCT6A PE=1 SV=3	FALSE	0	21.8621	26.177	10	11	10	1	531	57.988	6.68	High		63000000	1.102	22.7246	10
FALSE	High	Master Protein	Q13418	Integrin-linked protein kinase OS=Homo sapiens OX=9606 GN=ILK PE=1 SV=2	FALSE	0	14.1596	18.1416	9	9	9	1	452	51.386	8.07	High	Acetyl [N-Term]	48000000	1.096	15.5493	9
FALSE	High	Master Protein	P18754	Regulator of chromosome condensation OS=Homo sapiens OX=9606 GN=RCC1 PE=1 SV=1	FALSE	0	17.2012	14.7268	5	7	5	1	421	44.941	7.52	High		150000000	1.069	18.8886	5
FALSE	High	Master Protein	Q15637	Splicing factor 1 OS=Homo sapiens OX=9606 GN=SF1 PE=1 SV=4	FALSE	0	13.3906	7.19875	5	7	5	1	639	68.286	8.98	High		49000000	1.054	13.5607	5
FALSE	High	Master Protein	Q92945	Far upstream element-binding protein 2 OS=Homo sapiens OX=9606 GN=KHSRP PE=1 SV=4	FALSE	0	43.7557	22.2222	13	16	12	1	711	73.07	7.3	High		160000000	1.04	41.3885	13
FALSE	High	Master Protein	P62753	40S ribosomal protein S6 OS=Homo sapiens OX=9606 GN=RPS6 PE=1 SV=1	FALSE	0	14.3537	18.8755	4	9	4	1	249	28.663	10.84	High		320000000	1.031	24.9074	4
FALSE	High	Master Protein	P0DME0	Protein SETSIP OS=Homo sapiens OX=9606 GN=SETSIP PE=1 SV=1	FALSE	0	11.6602	18.2119	4	5	4	1	302	34.861	4.31	High		220000000	1.031	10.5325	4
FALSE	High	Master Protein	Q16527	Cysteine and glycine-rich protein 2 OS=Homo sapiens OX=9606 GN=CSRP2 PE=1 SV=3	FALSE	0	11.4115	24.8705	4	4	4	1	193	20.94	8.62	High		46000000	1.031	9.26349	4
FALSE	High	Master Protein	P82979	SAP domain-containing ribonucleoprotein OS=Homo sapiens OX=9606 GN=SARNP PE=1 SV=3	FALSE	0	9.47141	22.8571	4	5	4	1	210	23.656	6.42	High		72000000	1.031	11.564	4
FALSE	High	Master Protein	P59998	Actin-related protein 2/3 complex subunit 4 OS=Homo sapiens OX=9606 GN=ARPC4 PE=1 SV=3	FALSE	0	8.15314	23.2143	4	6	4	1	168	19.654	8.43	High		58000000	1.031	15.1827	4
FALSE	High	Master Protein	Q01844	RNA-binding protein EWS OS=Homo sapiens OX=9606 GN=EWSR1 PE=1 SV=1	FALSE	0	19.0134	12.1951	6	10	6	1	656	68.436	9.33	High		180000000	1.015	26.1005	6
FALSE	High	Master Protein	Q13347	Eukaryotic translation initiation factor 3 subunit I OS=Homo sapiens OX=9606 GN=EIF3I PE=1 SV=1	FALSE	0	14.6583	18.1538	6	7	6	1	325	36.479	5.64	High		42000000	1.015	14.9211	6
FALSE	High	Master Protein	P29692	Elongation factor 1-delta OS=Homo sapiens OX=9606 GN=EEF1D PE=1 SV=5	FALSE	0	27.8059	29.8932	6	7	6	1	281	31.103	5.01	High		240000000	0.995	22.3398	6
FALSE	High	Master Protein	P57721	Poly(rC)-binding protein 3 OS=Homo sapiens OX=9606 GN=PCBP3 PE=2 SV=2	FALSE	0	11.5917	17.5202	5	7	1	1	371	39.44	8.07	High		57000000	0.995	16.7856	5
FALSE	High	Master Protein	P83731	60S ribosomal protein L24 OS=Homo sapiens OX=9606 GN=RPL24 PE=1 SV=1	FALSE	0	10.3816	19.7452	3	7	3	1	157	17.768	11.25	High		290000000	0.995	19.6727	3
FALSE	High	Master Protein	P53999	Activated RNA polymerase II transcriptional coactivator p15 OS=Homo sapiens OX=9606 GN=SUB1 PE=1 SV=3	FALSE	0	10.0334	26.7717	3	5	3	1	127	14.386	9.6	High		200000000	0.995	14.9653	3
FALSE	High	Master Protein	P43487	Ran-specific GTPase-activating protein OS=Homo sapiens OX=9606 GN=RANBP1 PE=1 SV=1	FALSE	0	7.88694	15.4229	3	3	3	1	201	23.296	5.29	High		60000000	0.995	7.024	3
FALSE	High	Master Protein	P52434	DNA-directed RNA polymerases I, II, and III subunit RPABC3 OS=Homo sapiens OX=9606 GN=POLR2H PE=1 SV=4	FALSE	0	6.91634	26.6667	3	3	3	1	150	17.132	4.68	High		34000000	0.995	6.64407	3
FALSE	High	Master Protein	Q9ULC4	Malignant T-cell-amplified sequence 1 OS=Homo sapiens OX=9606 GN=MCTS1 PE=1 SV=1	FALSE	0	4.77476	19.337	3	3	3	1	181	20.542	8.82	High		24000000	0.995	3.93817	3
FALSE	High	Master Protein	P47813	Eukaryotic translation initiation factor 1A, X-chromosomal OS=Homo sapiens OX=9606 GN=EIF1AX PE=1 SV=2	FALSE	0	4.77095	21.5278	3	3	3	1	144	16.45	5.24	High		38000000	0.995	4.2372	3
FALSE	High	Master Protein	O43390	Heterogeneous nuclear ribonucleoprotein R OS=Homo sapiens OX=9606 GN=HNRNPR PE=1 SV=1	FALSE	0	33.3644	20.2212	12	18	7	1	633	70.899	8.13	High		74000000	0.962	29.3454	12
FALSE	High	Master Protein	Q9Y265	RuvB-like 1 OS=Homo sapiens OX=9606 GN=RUVBL1 PE=1 SV=1	FALSE	0	18.1858	20.8333	7	7	7	1	456	50.196	6.42	High		49000000	0.957	16.7447	7
FALSE	High	Master Protein	P06576	ATP synthase subunit beta, mitochondrial OS=Homo sapiens OX=9606 GN=ATP5F1B PE=1 SV=3	FALSE	0	25.2994	21.7391	9	9	9	1	529	56.525	5.4	High		100000000	0.951	21.6423	9
FALSE	High	Master Protein	P07195	L-lactate dehydrogenase B chain OS=Homo sapiens OX=9606 GN=LDHB PE=1 SV=2	FALSE	0	21.6551	17.3653	5	8	5	1	334	36.615	6.05	High		100000000	0.931	21.0889	5
FALSE	High	Master Protein	P21291	Cysteine and glycine-rich protein 1 OS=Homo sapiens OX=9606 GN=CSRP1 PE=1 SV=3	FALSE	0	17.9444	34.1969	4	4	4	1	193	20.554	8.57	High		53000000	0.931	12.2117	4
FALSE	High	Master Protein	P31942	Heterogeneous nuclear ribonucleoprotein H3 OS=Homo sapiens OX=9606 GN=HNRNPH3 PE=1 SV=2	FALSE	0	12.9722	20.2312	6	7	5	1	346	36.903	6.87	High		41000000	0.931	14.4155	6
FALSE	High	Master Protein	P26373	60S ribosomal protein L13 OS=Homo sapiens OX=9606 GN=RPL13 PE=1 SV=4	FALSE	0	11.9152	19.9052	4	10	4	1	211	24.247	11.65	High		340000000	0.931	27.9338	4
FALSE	High	Master Protein	P84090	Enhancer of rudimentary homolog OS=Homo sapiens OX=9606 GN=ERH PE=1 SV=1	FALSE	0	6.43313	26.9231	2	2	2	1	104	12.251	5.92	High		42000000	0.931	4.84417	2
FALSE	High	Master Protein	P49458	Signal recognition particle 9 kDa protein OS=Homo sapiens OX=9606 GN=SRP9 PE=1 SV=2	FALSE	0	5.87625	22.093	2	3	2	1	86	10.105	7.97	High		110000000	0.931	7.74283	2
FALSE	High	Master Protein	O75531	Barrier-to-autointegration factor OS=Homo sapiens OX=9606 GN=BANF1 PE=1 SV=1	FALSE	0	3.60736	34.8315	2	4	2	1	89	10.052	6.09	High		190000000	0.931	11.5313	2
FALSE	High	Master Protein	P62841	40S ribosomal protein S15 OS=Homo sapiens OX=9606 GN=RPS15 PE=1 SV=2	FALSE	0	3.10775	17.2414	2	3	2	1	145	17.029	10.39	High		88000000	0.931	6.21513	2
FALSE	High	Master Protein	O00139	Kinesin-like protein KIF2A OS=Homo sapiens OX=9606 GN=KIF2A PE=1 SV=3	FALSE	0	25.438	16.7139	13	14	12	1	706	79.905	6.68	High		55000000	0.917	21.3487	13
FALSE	High	Master Protein	P39656	Dolichyl-diphosphooligosaccharide--protein glycosyltransferase 48 kDa subunit OS=Homo sapiens OX=9606 GN=DDOST PE=1 SV=4	FALSE	0	23.2506	25	7	7	7	1	456	50.769	6.55	High		67000000	0.905	19.7547	7
FALSE	High	Master Protein	Q9NVA2	Septin-11 OS=Homo sapiens OX=9606 GN=SEPT11 PE=1 SV=3	FALSE	0	15.2182	17.2494	7	11	6	1	429	49.367	6.81	High		63000000	0.905	23.8281	7
FALSE	High	Master Protein	Q9BR76	Coronin-1B OS=Homo sapiens OX=9606 GN=CORO1B PE=1 SV=1	FALSE	0	14.4826	18.4049	7	7	7	1	489	54.2	5.88	High		72000000	0.905	13.8526	7
FALSE	High	Master Protein	P21796	Voltage-dependent anion-selective channel protein 1 OS=Homo sapiens OX=9606 GN=VDAC1 PE=1 SV=2	FALSE	0	19.3043	20.1413	5	8	5	1	283	30.754	8.54	High		220000000	0.896	18.311	5
FALSE	High	Master Protein	P35232	Prohibitin OS=Homo sapiens OX=9606 GN=PHB PE=1 SV=1	FALSE	0	12.9212	19.4853	5	5	5	1	272	29.786	5.76	High		68000000	0.896	10.6069	5
FALSE	High	Master Protein	Q14847	LIM and SH3 domain protein 1 OS=Homo sapiens OX=9606 GN=LASP1 PE=1 SV=2	FALSE	0	8.99709	19.1571	5	5	5	1	261	29.698	7.05	High		36000000	0.896	9.8878	5
FALSE	High	Master Protein	Q07065	Cytoskeleton-associated protein 4 OS=Homo sapiens OX=9606 GN=CKAP4 PE=1 SV=2	FALSE	0	37.4021	24.0864	13	14	13	1	602	65.983	5.92	High		87000000	0.891	31.975	13
FALSE	High	Master Protein	P51659	Peroxisomal multifunctional enzyme type 2 OS=Homo sapiens OX=9606 GN=HSD17B4 PE=1 SV=3	FALSE	0	39.5369	21.6033	12	14	12	1	736	79.636	8.84	High		98000000	0.874	39.3136	12
FALSE	High	Master Protein	Q9NR30	Nucleolar RNA helicase 2 OS=Homo sapiens OX=9606 GN=DDX21 PE=1 SV=5	FALSE	0	27.221	17.6245	12	13	12	1	783	87.29	9.28	High		100000000	0.874	29.8878	12
FALSE	High	Master Protein	P61160	Actin-related protein 2 OS=Homo sapiens OX=9606 GN=ACTR2 PE=1 SV=1	FALSE	0	21.2379	21.3198	7	8	7	1	394	44.732	6.74	High		97000000	0.874	18.6866	7
FALSE	High	Master Protein	P12236	ADP/ATP translocase 3 OS=Homo sapiens OX=9606 GN=SLC25A6 PE=1 SV=4	FALSE	0	10.7696	18.1208	6	11	1	1	298	32.845	9.74	High		26000000	0.874	20.1119	6
FALSE	High	Master Protein	P62244	40S ribosomal protein S15a OS=Homo sapiens OX=9606 GN=RPS15A PE=1 SV=2	FALSE	0	8.4726	23.8462	3	7	3	1	130	14.83	10.13	High		190000000	0.874	15.2161	3
FALSE	High	Master Protein	P11233	Ras-related protein Ral-A OS=Homo sapiens OX=9606 GN=RALA PE=1 SV=1	FALSE	0	7.24	16.0194	3	3	3	1	206	23.552	7.11	High		27000000	0.874	6.92797	3
FALSE	High	Master Protein	P08579	U2 small nuclear ribonucleoprotein B'' OS=Homo sapiens OX=9606 GN=SNRPB2 PE=1 SV=1	FALSE	0	5.05621	11.1111	3	6	1	1	225	25.47	9.72	High		51000000	0.874	12.5374	3
FALSE	High	Master Protein	P01033	Metalloproteinase inhibitor 1 OS=Homo sapiens OX=9606 GN=TIMP1 PE=1 SV=1	FALSE	0	4.11272	13.0435	3	3	3	1	207	23.156	8.1	High		23000000	0.874	5.48996	3
FALSE	High	Master Protein	P55209	Nucleosome assembly protein 1-like 1 OS=Homo sapiens OX=9606 GN=NAP1L1 PE=1 SV=1	FALSE	0	17.6626	11.509	3	6	3	1	391	45.346	4.46	High		91000000	0.848	15.5397	3
FALSE	High	Master Protein	Q07955	Serine/arginine-rich splicing factor 1 OS=Homo sapiens OX=9606 GN=SRSF1 PE=1 SV=2	FALSE	0	7.80657	16.129	4	6	4	1	248	27.728	10.36	High		73000000	0.848	13.9348	4
FALSE	High	Master Protein	P34897	Serine hydroxymethyltransferase, mitochondrial OS=Homo sapiens OX=9606 GN=SHMT2 PE=1 SV=3	FALSE	0	21.8988	19.0476	9	13	9	1	504	55.958	8.53	High		86000000	0.84	30.1757	9
FALSE	High	Master Protein	O15143	Actin-related protein 2/3 complex subunit 1B OS=Homo sapiens OX=9606 GN=ARPC1B PE=1 SV=3	FALSE	0	11.3674	17.4731	5	5	5	1	372	40.923	8.35	High		42000000	0.833	8.0098	5
FALSE	High	Master Protein	P02768	Serum albumin OS=Homo sapiens OX=9606 GN=ALB PE=1 SV=2	TRUE	0	33.8016	8.21018	6	55	6	1	609	69.321	6.28	High		30000000000	0.828	123.902	6
FALSE	High	Master Protein	Q16630	Cleavage and polyadenylation specificity factor subunit 6 OS=Homo sapiens OX=9606 GN=CPSF6 PE=1 SV=2	FALSE	0	20.2014	13.7931	6	6	6	1	551	59.173	7.15	High		98000000	0.823	16.1686	6
FALSE	High	Master Protein	Q8NBS9	Thioredoxin domain-containing protein 5 OS=Homo sapiens OX=9606 GN=TXNDC5 PE=1 SV=2	FALSE	0	25.0384	18.9815	6	8	6	1	432	47.599	5.97	High		85000000	0.817	23.4223	6
FALSE	High	Master Protein	Q9H4M9	EH domain-containing protein 1 OS=Homo sapiens OX=9606 GN=EHD1 PE=1 SV=2	FALSE	0	23.2519	21.7228	9	9	6	1	534	60.589	6.83	High		43000000	0.808	20.1021	9
FALSE	High	Master Protein	Q8NE71	ATP-binding cassette sub-family F member 1 OS=Homo sapiens OX=9606 GN=ABCF1 PE=1 SV=2	FALSE	0	40.5428	20.7101	13	14	13	1	845	95.866	6.8	High		87000000	0.8	31.6034	13
FALSE	High	Master Protein	P38646	Stress-70 protein, mitochondrial OS=Homo sapiens OX=9606 GN=HSPA9 PE=1 SV=2	FALSE	0	29.7712	17.8203	11	12	11	1	679	73.635	6.16	High		95000000	0.778	29.8463	11
FALSE	High	Master Protein	P11940	Polyadenylate-binding protein 1 OS=Homo sapiens OX=9606 GN=PABPC1 PE=1 SV=2	FALSE	0	25.8406	19.0252	10	10	5	1	636	70.626	9.5	High		49000000	0.778	25.7836	10
FALSE	High	Master Protein	Q9UHD8	Septin-9 OS=Homo sapiens OX=9606 GN=SEPT9 PE=1 SV=2	FALSE	0	21.6855	18.7713	9	10	9	1	586	65.361	8.97	High		79000000	0.778	19.1973	9
FALSE	High	Master Protein	Q9BWF3	RNA-binding protein 4 OS=Homo sapiens OX=9606 GN=RBM4 PE=1 SV=1	FALSE	0	19.5365	23.0769	6	6	6	1	364	40.289	7.08	High		45000000	0.778	14.7883	6
FALSE	High	Master Protein	Q01085	Nucleolysin TIAR OS=Homo sapiens OX=9606 GN=TIAL1 PE=1 SV=1	FALSE	0	11.1196	16.5333	5	5	2	1	375	41.564	7.74	High		43000000	0.778	9.33587	5
FALSE	High	Master Protein	P30626	Sorcin OS=Homo sapiens OX=9606 GN=SRI PE=1 SV=1	FALSE	0	10.349	16.6667	3	5	3	1	198	21.662	5.59	High		71000000	0.778	12.8327	3
FALSE	High	Master Protein	O43809	Cleavage and polyadenylation specificity factor subunit 5 OS=Homo sapiens OX=9606 GN=NUDT21 PE=1 SV=1	FALSE	0	9.80425	19.8238	4	4	4	1	227	26.211	8.82	High		110000000	0.778	7.81852	4
FALSE	High	Master Protein	P62304	Small nuclear ribonucleoprotein E OS=Homo sapiens OX=9606 GN=SNRPE PE=1 SV=1	FALSE	0	9.67285	27.1739	1	1	1	1	92	10.797	9.44	High		360000000	0.778	5.55439	1
FALSE	High	Master Protein	Q9H1E3	Nuclear ubiquitous casein and cyclin-dependent kinase substrate 1 OS=Homo sapiens OX=9606 GN=NUCKS1 PE=1 SV=1	FALSE	0	9.1022	21.3992	3	3	3	1	243	27.28	5.08	High		68000000	0.778	5.11021	3
FALSE	High	Master Protein	P52907	F-actin-capping protein subunit alpha-1 OS=Homo sapiens OX=9606 GN=CAPZA1 PE=1 SV=3	FALSE	0	9.10217	22.3776	4	5	4	1	286	32.902	5.69	High		62000000	0.778	9.1562	4
FALSE	High	Master Protein	Q9Y237	Peptidyl-prolyl cis-trans isomerase NIMA-interacting 4 OS=Homo sapiens OX=9606 GN=PIN4 PE=1 SV=1	FALSE	0	7.94745	16.7939	2	3	2	1	131	13.801	9.77	High		79000000	0.778	8.22345	2
FALSE	High	Master Protein	A6NIZ1	Ras-related protein Rap-1b-like protein OS=Homo sapiens OX=9606 PE=2 SV=1	FALSE	0	6.74925	20.1087	3	5	3	1	184	20.912	5.48	High		43000000	0.778	13.1774	3
FALSE	High	Master Protein	Q9UKD2	mRNA turnover protein 4 homolog OS=Homo sapiens OX=9606 GN=MRTO4 PE=1 SV=2	FALSE	0	6.37624	17.9916	4	4	4	1	239	27.543	8.29	High		29000000	0.778	4.68784	4
FALSE	High	Master Protein	P67870	Casein kinase II subunit beta OS=Homo sapiens OX=9606 GN=CSNK2B PE=1 SV=1	FALSE	0	5.53297	12.5581	3	3	3	1	215	24.926	5.55	High		35000000	0.778	2.54735	3
FALSE	High	Master Protein	P09012	U1 small nuclear ribonucleoprotein A OS=Homo sapiens OX=9606 GN=SNRPA PE=1 SV=3	FALSE	0	5.22196	8.86525	3	6	1	1	282	31.259	9.83	High			0.778	12.7045	3
FALSE	High	Master Protein	Q9UDW1	Cytochrome b-c1 complex subunit 9 OS=Homo sapiens OX=9606 GN=UQCR10 PE=1 SV=3	FALSE	0	4.82478	26.9841	1	1	1	1	63	7.304	9.47	High		53000000	0.778	3.11848	1
FALSE	High	Master Protein	P60059	Protein transport protein Sec61 subunit gamma OS=Homo sapiens OX=9606 GN=SEC61G PE=1 SV=1	FALSE	0	3.36071	17.6471	1	2	1	1	68	7.736	9.99	High	Acetyl [N-Term]		0.778	4.28749	1
FALSE	Medium	Master Protein	O95166	Gamma-aminobutyric acid receptor-associated protein OS=Homo sapiens OX=9606 GN=GABARAP PE=1 SV=1	FALSE	0.0115691	1.30742	5.98291	1	1	1	1	117	13.909	8.79	High		21000000	0.778	1.78554	1
FALSE	High	Master Protein	P26038	Moesin OS=Homo sapiens OX=9606 GN=MSN PE=1 SV=3	FALSE	0	21.4065	18.1976	10	13	5	1	577	67.778	6.4	High		20000000	0.753	16.832	10
FALSE	High	Master Protein	P25705	ATP synthase subunit alpha, mitochondrial OS=Homo sapiens OX=9606 GN=ATP5F1A PE=1 SV=1	FALSE	0	28.3981	20.0723	9	9	9	1	553	59.714	9.13	High		67000000	0.751	22.6018	9
FALSE	High	Master Protein	P38159	RNA-binding motif protein, X chromosome OS=Homo sapiens OX=9606 GN=RBMX PE=1 SV=3	FALSE	0	21.3944	18.6701	7	11	7	1	391	42.306	10.05	High	Acetyl [N-Term]	98000000	0.748	28.1808	7
FALSE	High	Master Protein	P78347	General transcription factor II-I OS=Homo sapiens OX=9606 GN=GTF2I PE=1 SV=2	FALSE	0	41.8155	18.2365	14	18	14	1	998	112.346	6.39	High		130000000	0.746	48.8532	14
FALSE	High	Master Protein	Q13547	Histone deacetylase 1 OS=Homo sapiens OX=9606 GN=HDAC1 PE=1 SV=1	FALSE	0	14.8426	18.6722	7	9	3	1	482	55.068	5.48	High		50000000	0.743	14.7919	7
FALSE	High	Master Protein	Q99986	Serine/threonine-protein kinase VRK1 OS=Homo sapiens OX=9606 GN=VRK1 PE=1 SV=1	FALSE	0	17.2591	22.4747	6	7	6	1	396	45.447	8.91	High		78000000	0.738	19.8113	6
FALSE	High	Master Protein	Q8N684	Cleavage and polyadenylation specificity factor subunit 7 OS=Homo sapiens OX=9606 GN=CPSF7 PE=1 SV=1	FALSE	0	12.435	14.4374	6	6	6	1	471	52.018	8	High		47000000	0.738	9.70293	6
FALSE	High	Master Protein	Q14839	Chromodomain-helicase-DNA-binding protein 4 OS=Homo sapiens OX=9606 GN=CHD4 PE=1 SV=2	FALSE	0	71.0598	16.2657	24	30	24	1	1912	217.867	5.86	High		120000000	0.73	68.7305	24
FALSE	High	Master Protein	P26368	Splicing factor U2AF 65 kDa subunit OS=Homo sapiens OX=9606 GN=U2AF2 PE=1 SV=4	FALSE	0	13.0118	13.6842	5	9	5	1	475	53.467	9.09	High		200000000	0.73	22.8107	5
FALSE	High	Master Protein	P04899	Guanine nucleotide-binding protein G(i) subunit alpha-2 OS=Homo sapiens OX=9606 GN=GNAI2 PE=1 SV=3	FALSE	0	12.7474	14.3662	4	7	2	1	355	40.425	5.54	High		71000000	0.73	14.8483	4
FALSE	High	Master Protein	O96019	Actin-like protein 6A OS=Homo sapiens OX=9606 GN=ACTL6A PE=1 SV=1	FALSE	0	11.3725	13.986	5	5	5	1	429	47.43	5.6	High		62000000	0.73	8.92258	5
FALSE	High	Master Protein	Q00325	Phosphate carrier protein, mitochondrial OS=Homo sapiens OX=9606 GN=SLC25A3 PE=1 SV=2	FALSE	0	9.26788	13.8122	5	5	5	1	362	40.069	9.38	High		46000000	0.73	11.5282	5
FALSE	High	Master Protein	Q15029	116 kDa U5 small nuclear ribonucleoprotein component OS=Homo sapiens OX=9606 GN=EFTUD2 PE=1 SV=1	FALSE	0	43.4245	20.9877	14	15	13	1	972	109.366	5	High		66000000	0.727	35.7919	14
FALSE	High	Master Protein	Q15717	ELAV-like protein 1 OS=Homo sapiens OX=9606 GN=ELAVL1 PE=1 SV=2	FALSE	0	11.6698	10.7362	3	4	3	1	326	36.069	9.17	High		65000000	0.719	10.2675	3
FALSE	High	Master Protein	Q4VCS5	Angiomotin OS=Homo sapiens OX=9606 GN=AMOT PE=1 SV=1	FALSE	0	31.868	11.1624	11	13	11	1	1084	118.013	7.64	High		73000000	0.707	33.1696	11
FALSE	High	Master Protein	Q99623	Prohibitin-2 OS=Homo sapiens OX=9606 GN=PHB2 PE=1 SV=2	FALSE	0	18.626	28.0936	6	6	6	1	299	33.276	9.83	High		61000000	0.701	17.0063	6
FALSE	High	Master Protein	P19388	DNA-directed RNA polymerases I, II, and III subunit RPABC1 OS=Homo sapiens OX=9606 GN=POLR2E PE=1 SV=4	FALSE	0	7.17229	14.7619	3	3	3	1	210	24.536	5.95	High		28000000	0.701	6.49831	3
FALSE	High	Master Protein	P46821	Microtubule-associated protein 1B OS=Homo sapiens OX=9606 GN=MAP1B PE=1 SV=2	FALSE	0	70.3039	13.128	25	31	24	1	2468	270.468	4.81	High		100000000	0.696	66.7688	25
FALSE	High	Master Protein	P14314	Glucosidase 2 subunit beta OS=Homo sapiens OX=9606 GN=PRKCSH PE=1 SV=2	FALSE	0	11.4605	10.0379	5	5	5	1	528	59.388	4.41	High		37000000	0.688	8.15611	5
FALSE	High	Master Protein	Q9UHX1	Poly(U)-binding-splicing factor PUF60 OS=Homo sapiens OX=9606 GN=PUF60 PE=1 SV=1	FALSE	0	16.0587	11.8068	6	8	6	1	559	59.838	5.29	High		60000000	0.682	15.0985	6
FALSE	High	Master Protein	O75533	Splicing factor 3B subunit 1 OS=Homo sapiens OX=9606 GN=SF3B1 PE=1 SV=3	FALSE	0	38.8279	15.7975	15	16	15	1	1304	145.738	7.09	High		77000000	0.668	30.6317	15
FALSE	High	Master Protein	P10809	60 kDa heat shock protein, mitochondrial OS=Homo sapiens OX=9606 GN=HSPD1 PE=1 SV=2	FALSE	0	25.7918	17.2775	9	12	9	1	573	61.016	5.87	High		76000000	0.668	32.1854	9
FALSE	High	Master Protein	P40939	Trifunctional enzyme subunit alpha, mitochondrial OS=Homo sapiens OX=9606 GN=HADHA PE=1 SV=2	FALSE	0	19.3311	16.6448	9	10	9	1	763	82.947	9.04	High		30000000	0.668	14.9177	9
FALSE	High	Master Protein	P17987	T-complex protein 1 subunit alpha OS=Homo sapiens OX=9606 GN=TCP1 PE=1 SV=1	FALSE	0	18.1269	17.8058	8	8	8	1	556	60.306	6.11	High		56000000	0.668	19.9622	8
FALSE	High	Master Protein	P12532	Creatine kinase U-type, mitochondrial OS=Homo sapiens OX=9606 GN=CKMT1A PE=1 SV=1	FALSE	0	16.2693	24.2206	6	6	6	1	417	47.007	8.34	High		74000000	0.668	15.8707	6
FALSE	High	Master Protein	O95400	CD2 antigen cytoplasmic tail-binding protein 2 OS=Homo sapiens OX=9606 GN=CD2BP2 PE=1 SV=1	FALSE	0	11.1	13.4897	4	4	4	1	341	37.623	4.61	High		36000000	0.668	7.34878	4
FALSE	High	Master Protein	Q96Q83	Alpha-ketoglutarate-dependent dioxygenase alkB homolog 3 OS=Homo sapiens OX=9606 GN=ALKBH3 PE=1 SV=1	FALSE	0	8.95257	22.3776	4	5	4	1	286	33.354	8.4	High		81000000	0.668	11.2931	4
FALSE	High	Master Protein	P09382	Galectin-1 OS=Homo sapiens OX=9606 GN=LGALS1 PE=1 SV=2	FALSE	0	6.92162	20	2	2	2	1	135	14.706	5.5	High		57000000	0.668	6.7262	2
FALSE	High	Master Protein	Q14919	Dr1-associated corepressor OS=Homo sapiens OX=9606 GN=DRAP1 PE=1 SV=3	FALSE	0	5.64678	10.2439	2	3	2	1	205	22.336	5.17	High		48000000	0.668	5.38076	2
FALSE	High	Master Protein	P00403	Cytochrome c oxidase subunit 2 OS=Homo sapiens OX=9606 GN=MT-CO2 PE=1 SV=1	FALSE	0.000847458	2.47731	7.48899	2	2	2	1	227	25.548	4.82	High		94000000	0.668	3.82189	2
FALSE	High	Master Protein	P04843	Dolichyl-diphosphooligosaccharide--protein glycosyltransferase subunit 1 OS=Homo sapiens OX=9606 GN=RPN1 PE=1 SV=1	FALSE	0	29.4369	18.2867	9	9	9	1	607	68.527	6.38	High		76000000	0.658	24.9257	9
FALSE	High	Master Protein	Q12996	Cleavage stimulation factor subunit 3 OS=Homo sapiens OX=9606 GN=CSTF3 PE=1 SV=1	FALSE	0	20.6661	12.2734	9	10	9	1	717	82.869	8.12	High		51000000	0.658	15.6937	9
FALSE	High	Master Protein	P61158	Actin-related protein 3 OS=Homo sapiens OX=9606 GN=ACTR3 PE=1 SV=3	FALSE	0	14.0553	17.7033	5	6	5	1	418	47.341	5.88	High		84000000	0.65	13.4188	5
FALSE	High	Master Protein	P11388	DNA topoisomerase 2-alpha OS=Homo sapiens OX=9606 GN=TOP2A PE=1 SV=3	FALSE	0	43.2757	14.3044	20	21	12	1	1531	174.276	8.72	High		67000000	0.641	33.204	20
FALSE	High	Master Protein	O75534	Cold shock domain-containing protein E1 OS=Homo sapiens OX=9606 GN=CSDE1 PE=1 SV=2	FALSE	0	29.6688	18.1704	12	12	12	1	798	88.829	6.25	High		62000000	0.638	28.9548	12
FALSE	High	Master Protein	Q96PK6	RNA-binding protein 14 OS=Homo sapiens OX=9606 GN=RBM14 PE=1 SV=2	FALSE	0	13.7176	9.71599	6	7	6	1	669	69.449	9.67	High		59000000	0.638	13.9034	6
FALSE	High	Master Protein	Q92769	Histone deacetylase 2 OS=Homo sapiens OX=9606 GN=HDAC2 PE=1 SV=2	FALSE	0	10.8748	18.0328	6	7	2	1	488	55.329	5.91	High		16000000	0.638	10.5583	6
FALSE	High	Master Protein	O75396	Vesicle-trafficking protein SEC22b OS=Homo sapiens OX=9606 GN=SEC22B PE=1 SV=4	FALSE	0	9.09208	14.4186	3	3	3	1	215	24.578	6.92	High		29000000	0.638	8.33116	3
FALSE	High	Master Protein	Q9Y262	Eukaryotic translation initiation factor 3 subunit L OS=Homo sapiens OX=9606 GN=EIF3L PE=1 SV=1	FALSE	0	19.4891	13.2979	7	7	7	1	564	66.684	6.34	High		30000000	0.63	15.0975	7
FALSE	High	Master Protein	P08754	Guanine nucleotide-binding protein G(k) subunit alpha OS=Homo sapiens OX=9606 GN=GNAI3 PE=1 SV=3	FALSE	0	9.94563	9.03955	3	6	1	1	354	40.506	5.69	High			0.624	12.7611	3
FALSE	High	Master Protein	P06753	Tropomyosin alpha-3 chain OS=Homo sapiens OX=9606 GN=TPM3 PE=1 SV=2	FALSE	0	11.8826	16.1404	5	5	3	1	285	32.93	4.72	High		57000000	0.616	10.5084	5
FALSE	High	Master Protein	P43246	DNA mismatch repair protein Msh2 OS=Homo sapiens OX=9606 GN=MSH2 PE=1 SV=1	FALSE	0	23.5883	11.6702	10	11	10	1	934	104.677	5.77	High		58000000	0.613	20.5323	10
FALSE	High	Master Protein	Q02880	DNA topoisomerase 2-beta OS=Homo sapiens OX=9606 GN=TOP2B PE=1 SV=3	FALSE	0	47.8598	14.3911	21	21	13	1	1626	183.152	8	High		48000000	0.607	42.2913	21
FALSE	High	Master Protein	P15311	Ezrin OS=Homo sapiens OX=9606 GN=EZR PE=1 SV=4	FALSE	0	16.5848	12.116	8	11	3	1	586	69.37	6.27	High		66000000	0.604	20.0538	8
FALSE	High	Master Protein	O75643	U5 small nuclear ribonucleoprotein 200 kDa helicase OS=Homo sapiens OX=9606 GN=SNRNP200 PE=1 SV=2	FALSE	0	69.2114	15.0749	26	29	26	1	2136	244.353	6.06	High		70000000	0.596	63.378	26
FALSE	High	Master Protein	Q13310	Polyadenylate-binding protein 4 OS=Homo sapiens OX=9606 GN=PABPC4 PE=1 SV=1	FALSE	0	20.4059	15.3727	8	8	3	1	644	70.738	9.26	High		22000000	0.585	20.0989	8
FALSE	High	Master Protein	P31930	Cytochrome b-c1 complex subunit 1, mitochondrial OS=Homo sapiens OX=9606 GN=UQCRC1 PE=1 SV=3	FALSE	0	11.0883	13.125	5	5	5	1	480	52.612	6.37	High		54000000	0.585	9.32174	5
FALSE	High	Master Protein	Q13151	Heterogeneous nuclear ribonucleoprotein A0 OS=Homo sapiens OX=9606 GN=HNRNPA0 PE=1 SV=1	FALSE	0	9.70771	13.4426	3	3	3	1	305	30.822	9.29	High		83000000	0.585	8.4327	3
FALSE	High	Master Protein	P31483	Nucleolysin TIA-1 isoform p40 OS=Homo sapiens OX=9606 GN=TIA1 PE=1 SV=3	FALSE	0	8.41863	11.658	4	4	1	1	386	42.936	7.74	High		22000000	0.585	7.1726	4
FALSE	High	Master Protein	P04632	Calpain small subunit 1 OS=Homo sapiens OX=9606 GN=CAPNS1 PE=1 SV=1	FALSE	0	7.20212	11.194	3	3	3	1	268	28.298	5.2	High		29000000	0.585	5.30889	3
FALSE	High	Master Protein	P51571	Translocon-associated protein subunit delta OS=Homo sapiens OX=9606 GN=SSR4 PE=1 SV=1	FALSE	0	5.47007	17.341	2	4	2	1	173	18.987	6.15	High		64000000	0.585	6.603	2
FALSE	High	Master Protein	Q96EY4	Translation machinery-associated protein 16 OS=Homo sapiens OX=9606 GN=TMA16 PE=1 SV=2	FALSE	0	5.40169	11.33	2	2	2	1	203	23.849	9.26	High		33000000	0.585	5.15831	2
FALSE	High	Master Protein	Q9BTT0	Acidic leucine-rich nuclear phosphoprotein 32 family member E OS=Homo sapiens OX=9606 GN=ANP32E PE=1 SV=1	FALSE	0	5.1372	12.3134	2	2	2	1	268	30.674	3.85	High		31000000	0.585	5.57895	2
FALSE	High	Master Protein	P60903	Protein S100-A10 OS=Homo sapiens OX=9606 GN=S100A10 PE=1 SV=2	FALSE	0	5.08582	17.5258	1	5	1	1	97	11.196	7.37	High			0.585	17.4342	1
FALSE	High	Master Protein	Q96CT7	Coiled-coil domain-containing protein 124 OS=Homo sapiens OX=9606 GN=CCDC124 PE=1 SV=1	FALSE	0	5.00289	17.9372	3	3	3	1	223	25.82	9.54	High		26000000	0.585	6.40381	3
FALSE	High	Master Protein	P98179	RNA-binding protein 3 OS=Homo sapiens OX=9606 GN=RBM3 PE=1 SV=1	FALSE	0	4.28235	6.36943	1	2	1	1	157	17.16	8.91	High		51000000	0.585	4.08953	1
FALSE	High	Master Protein	P52926	High mobility group protein HMGI-C OS=Homo sapiens OX=9606 GN=HMGA2 PE=1 SV=1	FALSE	0	3.26082	11.9266	1	1	1	1	109	11.825	10.62	High			0.585	3.14906	1
FALSE	High	Master Protein	P62306	Small nuclear ribonucleoprotein F OS=Homo sapiens OX=9606 GN=SNRPF PE=1 SV=1	FALSE	0.000847458	2.44953	9.30233	1	2	1	1	86	9.719	4.67	High		150000000	0.585	6.20622	1
FALSE	High	Master Protein	P62877	E3 ubiquitin-protein ligase RBX1 OS=Homo sapiens OX=9606 GN=RBX1 PE=1 SV=1	FALSE	0.00241935	1.77006	7.40741	1	1	1	1	108	12.266	6.96	High		53000000	0.585	1.96286	1
FALSE	High	Master Protein	P62310	U6 snRNA-associated Sm-like protein LSm3 OS=Homo sapiens OX=9606 GN=LSM3 PE=1 SV=2	FALSE	0.00303951	1.64898	11.7647	1	1	1	1	102	11.838	4.7	High			0.585	2.63056	1
FALSE	High	Master Protein	Q8N4H5	Mitochondrial import receptor subunit TOM5 homolog OS=Homo sapiens OX=9606 GN=TOMM5 PE=1 SV=1	FALSE	0.00964392	1.40263	15.6863	1	1	1	1	51	6.031	9.7	High		4200000	0.585	2.55202	1
FALSE	Medium	Master Protein	Q9BZL1	Ubiquitin-like protein 5 OS=Homo sapiens OX=9606 GN=UBL5 PE=1 SV=1	FALSE	0.0115691	1.34275	12.3288	1	1	1	1	73	8.541	8.44	High		10000000	0.585	1.75885	1
FALSE	High	Master Protein	Q14204	Cytoplasmic dynein 1 heavy chain 1 OS=Homo sapiens OX=9606 GN=DYNC1H1 PE=1 SV=5	FALSE	0	132.156	14.6578	56	60	56	1	4646	532.072	6.4	High		63000000	0.58	122.15	56
FALSE	High	Master Protein	Q9UQE7	Structural maintenance of chromosomes protein 3 OS=Homo sapiens OX=9606 GN=SMC3 PE=1 SV=2	FALSE	0	44.669	16.7625	16	17	16	1	1217	141.454	7.18	High		51000000	0.567	36.9866	16
FALSE	High	Master Protein	P26358	DNA (cytosine-5)-methyltransferase 1 OS=Homo sapiens OX=9606 GN=DNMT1 PE=1 SV=2	FALSE	0	36.9812	13.1188	18	20	18	1	1616	183.05	7.75	High		78000000	0.562	39.3456	18
FALSE	High	Master Protein	P04844	Dolichyl-diphosphooligosaccharide--protein glycosyltransferase subunit 2 OS=Homo sapiens OX=9606 GN=RPN2 PE=1 SV=3	FALSE	0	14.4622	11.8859	6	8	6	1	631	69.241	5.69	High		84000000	0.562	17.6733	6
FALSE	High	Master Protein	Q08170	Serine/arginine-rich splicing factor 4 OS=Homo sapiens OX=9606 GN=SRSF4 PE=1 SV=2	FALSE	0	6.38252	7.08502	4	4	3	1	494	56.645	11.52	High		13000000	0.551	5.66532	4
FALSE	High	Master Protein	Q9UG63	ATP-binding cassette sub-family F member 2 OS=Homo sapiens OX=9606 GN=ABCF2 PE=1 SV=2	FALSE	0	18.549	12.3596	7	7	7	1	623	71.245	7.37	High		57000000	0.546	13.393	7
FALSE	High	Master Protein	P41227	N-alpha-acetyltransferase 10 OS=Homo sapiens OX=9606 GN=NAA10 PE=1 SV=1	FALSE	0	4.47924	12.3404	3	3	3	1	235	26.442	5.64	High		17000000	0.54	6.4709	3
FALSE	High	Master Protein	Q15393	Splicing factor 3B subunit 3 OS=Homo sapiens OX=9606 GN=SF3B3 PE=1 SV=4	FALSE	0	26.1836	10.9285	12	13	12	1	1217	135.492	5.26	High		80000000	0.53	24.9343	12
FALSE	High	Master Protein	Q96I24	Far upstream element-binding protein 3 OS=Homo sapiens OX=9606 GN=FUBP3 PE=1 SV=2	FALSE	0	20.8171	14.3357	7	8	6	1	572	61.602	8.38	High		57000000	0.528	18.1081	7
FALSE	High	Master Protein	P30101	Protein disulfide-isomerase A3 OS=Homo sapiens OX=9606 GN=PDIA3 PE=1 SV=4	FALSE	0	18.1086	19.2079	6	6	6	1	505	56.747	6.35	High		53000000	0.52	14.8057	6
FALSE	High	Master Protein	Q2TAY7	WD40 repeat-containing protein SMU1 OS=Homo sapiens OX=9606 GN=SMU1 PE=1 SV=2	FALSE	0	16.4975	13.6452	5	6	5	1	513	57.507	7.18	High		52000000	0.52	14.0979	5
FALSE	High	Master Protein	P50995	Annexin A11 OS=Homo sapiens OX=9606 GN=ANXA11 PE=1 SV=1	FALSE	0	13.0813	9.30693	4	4	4	1	505	54.355	7.65	High		29000000	0.52	10.1331	4
FALSE	High	Master Protein	P28066	Proteasome subunit alpha type-5 OS=Homo sapiens OX=9606 GN=PSMA5 PE=1 SV=3	FALSE	0	8.95471	21.1618	3	3	3	1	241	26.394	4.79	High		42000000	0.52	7.37038	3
FALSE	High	Master Protein	Q01130	Serine/arginine-rich splicing factor 2 OS=Homo sapiens OX=9606 GN=SRSF2 PE=1 SV=4	FALSE	0	7.70303	11.3122	2	3	2	1	221	25.461	11.85	High		120000000	0.52	9.57138	2
FALSE	High	Master Protein	P39687	Acidic leucine-rich nuclear phosphoprotein 32 family member A OS=Homo sapiens OX=9606 GN=ANP32A PE=1 SV=1	FALSE	0	7.70243	10.8434	2	3	1	1	249	28.568	4.09	High		58000000	0.52	8.14303	2
FALSE	High	Master Protein	Q92688	Acidic leucine-rich nuclear phosphoprotein 32 family member B OS=Homo sapiens OX=9606 GN=ANP32B PE=1 SV=1	FALSE	0	6.43249	12.3506	3	3	2	1	251	28.77	4.06	High		99000000	0.52	6.84761	3
FALSE	High	Master Protein	P15531	Nucleoside diphosphate kinase A OS=Homo sapiens OX=9606 GN=NME1 PE=1 SV=1	FALSE	0	4.57056	19.0789	2	2	2	1	152	17.138	6.19	High		37000000	0.52	4.63441	2
FALSE	High	Master Protein	P08134	Rho-related GTP-binding protein RhoC OS=Homo sapiens OX=9606 GN=RHOC PE=1 SV=1	FALSE	0	4.55386	9.84456	2	2	2	1	193	21.992	6.58	High		50000000	0.52	4.19863	2
FALSE	High	Master Protein	P51114	Fragile X mental retardation syndrome-related protein 1 OS=Homo sapiens OX=9606 GN=FXR1 PE=1 SV=3	FALSE	0	19.9978	15.781	7	9	5	1	621	69.678	6.15	High		58000000	0.512	22.6528	7
FALSE	High	Master Protein	Q12874	Splicing factor 3A subunit 3 OS=Homo sapiens OX=9606 GN=SF3A3 PE=1 SV=1	FALSE	0	13.3943	10.1796	5	6	5	1	501	58.812	5.38	High		51000000	0.509	12.7609	5
FALSE	High	Master Protein	Q6P2Q9	Pre-mRNA-processing-splicing factor 8 OS=Homo sapiens OX=9606 GN=PRPF8 PE=1 SV=2	FALSE	0	49.3211	14.1328	27	28	27	1	2335	273.427	8.84	High		72000000	0.503	41.3905	27
FALSE	High	Master Protein	O15144	Actin-related protein 2/3 complex subunit 2 OS=Homo sapiens OX=9606 GN=ARPC2 PE=1 SV=1	FALSE	0	7.70048	12.6667	4	4	4	1	300	34.311	7.36	High		56000000	0.492	6.24749	4
FALSE	High	Master Protein	P35580	Myosin-10 OS=Homo sapiens OX=9606 GN=MYH10 PE=1 SV=3	FALSE	0	66.1992	13.0061	20	25	9	1	1976	228.858	5.54	High		39000000	0.49	60.0877	20
FALSE	High	Master Protein	P52292	Importin subunit alpha-1 OS=Homo sapiens OX=9606 GN=KPNA2 PE=1 SV=1	FALSE	0	11.7267	9.4518	4	5	4	1	529	57.826	5.4	High		85000000	0.487	12.0661	4
FALSE	High	Master Protein	Q13263	Transcription intermediary factor 1-beta OS=Homo sapiens OX=9606 GN=TRIM28 PE=1 SV=5	FALSE	0	15.8639	9.7006	7	7	7	1	835	88.493	5.77	High		50000000	0.482	11.629	7
FALSE	High	Master Protein	Q92499	ATP-dependent RNA helicase DDX1 OS=Homo sapiens OX=9606 GN=DDX1 PE=1 SV=2	FALSE	0	26.3559	13.9189	8	8	8	1	740	82.38	7.23	High		77000000	0.48	20.6331	8
FALSE	High	Master Protein	P35659	Protein DEK OS=Homo sapiens OX=9606 GN=DEK PE=1 SV=1	FALSE	0	14.6149	12.8	4	5	4	1	375	42.648	8.56	High		110000000	0.468	12.5633	4
FALSE	High	Master Protein	P63208	S-phase kinase-associated protein 1 OS=Homo sapiens OX=9606 GN=SKP1 PE=1 SV=2	FALSE	0	8.22562	15.3374	2	2	2	1	163	18.646	4.54	High		45000000	0.468	5.46321	2
FALSE	High	Master Protein	P23528	Cofilin-1 OS=Homo sapiens OX=9606 GN=CFL1 PE=1 SV=3	FALSE	0	6.46339	13.253	2	2	2	1	166	18.491	8.09	High		51000000	0.468	4.5907	2
FALSE	High	Master Protein	Q99829	Copine-1 OS=Homo sapiens OX=9606 GN=CPNE1 PE=1 SV=1	FALSE	0	6.22807	7.07635	4	4	4	1	537	59.022	5.83	High		26000000	0.468	7.63205	4
FALSE	High	Master Protein	O60869	Endothelial differentiation-related factor 1 OS=Homo sapiens OX=9606 GN=EDF1 PE=1 SV=1	FALSE	0	4.75553	15.5405	2	3	2	1	148	16.359	9.95	High		90000000	0.468	8.74149	2
FALSE	High	Master Protein	P62854	40S ribosomal protein S26 OS=Homo sapiens OX=9606 GN=RPS26 PE=1 SV=3	FALSE	0	4.35494	20.8696	2	4	2	1	115	13.007	11	High		280000000	0.468	9.42022	2
FALSE	High	Master Protein	Q96FQ6	Protein S100-A16 OS=Homo sapiens OX=9606 GN=S100A16 PE=1 SV=1	FALSE	0	3.34419	11.6505	1	1	1	1	103	11.794	6.79	High		66000000	0.468	3.17868	1
FALSE	High	Master Protein	P60468	Protein transport protein Sec61 subunit beta OS=Homo sapiens OX=9606 GN=SEC61B PE=1 SV=2	FALSE	0	3.00802	10.4167	1	2	1	1	96	9.968	11.56	High		130000000	0.468	4.51312	1
FALSE	High	Master Protein	Q9Y3E1	Hepatoma-derived growth factor-related protein 3 OS=Homo sapiens OX=9606 GN=HDGFL3 PE=1 SV=1	FALSE	0	2.92721	7.88177	2	2	1	1	203	22.606	7.99	High			0.468	1.92063	2
FALSE	High	Master Protein	P84095	Rho-related GTP-binding protein RhoG OS=Homo sapiens OX=9606 GN=RHOG PE=1 SV=1	FALSE	0.000847458	2.42084	11.5183	2	2	2	1	191	21.295	8.12	High		14000000	0.468	1.6216	2
FALSE	High	Master Protein	O75915	PRA1 family protein 3 OS=Homo sapiens OX=9606 GN=ARL6IP5 PE=1 SV=1	FALSE	0.0016835	2.00824	10.1064	1	1	1	1	188	21.6	9.77	High		16000000	0.468	2.50218	1
FALSE	Medium	Master Protein	P62312	U6 snRNA-associated Sm-like protein LSm6 OS=Homo sapiens OX=9606 GN=LSM6 PE=1 SV=1	FALSE	0.0115691	1.3362	8.75	1	1	1	1	80	9.122	9.58	High		33000000	0.468	2.3058	1
FALSE	Medium	Master Protein	P05114	Non-histone chromosomal protein HMG-14 OS=Homo sapiens OX=9606 GN=HMGN1 PE=1 SV=3	FALSE	0.0200276	1.07063	13	1	1	1	1	100	10.653	9.6	High		8800000	0.468	2.0699	1
FALSE	Medium	Master Protein	P16220	Cyclic AMP-responsive element-binding protein 1 OS=Homo sapiens OX=9606 GN=CREB1 PE=1 SV=2	FALSE	0.0213058	1.05953	2.6393	1	1	1	1	341	36.666	5.57	High		20000000	0.468	2.1387	1
FALSE	Medium	Master Protein	Q9NPJ8	NTF2-related export protein 2 OS=Homo sapiens OX=9606 GN=NXT2 PE=1 SV=1	FALSE	0.0345515	0.919374	4.92958	1	1	1	1	142	16.218	5.48	High		17000000	0.468	1.6496	1
FALSE	High	Master Protein	Q92922	SWI/SNF complex subunit SMARCC1 OS=Homo sapiens OX=9606 GN=SMARCC1 PE=1 SV=3	FALSE	0	27.7515	9.50226	9	12	5	1	1105	122.79	5.76	High		21000000	0.45	26.4969	9
FALSE	High	Master Protein	Q9H0L4	Cleavage stimulation factor subunit 2 tau variant OS=Homo sapiens OX=9606 GN=CSTF2T PE=1 SV=1	FALSE	0	10.0553	9.25325	5	5	5	1	616	64.396	7.25	High		33000000	0.45	8.94788	5
FALSE	High	Master Protein	P22695	Cytochrome b-c1 complex subunit 2, mitochondrial OS=Homo sapiens OX=9606 GN=UQCRC2 PE=1 SV=3	FALSE	0	10.7397	11.9205	4	4	4	1	453	48.413	8.63	High		34000000	0.445	7.74491	4
FALSE	High	Master Protein	P50454	Serpin H1 OS=Homo sapiens OX=9606 GN=SERPINH1 PE=1 SV=2	FALSE	0	8.59105	8.37321	3	4	3	1	418	46.411	8.69	High		40000000	0.445	9.21872	3
FALSE	High	Master Protein	Q8TAQ2	SWI/SNF complex subunit SMARCC2 OS=Homo sapiens OX=9606 GN=SMARCC2 PE=1 SV=1	FALSE	0	25.6744	7.57825	8	11	4	1	1214	132.797	5.69	High		34000000	0.438	22.5647	8
FALSE	High	Master Protein	P48643	T-complex protein 1 subunit epsilon OS=Homo sapiens OX=9606 GN=CCT5 PE=1 SV=1	FALSE	0	11.9431	13.4935	7	8	6	1	541	59.633	5.66	High		43000000	0.438	10.6997	7
FALSE	High	Master Protein	P49411	Elongation factor Tu, mitochondrial OS=Homo sapiens OX=9606 GN=TUFM PE=1 SV=2	FALSE	0	12.1014	14.6018	5	6	5	1	452	49.51	7.61	High		45000000	0.433	13.3359	5
FALSE	High	Master Protein	O43143	Pre-mRNA-splicing factor ATP-dependent RNA helicase DHX15 OS=Homo sapiens OX=9606 GN=DHX15 PE=1 SV=2	FALSE	0	16.4813	10.4403	7	8	7	1	795	90.875	7.46	High		52000000	0.431	15.8971	7
FALSE	High	Master Protein	Q14444	Caprin-1 OS=Homo sapiens OX=9606 GN=CAPRIN1 PE=1 SV=2	FALSE	0	12.733	7.05219	4	4	4	1	709	78.318	5.25	High		62000000	0.425	10.6054	4
FALSE	High	Master Protein	Q92734	Protein TFG OS=Homo sapiens OX=9606 GN=TFG PE=1 SV=2	FALSE	0	8.20488	6.75	2	3	2	1	400	43.421	5.1	High		180000000	0.425	11.069	2
FALSE	High	Master Protein	P04792	Heat shock protein beta-1 OS=Homo sapiens OX=9606 GN=HSPB1 PE=1 SV=2	FALSE	0	5.81212	12.6829	2	2	2	1	205	22.768	6.4	High		40000000	0.425	5.15671	2
FALSE	High	Master Protein	P60981	Destrin OS=Homo sapiens OX=9606 GN=DSTN PE=1 SV=3	FALSE	0	4.68108	10.303	2	2	2	1	165	18.493	7.85	High		25000000	0.425	2.62788	2
FALSE	High	Master Protein	P80723	Brain acid soluble protein 1 OS=Homo sapiens OX=9606 GN=BASP1 PE=1 SV=2	FALSE	0	4.52427	12.3348	2	2	2	1	227	22.68	4.63	High		50000000	0.425	6.43417	2
FALSE	High	Master Protein	P49755	Transmembrane emp24 domain-containing protein 10 OS=Homo sapiens OX=9606 GN=TMED10 PE=1 SV=2	FALSE	0	3.54557	7.30594	2	2	2	1	219	24.96	7.44	High		18000000	0.425	3.97304	2
FALSE	High	Master Protein	P22061	Protein-L-isoaspartate(D-aspartate) O-methyltransferase OS=Homo sapiens OX=9606 GN=PCMT1 PE=1 SV=4	FALSE	0	3.31974	8.37004	2	2	2	1	227	24.621	7.21	High		27000000	0.425	3.60538	2
FALSE	High	Master Protein	P27816	Microtubule-associated protein 4 OS=Homo sapiens OX=9606 GN=MAP4 PE=1 SV=3	FALSE	0	32.3836	11.2847	11	14	11	1	1152	120.93	5.43	High		140000000	0.422	32.4369	11
FALSE	High	Master Protein	Q9BUQ8	Probable ATP-dependent RNA helicase DDX23 OS=Homo sapiens OX=9606 GN=DDX23 PE=1 SV=3	FALSE	0	17.3482	10	8	8	8	1	820	95.524	9.55	High		33000000	0.416	14.6179	8
FALSE	High	Master Protein	P35241	Radixin OS=Homo sapiens OX=9606 GN=RDX PE=1 SV=1	FALSE	0	13.2918	10.9777	6	8	1	1	583	68.521	6.37	High		8900000	0.413	11.0975	6
FALSE	High	Master Protein	Q99873	Protein arginine N-methyltransferase 1 OS=Homo sapiens OX=9606 GN=PRMT1 PE=1 SV=3	FALSE	0	7.35553	9.97305	3	3	3	1	371	42.434	5.35	High		34000000	0.413	6.71785	3
FALSE	High	Master Protein	P47756	F-actin-capping protein subunit beta OS=Homo sapiens OX=9606 GN=CAPZB PE=1 SV=4	FALSE	0	6.01438	9.74729	3	3	3	1	277	31.331	5.59	High		43000000	0.413	4.57036	3
FALSE	High	Master Protein	Q15084	Protein disulfide-isomerase A6 OS=Homo sapiens OX=9606 GN=PDIA6 PE=1 SV=1	FALSE	0	16.0717	12.0455	4	5	4	1	440	48.091	5.08	High		120000000	0.407	16.0706	4
FALSE	High	Master Protein	Q16181	Septin-7 OS=Homo sapiens OX=9606 GN=SEPT7 PE=1 SV=2	FALSE	0	11.9925	10.5263	4	9	3	1	437	50.648	8.63	High		46000000	0.407	20.2524	4
FALSE	High	Master Protein	P62495	Eukaryotic peptide chain release factor subunit 1 OS=Homo sapiens OX=9606 GN=ETF1 PE=1 SV=3	FALSE	0	11.5244	12.8146	4	5	4	1	437	49	5.71	High		45000000	0.407	11.5973	4
FALSE	High	Master Protein	B5ME19	Eukaryotic translation initiation factor 3 subunit C-like protein OS=Homo sapiens OX=9606 GN=EIF3CL PE=3 SV=1	FALSE	0	13.6305	8.53392	7	7	7	1	914	105.407	5.64	High		44000000	0.399	13.6297	7
FALSE	High	Master Protein	P35606	Coatomer subunit beta' OS=Homo sapiens OX=9606 GN=COPB2 PE=1 SV=2	FALSE	0	16.2588	11.0375	8	8	8	1	906	102.422	5.27	High		35000000	0.389	10.9178	8
FALSE	High	Master Protein	Q14498	RNA-binding protein 39 OS=Homo sapiens OX=9606 GN=RBM39 PE=1 SV=2	FALSE	0	10.4441	8.67925	4	4	4	1	530	59.343	10.1	High		38000000	0.389	8.14951	4
FALSE	High	Master Protein	P17812	CTP synthase 1 OS=Homo sapiens OX=9606 GN=CTPS1 PE=1 SV=2	FALSE	0	9.12644	7.78342	4	6	4	1	591	66.648	6.46	High		23000000	0.389	4.2785	4
FALSE	High	Master Protein	P51148	Ras-related protein Rab-5C OS=Homo sapiens OX=9606 GN=RAB5C PE=1 SV=2	FALSE	0	5.51694	10.6481	2	2	2	1	216	23.468	8.41	High		21000000	0.389	2.61035	2
FALSE	High	Master Protein	Q13243	Serine/arginine-rich splicing factor 5 OS=Homo sapiens OX=9606 GN=SRSF5 PE=1 SV=1	FALSE	0	5.26627	10.2941	3	3	2	1	272	31.245	11.59	High		8600000	0.389	5.78374	3
FALSE	High	Master Protein	O95777	U6 snRNA-associated Sm-like protein LSm8 OS=Homo sapiens OX=9606 GN=LSM8 PE=1 SV=3	FALSE	0	4.53641	16.6667	1	1	1	1	96	10.396	4.48	High		47000000	0.389	3.1061	1
FALSE	High	Master Protein	Q9BSD7	Cancer-related nucleoside-triphosphatase OS=Homo sapiens OX=9606 GN=NTPCR PE=1 SV=1	FALSE	0	3.43115	13.6842	2	2	2	1	190	20.7	9.54	High		31000000	0.389	4.77053	2
FALSE	High	Master Protein	Q9UK45	U6 snRNA-associated Sm-like protein LSm7 OS=Homo sapiens OX=9606 GN=LSM7 PE=1 SV=1	FALSE	0.000847458	2.19736	7.76699	1	1	1	1	103	11.595	5.27	High		31000000	0.389	2.12099	1
FALSE	High	Master Protein	P13987	CD59 glycoprotein OS=Homo sapiens OX=9606 GN=CD59 PE=1 SV=1	FALSE	0.00241935	1.78835	9.375	1	1	1	1	128	14.168	6.48	High		65000000	0.389	2.22611	1
FALSE	High	Master Protein	P61923	Coatomer subunit zeta-1 OS=Homo sapiens OX=9606 GN=COPZ1 PE=1 SV=1	FALSE	0.00674663	1.51117	6.21469	1	1	1	1	177	20.185	4.81	High		23000000	0.389	2.5661	1
FALSE	High	Master Protein	P78371	T-complex protein 1 subunit beta OS=Homo sapiens OX=9606 GN=CCT2 PE=1 SV=4	FALSE	0	12.5483	12.8972	5	5	5	1	535	57.452	6.46	High		40000000	0.377	10.2224	5
FALSE	High	Master Protein	Q99832	T-complex protein 1 subunit eta OS=Homo sapiens OX=9606 GN=CCT7 PE=1 SV=2	FALSE	0	11.8339	13.8122	6	6	6	1	543	59.329	7.65	High		43000000	0.377	11.8614	6
FALSE	High	Master Protein	P29401	Transketolase OS=Homo sapiens OX=9606 GN=TKT PE=1 SV=3	FALSE	0	10.3701	7.38363	5	7	5	1	623	67.835	7.66	High		51000000	0.377	9.57636	5
FALSE	High	Master Protein	O94906	Pre-mRNA-processing factor 6 OS=Homo sapiens OX=9606 GN=PRPF6 PE=1 SV=1	FALSE	0	22.6027	10.0956	9	9	9	1	941	106.858	8.25	High		46000000	0.376	22.4112	9
FALSE	High	Master Protein	Q9Y230	RuvB-like 2 OS=Homo sapiens OX=9606 GN=RUVBL2 PE=1 SV=3	FALSE	0	12.4128	10.3672	4	4	4	1	463	51.125	5.64	High		31000000	0.374	9.81838	4
FALSE	High	Master Protein	P05455	Lupus La protein OS=Homo sapiens OX=9606 GN=SSB PE=1 SV=2	FALSE	0	12.1451	9.80392	4	4	4	1	408	46.808	7.12	High		35000000	0.374	8.8956	4
FALSE	High	Master Protein	P06733	Alpha-enolase OS=Homo sapiens OX=9606 GN=ENO1 PE=1 SV=2	FALSE	0	9.50799	11.0599	4	4	4	1	434	47.139	7.39	High		47000000	0.374	6.72535	4
FALSE	High	Master Protein	Q15424	Scaffold attachment factor B1 OS=Homo sapiens OX=9606 GN=SAFB PE=1 SV=4	FALSE	0	23.1426	9.61749	6	7	1	1	915	102.58	5.47	High		97000000	0.372	18.3122	6
FALSE	High	Master Protein	P52701	DNA mismatch repair protein Msh6 OS=Homo sapiens OX=9606 GN=MSH6 PE=1 SV=2	FALSE	0	21.3055	7.64706	10	11	10	1	1360	152.689	6.9	High		46000000	0.372	22.9285	10
FALSE	High	Master Protein	Q14974	Importin subunit beta-1 OS=Homo sapiens OX=9606 GN=KPNB1 PE=1 SV=2	FALSE	0	18.4443	7.76256	5	7	5	1	876	97.108	4.78	High		65000000	0.369	12.5066	5
FALSE	High	Master Protein	P54577	Tyrosine--tRNA ligase, cytoplasmic OS=Homo sapiens OX=9606 GN=YARS PE=1 SV=4	FALSE	0	14.1309	10.9848	6	7	6	1	528	59.106	7.05	High		41000000	0.369	14.7339	6
FALSE	High	Master Protein	Q9BV38	WD repeat-containing protein 18 OS=Homo sapiens OX=9606 GN=WDR18 PE=1 SV=2	FALSE	0	5.55893	8.10185	3	3	3	1	432	47.375	6.7	High		24000000	0.369	2.46057	3
FALSE	High	Master Protein	P23258	Tubulin gamma-1 chain OS=Homo sapiens OX=9606 GN=TUBG1 PE=1 SV=2	FALSE	0	4.03988	5.54324	3	3	3	1	451	51.138	6.14	High		27000000	0.369	5.48065	3
FALSE	High	Master Protein	Q9NVI7	ATPase family AAA domain-containing protein 3A OS=Homo sapiens OX=9606 GN=ATAD3A PE=1 SV=2	FALSE	0	13.589	9.77918	6	7	6	1	634	71.325	8.98	High		58000000	0.359	14.8419	6
FALSE	High	Master Protein	Q7L1Q6	Basic leucine zipper and W2 domain-containing protein 1 OS=Homo sapiens OX=9606 GN=BZW1 PE=1 SV=1	FALSE	0	9.52178	12.1718	4	4	4	1	419	48.013	5.92	High		25000000	0.359	7.37375	4
FALSE	High	Master Protein	Q15286	Ras-related protein Rab-35 OS=Homo sapiens OX=9606 GN=RAB35 PE=1 SV=1	FALSE	0	4.26171	12.4378	2	3	2	1	201	23.011	8.29	High		85000000	0.359	4.36069	2
FALSE	High	Master Protein	P51153	Ras-related protein Rab-13 OS=Homo sapiens OX=9606 GN=RAB13 PE=1 SV=1	FALSE	0	2.82346	8.867	2	2	2	1	203	22.76	9.19	High		28000000	0.359	3.86807	2
FALSE	High	Master Protein	P49916	DNA ligase 3 OS=Homo sapiens OX=9606 GN=LIG3 PE=1 SV=2	FALSE	0	23.8564	10.4063	10	11	10	1	1009	112.835	9.01	High		33000000	0.356	23.7995	10
FALSE	High	Master Protein	Q12797	Aspartyl/asparaginyl beta-hydroxylase OS=Homo sapiens OX=9606 GN=ASPH PE=1 SV=3	FALSE	0	13.8931	8.31135	5	5	5	1	758	85.809	5.01	High		79000000	0.354	12.4964	5
FALSE	High	Master Protein	P17655	Calpain-2 catalytic subunit OS=Homo sapiens OX=9606 GN=CAPN2 PE=1 SV=6	FALSE	0	11.2642	9.42857	5	5	5	1	700	79.945	4.98	High		29000000	0.354	10.6788	5
FALSE	High	Master Protein	Q8IWS0	PHD finger protein 6 OS=Homo sapiens OX=9606 GN=PHF6 PE=1 SV=1	FALSE	0	10.6721	11.2329	3	3	3	1	365	41.264	8.68	High		120000000	0.35	8.45256	3
FALSE	High	Master Protein	P22087	rRNA 2'-O-methyltransferase fibrillarin OS=Homo sapiens OX=9606 GN=FBL PE=1 SV=2	FALSE	0	8.91901	11.215	3	3	3	1	321	33.763	10.18	High		66000000	0.35	8.28259	3
FALSE	High	Master Protein	O75390	Citrate synthase, mitochondrial OS=Homo sapiens OX=9606 GN=CS PE=1 SV=2	FALSE	0	3.97655	5.36481	3	3	3	1	466	51.68	8.32	High		31000000	0.35	3.92978	3
FALSE	High	Master Protein	P26640	Valine--tRNA ligase OS=Homo sapiens OX=9606 GN=VARS PE=1 SV=4	FALSE	0	23.2164	9.25633	9	9	9	1	1264	140.387	7.59	High		57000000	0.345	16.6994	9
FALSE	High	Master Protein	Q14151	Scaffold attachment factor B2 OS=Homo sapiens OX=9606 GN=SAFB2 PE=1 SV=1	FALSE	0	20.6968	8.07975	6	7	1	1	953	107.408	6.16	High			0.341	15.1449	6
FALSE	High	Master Protein	Q9NTJ3	Structural maintenance of chromosomes protein 4 OS=Homo sapiens OX=9606 GN=SMC4 PE=1 SV=2	FALSE	0	23.6497	9.00621	11	12	11	1	1288	147.091	6.79	High		39000000	0.334	20.3585	11
FALSE	High	Master Protein	Q92804	TATA-binding protein-associated factor 2N OS=Homo sapiens OX=9606 GN=TAF15 PE=1 SV=1	FALSE	0	13.781	11.4865	4	10	2	1	592	61.793	8.02	High		50000000	0.334	24.4609	4
FALSE	High	Master Protein	Q7Z4V5	Hepatoma-derived growth factor-related protein 2 OS=Homo sapiens OX=9606 GN=HDGFL2 PE=1 SV=1	FALSE	0	12.5514	8.19672	5	5	4	1	671	74.272	7.49	High		64000000	0.334	8.15672	5
FALSE	High	Master Protein	P60228	Eukaryotic translation initiation factor 3 subunit E OS=Homo sapiens OX=9606 GN=EIF3E PE=1 SV=1	FALSE	0	8.7345	11.0112	4	4	4	1	445	52.187	6.04	High		25000000	0.334	9.30832	4
FALSE	High	Master Protein	O14979	Heterogeneous nuclear ribonucleoprotein D-like OS=Homo sapiens OX=9606 GN=HNRNPDL PE=1 SV=3	FALSE	0	7.55428	12.619	3	11	2	1	420	46.409	9.57	High		59000000	0.334	25.6052	3
FALSE	High	Master Protein	Q15428	Splicing factor 3A subunit 2 OS=Homo sapiens OX=9606 GN=SF3A2 PE=1 SV=2	FALSE	0	5.35114	5.38793	2	2	2	1	464	49.224	9.64	High		40000000	0.334	6.05341	2
FALSE	High	Master Protein	O96008	Mitochondrial import receptor subunit TOM40 homolog OS=Homo sapiens OX=9606 GN=TOMM40 PE=1 SV=1	FALSE	0	4.5583	6.92521	2	2	2	1	361	37.869	7.25	High		18000000	0.334	4.74677	2
FALSE	High	Master Protein	O60884	DnaJ homolog subfamily A member 2 OS=Homo sapiens OX=9606 GN=DNAJA2 PE=1 SV=1	FALSE	0	4.46016	5.58252	3	3	3	1	412	45.717	6.48	High		19000000	0.334	1.89459	3
FALSE	High	Master Protein	Q15369	Elongin-C OS=Homo sapiens OX=9606 GN=ELOC PE=1 SV=1	FALSE	0	4.11143	10.7143	1	1	1	1	112	12.465	4.78	High			0.334	2.5605	1
FALSE	High	Master Protein	Q9Y5S9	RNA-binding protein 8A OS=Homo sapiens OX=9606 GN=RBM8A PE=1 SV=1	FALSE	0	3.21602	6.32184	1	1	1	1	174	19.877	5.72	High		38000000	0.334	2.06758	1
FALSE	High	Master Protein	P15407	Fos-related antigen 1 OS=Homo sapiens OX=9606 GN=FOSL1 PE=1 SV=1	FALSE	0	2.96698	6.27306	1	1	1	1	271	29.395	8.02	High		36000000	0.334	2.79178	1
FALSE	High	Master Protein	Q9NPJ3	Acyl-coenzyme A thioesterase 13 OS=Homo sapiens OX=9606 GN=ACOT13 PE=1 SV=1	FALSE	0.000847458	2.62379	7.14286	1	1	1	1	140	14.951	9.14	High		30000000	0.334	2.50648	1
FALSE	High	Master Protein	O14684	Prostaglandin E synthase OS=Homo sapiens OX=9606 GN=PTGES PE=1 SV=2	FALSE	0.000847458	2.25995	6.57895	1	1	1	1	152	17.091	9.5	High		92000000	0.334	2.59993	1
FALSE	High	Master Protein	Q15370	Elongin-B OS=Homo sapiens OX=9606 GN=ELOB PE=1 SV=1	FALSE	0.00303951	1.72654	6.77966	1	1	1	1	118	13.125	4.88	High		29000000	0.334	1.84387	1
FALSE	High	Master Protein	P30536	Translocator protein OS=Homo sapiens OX=9606 GN=TSPO PE=1 SV=3	FALSE	0.00674663	1.54409	4.73373	1	1	1	1	169	18.816	9.36	High		23000000	0.334	0	1
FALSE	High	Master Protein	P35080	Profilin-2 OS=Homo sapiens OX=9606 GN=PFN2 PE=1 SV=3	FALSE	0.00964392	1.38977	10	1	1	1	1	140	15.036	6.99	High		26000000	0.334	1.76819	1
FALSE	Medium	Master Protein	P26885	Peptidyl-prolyl cis-trans isomerase FKBP2 OS=Homo sapiens OX=9606 GN=FKBP2 PE=1 SV=2	FALSE	0.0115691	1.33273	8.4507	1	1	1	1	142	15.639	9.13	High		42000000	0.334	1.98875	1
FALSE	Medium	Master Protein	P37108	Signal recognition particle 14 kDa protein OS=Homo sapiens OX=9606 GN=SRP14 PE=1 SV=2	FALSE	0.0226337	1.03466	9.55882	1	1	1	1	136	14.561	10.04	High		72000000	0.334	2.98994	1
FALSE	Medium	Master Protein	O14880	Microsomal glutathione S-transferase 3 OS=Homo sapiens OX=9606 GN=MGST3 PE=1 SV=1	FALSE	0.0406025	0.861697	14.4737	1	2	1	1	152	16.506	9.38	High		27000000	0.334	0	1
FALSE	High	Master Protein	O94776	Metastasis-associated protein MTA2 OS=Homo sapiens OX=9606 GN=MTA2 PE=1 SV=1	FALSE	0	12.173	10.9281	6	6	6	1	668	74.976	9.66	High		43000000	0.326	13.4582	6
FALSE	High	Master Protein	P50990	T-complex protein 1 subunit theta OS=Homo sapiens OX=9606 GN=CCT8 PE=1 SV=4	FALSE	0	10.6484	10.0365	5	7	5	1	548	59.583	5.6	High		37000000	0.324	9.07229	5
FALSE	High	Master Protein	Q9BXP5	Serrate RNA effector molecule homolog OS=Homo sapiens OX=9606 GN=SRRT PE=1 SV=1	FALSE	0	14.779	8.90411	6	7	6	1	876	100.604	5.96	High		48000000	0.318	14.9795	6
FALSE	High	Master Protein	P56545	C-terminal-binding protein 2 OS=Homo sapiens OX=9606 GN=CTBP2 PE=1 SV=1	FALSE	0	10.0567	8.76404	3	3	2	1	445	48.914	6.95	High		42000000	0.318	8.25896	3
FALSE	High	Master Protein	Q969G3	SWI/SNF-related matrix-associated actin-dependent regulator of chromatin subfamily E member 1 OS=Homo sapiens OX=9606 GN=SMARCE1 PE=1 SV=2	FALSE	0	6.8002	14.3552	4	4	4	1	411	46.621	4.88	High		34000000	0.318	4.701	4
FALSE	High	Master Protein	Q96I25	Splicing factor 45 OS=Homo sapiens OX=9606 GN=RBM17 PE=1 SV=1	FALSE	0	6.05975	7.23192	3	3	2	1	401	44.934	5.97	High		20000000	0.318	6.62346	3
FALSE	High	Master Protein	Q15436	Protein transport protein Sec23A OS=Homo sapiens OX=9606 GN=SEC23A PE=1 SV=2	FALSE	0	20.0049	9.01961	5	6	3	1	765	86.105	7.08	High		25000000	0.315	14.5899	5
FALSE	High	Master Protein	Q5T8P6	RNA-binding protein 26 OS=Homo sapiens OX=9606 GN=RBM26 PE=1 SV=3	FALSE	0	13.0951	5.56107	5	5	4	1	1007	113.527	9.16	High		19000000	0.315	11.9766	5
FALSE	High	Master Protein	Q7L576	Cytoplasmic FMR1-interacting protein 1 OS=Homo sapiens OX=9606 GN=CYFIP1 PE=1 SV=1	FALSE	0	21.1846	8.53951	9	10	9	1	1253	145.089	6.9	High		51000000	0.313	21.9421	9
FALSE	High	Master Protein	P40222	Alpha-taxilin OS=Homo sapiens OX=9606 GN=TXLNA PE=1 SV=3	FALSE	0	9.00634	8.24176	5	5	5	1	546	61.853	6.52	High		43000000	0.311	8.07994	5
FALSE	High	Master Protein	O60832	H/ACA ribonucleoprotein complex subunit DKC1 OS=Homo sapiens OX=9606 GN=DKC1 PE=1 SV=3	FALSE	0	8.03314	8.36576	4	4	4	1	514	57.638	9.42	High		24000000	0.311	7.98333	4
FALSE	High	Master Protein	Q9UJX3	Anaphase-promoting complex subunit 7 OS=Homo sapiens OX=9606 GN=ANAPC7 PE=1 SV=4	FALSE	0	7.5	9.01503	4	4	4	1	599	66.813	5.64	High		26000000	0.311	8.99098	4
FALSE	High	Master Protein	Q15404	Ras suppressor protein 1 OS=Homo sapiens OX=9606 GN=RSU1 PE=1 SV=3	FALSE	0	4.22442	7.22022	2	2	2	1	277	31.521	8.65	High		17000000	0.311	2.59993	2
FALSE	High	Master Protein	Q00688	Peptidyl-prolyl cis-trans isomerase FKBP3 OS=Homo sapiens OX=9606 GN=FKBP3 PE=1 SV=1	FALSE	0	4.20796	6.69643	1	2	1	1	224	25.161	9.28	High		48000000	0.311	2.32306	1
FALSE	High	Master Protein	P00387	NADH-cytochrome b5 reductase 3 OS=Homo sapiens OX=9606 GN=CYB5R3 PE=1 SV=3	FALSE	0	4.17126	8.30565	2	2	2	1	301	34.213	7.59	High		25000000	0.311	1.96592	2
FALSE	High	Master Protein	Q05519	Serine/arginine-rich splicing factor 11 OS=Homo sapiens OX=9606 GN=SRSF11 PE=1 SV=1	FALSE	0	3.62914	6.40496	2	2	2	1	484	53.51	10.52	High		30000000	0.311	4.95817	2
FALSE	High	Master Protein	P13984	General transcription factor IIF subunit 2 OS=Homo sapiens OX=9606 GN=GTF2F2 PE=1 SV=2	FALSE	0	3.1601	6.82731	2	2	2	1	249	28.363	9.23	High		23000000	0.311	4.06147	2
FALSE	High	Master Protein	Q9NRX1	RNA-binding protein PNO1 OS=Homo sapiens OX=9606 GN=PNO1 PE=1 SV=1	FALSE	0.000847458	2.47971	9.12698	2	2	2	1	252	27.907	9.73	High		11000000	0.311	3.50398	2
FALSE	High	Master Protein	O43175	D-3-phosphoglycerate dehydrogenase OS=Homo sapiens OX=9606 GN=PHGDH PE=1 SV=4	FALSE	0	8.50187	6.37899	3	3	3	1	533	56.614	6.71	High		32000000	0.304	5.77752	3
FALSE	High	Master Protein	Q9UNF0	Protein kinase C and casein kinase substrate in neurons protein 2 OS=Homo sapiens OX=9606 GN=PACSIN2 PE=1 SV=2	FALSE	0	8.43883	6.17284	3	3	3	1	486	55.704	5.2	High		26000000	0.304	3.97443	3
FALSE	High	Master Protein	P19525	Interferon-induced, double-stranded RNA-activated protein kinase OS=Homo sapiens OX=9606 GN=EIF2AK2 PE=1 SV=2	FALSE	0	8.1643	6.53358	3	3	3	1	551	62.056	8.4	High		21000000	0.304	7.02838	3
FALSE	High	Master Protein	Q9Y295	Developmentally-regulated GTP-binding protein 1 OS=Homo sapiens OX=9606 GN=DRG1 PE=1 SV=1	FALSE	0	5.73489	9.53678	3	3	3	1	367	40.517	8.9	High		33000000	0.304	4.67016	3
FALSE	High	Master Protein	P61221	ATP-binding cassette sub-family E member 1 OS=Homo sapiens OX=9606 GN=ABCE1 PE=1 SV=1	FALSE	0	8.96509	11.8531	4	4	4	1	599	67.271	8.34	High		23000000	0.292	9.52727	4
FALSE	High	Master Protein	Q96TA1	Niban-like protein 1 OS=Homo sapiens OX=9606 GN=FAM129B PE=1 SV=3	FALSE	0	8.58555	6.70241	5	5	5	1	746	84.085	6.19	High		260000000	0.292	8.95	5
FALSE	High	Master Protein	Q9NZN4	EH domain-containing protein 2 OS=Homo sapiens OX=9606 GN=EHD2 PE=1 SV=2	FALSE	0	7.71569	8.10313	4	4	3	1	543	61.123	6.46	High		30000000	0.292	6.06763	4
FALSE	High	Master Protein	O15371	Eukaryotic translation initiation factor 3 subunit D OS=Homo sapiens OX=9606 GN=EIF3D PE=1 SV=1	FALSE	0	7.28432	8.0292	3	3	3	1	548	63.932	6.05	High		53000000	0.292	7.31429	3
FALSE	High	Master Protein	Q9BRX2	Protein pelota homolog OS=Homo sapiens OX=9606 GN=PELO PE=1 SV=2	FALSE	0	6.59899	11.9481	3	3	3	1	385	43.332	6.34	High		16000000	0.292	3.34717	3
FALSE	High	Master Protein	P82970	High mobility group nucleosome-binding domain-containing protein 5 OS=Homo sapiens OX=9606 GN=HMGN5 PE=1 SV=1	FALSE	0	6.32978	12.4113	2	2	2	1	282	31.506	4.55	High		28000000	0.292	4.99572	2
FALSE	High	Master Protein	Q6NZI2	Caveolae-associated protein 1 OS=Homo sapiens OX=9606 GN=CAVIN1 PE=1 SV=1	FALSE	0	5.4258	7.4359	2	2	2	1	390	43.45	5.6	High		24000000	0.292	6.42893	2
FALSE	High	Master Protein	Q7Z7F0	KH homology domain-containing protein 4 OS=Homo sapiens OX=9606 GN=KHDC4 PE=1 SV=1	FALSE	0	5.38697	5.37459	3	3	3	1	614	64.805	8.73	High		32000000	0.292	6.00034	3
FALSE	High	Master Protein	P40938	Replication factor C subunit 3 OS=Homo sapiens OX=9606 GN=RFC3 PE=1 SV=2	FALSE	0	4.91177	10.6742	3	3	3	1	356	40.53	8.34	High		16000000	0.292	4.99096	3
FALSE	High	Master Protein	P50502	Hsc70-interacting protein OS=Homo sapiens OX=9606 GN=ST13 PE=1 SV=2	FALSE	0	4.81236	6.50407	2	2	2	1	369	41.305	5.27	High		27000000	0.292	4.59205	2
FALSE	High	Master Protein	Q8WXX5	DnaJ homolog subfamily C member 9 OS=Homo sapiens OX=9606 GN=DNAJC9 PE=1 SV=1	FALSE	0	3.48473	8.07692	2	2	2	1	260	29.891	5.73	High		14000000	0.292	2.57593	2
FALSE	High	Master Protein	O75607	Nucleoplasmin-3 OS=Homo sapiens OX=9606 GN=NPM3 PE=1 SV=3	FALSE	0	3.05909	8.42697	1	1	1	1	178	19.331	4.63	High		24000000	0.292	2.51858	1
FALSE	High	Master Protein	P15153	Ras-related C3 botulinum toxin substrate 2 OS=Homo sapiens OX=9606 GN=RAC2 PE=1 SV=1	FALSE	0	3.02292	5.20833	1	1	1	1	192	21.415	7.61	High		55000000	0.292	2.08055	1
FALSE	High	Master Protein	Q9UI30	Multifunctional methyltransferase subunit TRM112-like protein OS=Homo sapiens OX=9606 GN=TRMT112 PE=1 SV=1	FALSE	0.000847458	2.61907	11.2	1	1	1	1	125	14.19	5.26	High		21000000	0.292	2.45479	1
FALSE	High	Master Protein	O43583	Density-regulated protein OS=Homo sapiens OX=9606 GN=DENR PE=1 SV=2	FALSE	0.000847458	2.58855	8.58586	1	1	1	1	198	22.078	5.3	High			0.292	2.63822	1
FALSE	High	Master Protein	P81605	Dermcidin OS=Homo sapiens OX=9606 GN=DCD PE=1 SV=2	FALSE	0.000847458	2.5071	10	1	1	1	1	110	11.277	6.54	High		65000000	0.292	2.59708	1
FALSE	High	Master Protein	P41223	Protein BUD31 homolog OS=Homo sapiens OX=9606 GN=BUD31 PE=1 SV=2	FALSE	0.000847458	2.41386	6.94444	1	1	1	1	144	16.989	8.82	High			0.292	1.8293	1
FALSE	High	Master Protein	Q9NZ01	Very-long-chain enoyl-CoA reductase OS=Homo sapiens OX=9606 GN=TECR PE=1 SV=1	FALSE	0.000847458	2.11401	5.19481	2	2	2	1	308	36.011	9.45	High		17000000	0.292	4.51597	2
FALSE	High	Master Protein	P46778	60S ribosomal protein L21 OS=Homo sapiens OX=9606 GN=RPL21 PE=1 SV=2	FALSE	0.00303951	1.68194	5	1	2	1	1	160	18.553	10.49	High		230000000	0.292	4.98455	1
FALSE	High	Master Protein	P56556	NADH dehydrogenase [ubiquinone] 1 alpha subcomplex subunit 6 OS=Homo sapiens OX=9606 GN=NDUFA6 PE=1 SV=4	FALSE	0.00303951	1.63246	6.25	1	1	1	1	128	15.127	9.98	High		11000000	0.292	0	1
FALSE	High	Master Protein	Q96R72	Olfactory receptor 4K3 OS=Homo sapiens OX=9606 GN=OR4K3 PE=3 SV=3	FALSE	0.00303951	1.61439	2.22222	1	1	1	1	315	35.384	8.38	High		12000000	0.292	1.88819	1
FALSE	Medium	Master Protein	Q96K17	Transcription factor BTF3 homolog 4 OS=Homo sapiens OX=9606 GN=BTF3L4 PE=1 SV=1	FALSE	0.0327103	0.943095	4.43038	1	1	1	1	158	17.26	6.35	High		35000000	0.292	1.97056	1
FALSE	High	Master Protein	Q14008	Cytoskeleton-associated protein 5 OS=Homo sapiens OX=9606 GN=CKAP5 PE=1 SV=3	FALSE	0	33.9835	7.92323	14	16	14	1	2032	225.352	7.8	High		52000000	0.289	36.4738	14
FALSE	High	Master Protein	P36776	Lon protease homolog, mitochondrial OS=Homo sapiens OX=9606 GN=LONP1 PE=1 SV=2	FALSE	0	16.9757	8.13347	6	6	6	1	959	106.422	6.39	High		36000000	0.286	11.9955	6
FALSE	High	Master Protein	Q9BY44	Eukaryotic translation initiation factor 2A OS=Homo sapiens OX=9606 GN=EIF2A PE=1 SV=3	FALSE	0	8.30096	7.86325	4	4	4	1	585	64.949	8.87	High		33000000	0.283	8.75383	4
FALSE	High	Master Protein	P61011	Signal recognition particle 54 kDa protein OS=Homo sapiens OX=9606 GN=SRP54 PE=1 SV=1	FALSE	0	7.78721	8.53175	4	4	4	1	504	55.668	8.75	High		21000000	0.283	7.22272	4
FALSE	High	Master Protein	Q9Y490	Talin-1 OS=Homo sapiens OX=9606 GN=TLN1 PE=1 SV=3	FALSE	0	37.5464	7.91027	17	18	17	1	2541	269.599	6.07	High		75000000	0.281	36.2862	17
FALSE	High	Master Protein	Q14315	Filamin-C OS=Homo sapiens OX=9606 GN=FLNC PE=1 SV=3	FALSE	0	35.6937	8	18	18	10	1	2725	290.841	5.97	High		31000000	0.28	34.4772	18
FALSE	High	Master Protein	Q13492	Phosphatidylinositol-binding clathrin assembly protein OS=Homo sapiens OX=9606 GN=PICALM PE=1 SV=2	FALSE	0	12.6573	9.35583	4	4	4	1	652	70.71	7.9	High		23000000	0.28	11.8058	4
FALSE	High	Master Protein	Q9NSD9	Phenylalanine--tRNA ligase beta subunit OS=Homo sapiens OX=9606 GN=FARSB PE=1 SV=3	FALSE	0	10.185	9.8472	5	5	5	1	589	66.074	6.84	High		34000000	0.278	8.25761	5
FALSE	High	Master Protein	P25440	Bromodomain-containing protein 2 OS=Homo sapiens OX=9606 GN=BRD2 PE=1 SV=2	FALSE	0	16.3961	7.24095	4	4	4	1	801	88.006	9.09	High		28000000	0.274	11.1508	4
FALSE	High	Master Protein	Q9UKF6	Cleavage and polyadenylation specificity factor subunit 3 OS=Homo sapiens OX=9606 GN=CPSF3 PE=1 SV=1	FALSE	0	10.1357	6.72515	4	4	4	1	684	77.436	5.6	High		38000000	0.274	10.3118	4
FALSE	High	Master Protein	Q9Y5M8	Signal recognition particle receptor subunit beta OS=Homo sapiens OX=9606 GN=SRPRB PE=1 SV=3	FALSE	0	7.33507	8.85609	2	2	2	1	271	29.684	9.04	High		25000000	0.274	5.3047	2
FALSE	High	Master Protein	P62714	Serine/threonine-protein phosphatase 2A catalytic subunit beta isoform OS=Homo sapiens OX=9606 GN=PPP2CB PE=1 SV=1	FALSE	0	5.39537	10.356	2	2	2	1	309	35.552	5.43	High		86000000	0.274	4.52472	2
FALSE	High	Master Protein	Q12904	Aminoacyl tRNA synthase complex-interacting multifunctional protein 1 OS=Homo sapiens OX=9606 GN=AIMP1 PE=1 SV=2	FALSE	0	2.93018	12.1795	2	2	2	1	312	34.331	8.43	High		41000000	0.274	2.21612	2
FALSE	High	Master Protein	P02749	Beta-2-glycoprotein 1 OS=Homo sapiens OX=9606 GN=APOH PE=1 SV=3	FALSE	0	2.87377	5.21739	2	2	2	1	345	38.273	7.97	High		12000000	0.274	1.94947	2
FALSE	High	Master Protein	Q99442	Translocation protein SEC62 OS=Homo sapiens OX=9606 GN=SEC62 PE=1 SV=1	FALSE	0.000847458	2.51244	4.51128	2	2	2	1	399	45.833	7.12	High		19000000	0.274	3.69588	2
FALSE	High	Master Protein	P25490	Transcriptional repressor protein YY1 OS=Homo sapiens OX=9606 GN=YY1 PE=1 SV=2	FALSE	0.000847458	2.12428	6.03865	2	2	2	1	414	44.685	6.25	High		28000000	0.274	4.31451	2
FALSE	High	Master Protein	Q9Y2A7	Nck-associated protein 1 OS=Homo sapiens OX=9606 GN=NCKAP1 PE=1 SV=1	FALSE	0	16.7924	7.62411	8	8	8	1	1128	128.707	6.62	High		38000000	0.272	12.2456	8
FALSE	High	Master Protein	P17480	Nucleolar transcription factor 1 OS=Homo sapiens OX=9606 GN=UBTF PE=1 SV=1	FALSE	0	11.3578	6.5445	5	5	5	1	764	89.35	5.81	High		34000000	0.271	9.27459	5
FALSE	High	Master Protein	P27824	Calnexin OS=Homo sapiens OX=9606 GN=CANX PE=1 SV=2	FALSE	0	8.17751	6.25	3	4	3	1	592	67.526	4.6	High		33000000	0.269	9.98439	3
FALSE	High	Master Protein	Q9Y285	Phenylalanine--tRNA ligase alpha subunit OS=Homo sapiens OX=9606 GN=FARSA PE=1 SV=3	FALSE	0	8.08426	6.29921	3	3	3	1	508	57.528	7.8	High		25000000	0.269	6.70236	3
FALSE	High	Master Protein	Q14683	Structural maintenance of chromosomes protein 1A OS=Homo sapiens OX=9606 GN=SMC1A PE=1 SV=2	FALSE	0	23.0847	8.51582	9	9	9	1	1233	143.144	7.64	High		46000000	0.266	19.1521	9
FALSE	High	Master Protein	P22314	Ubiquitin-like modifier-activating enzyme 1 OS=Homo sapiens OX=9606 GN=UBA1 PE=1 SV=3	FALSE	0	13.8912	8.03403	6	6	6	1	1058	117.774	5.76	High		41000000	0.259	12.8151	6
FALSE	High	Master Protein	Q96QK1	Vacuolar protein sorting-associated protein 35 OS=Homo sapiens OX=9606 GN=VPS35 PE=1 SV=2	FALSE	0	12.3701	7.53769	5	6	5	1	796	91.649	5.49	High		38000000	0.259	10.5865	5
FALSE	High	Master Protein	O43660	Pleiotropic regulator 1 OS=Homo sapiens OX=9606 GN=PLRG1 PE=1 SV=1	FALSE	0	9.25953	8.36576	3	3	3	1	514	57.158	9.17	High		41000000	0.259	7.81833	3
FALSE	High	Master Protein	Q52LJ0	Protein FAM98B OS=Homo sapiens OX=9606 GN=FAM98B PE=1 SV=1	FALSE	0	6.87353	7.27273	2	2	2	1	330	37.167	6.29	High		160000000	0.259	5.79559	2
FALSE	High	Master Protein	P42166	Lamina-associated polypeptide 2, isoform alpha OS=Homo sapiens OX=9606 GN=TMPO PE=1 SV=2	FALSE	0	6.24848	8.50144	4	4	4	1	694	75.446	7.66	High		27000000	0.259	8.5544	4
FALSE	High	Master Protein	P48444	Coatomer subunit delta OS=Homo sapiens OX=9606 GN=ARCN1 PE=1 SV=1	FALSE	0	4.55449	5.87084	3	3	3	1	511	57.174	6.21	High		16000000	0.259	5.54308	3
FALSE	High	Master Protein	P61619	Protein transport protein Sec61 subunit alpha isoform 1 OS=Homo sapiens OX=9606 GN=SEC61A1 PE=1 SV=2	FALSE	0	4.27967	4.62185	2	2	2	1	476	52.231	8.06	High		46000000	0.259	2.60083	2
FALSE	High	Master Protein	Q6UXN9	WD repeat-containing protein 82 OS=Homo sapiens OX=9606 GN=WDR82 PE=1 SV=1	FALSE	0	3.83426	4.79233	2	2	2	1	313	35.056	7.69	High		22000000	0.259	4.17986	2
FALSE	High	Master Protein	Q96DI7	U5 small nuclear ribonucleoprotein 40 kDa protein OS=Homo sapiens OX=9606 GN=SNRNP40 PE=1 SV=1	FALSE	0	3.82938	7.56303	2	2	2	1	357	39.286	8.1	High		38000000	0.259	2.7183	2
FALSE	High	Master Protein	Q9BQ67	Glutamate-rich WD repeat-containing protein 1 OS=Homo sapiens OX=9606 GN=GRWD1 PE=1 SV=1	FALSE	0	3.65939	7.17489	2	2	2	1	446	49.388	4.92	High		32000000	0.259	4.13316	2
FALSE	High	Master Protein	Q9NV56	MRG/MORF4L-binding protein OS=Homo sapiens OX=9606 GN=MRGBP PE=1 SV=1	FALSE	0.000847458	2.1897	6.37255	1	1	1	1	204	22.403	5.83	High		22000000	0.259	2.04873	1
FALSE	High	Master Protein	Q96EK6	Glucosamine 6-phosphate N-acetyltransferase OS=Homo sapiens OX=9606 GN=GNPNAT1 PE=1 SV=1	FALSE	0.000847458	2.18963	5.97826	1	1	1	1	184	20.736	7.99	High		17000000	0.259	2.51995	1
FALSE	Medium	Master Protein	P61604	10 kDa heat shock protein, mitochondrial OS=Homo sapiens OX=9606 GN=HSPE1 PE=1 SV=2	FALSE	0.0163236	1.17153	9.80392	1	1	1	1	102	10.925	8.92	High		51000000	0.259	2.08949	1
FALSE	Medium	Master Protein	Q8TEA8	D-aminoacyl-tRNA deacylase 1 OS=Homo sapiens OX=9606 GN=DTD1 PE=1 SV=2	FALSE	0.0169133	1.1541	7.6555	1	1	1	1	209	23.409	8.24	High		23000000	0.259	1.94016	1
FALSE	Medium	Master Protein	Q9NRF9	DNA polymerase epsilon subunit 3 OS=Homo sapiens OX=9606 GN=POLE3 PE=1 SV=1	FALSE	0.0200276	1.07417	7.48299	1	1	1	1	147	16.849	4.74	High		30000000	0.259	1.69573	1
FALSE	Medium	Master Protein	Q9Y3D8	Adenylate kinase isoenzyme 6 OS=Homo sapiens OX=9606 GN=AK6 PE=1 SV=1	FALSE	0.0333556	0.935542	5.23256	1	1	1	1	172	20.049	4.58	High		24000000	0.259	1.74205	1
FALSE	Medium	Master Protein	P49006	MARCKS-related protein OS=Homo sapiens OX=9606 GN=MARCKSL1 PE=1 SV=2	FALSE	0.0362797	0.896538	6.66667	1	1	1	1	195	19.517	4.67	High		6900000	0.259	1.85661	1
FALSE	High	Master Protein	Q15437	Protein transport protein Sec23B OS=Homo sapiens OX=9606 GN=SEC23B PE=1 SV=2	FALSE	0	13.6126	8.21382	5	6	3	1	767	86.424	6.89	High		26000000	0.252	11.5445	5
FALSE	High	Master Protein	Q86VP6	Cullin-associated NEDD8-dissociated protein 1 OS=Homo sapiens OX=9606 GN=CAND1 PE=1 SV=2	FALSE	0	14.0861	6.34146	7	7	7	1	1230	136.289	5.78	High		36000000	0.251	12.8915	7
FALSE	High	Master Protein	Q14247	Src substrate cortactin OS=Homo sapiens OX=9606 GN=CTTN PE=1 SV=2	FALSE	0	4.92555	5.63636	3	3	3	1	550	61.549	5.4	High		25000000	0.25	5.53949	3
FALSE	High	Master Protein	Q13435	Splicing factor 3B subunit 2 OS=Homo sapiens OX=9606 GN=SF3B2 PE=1 SV=2	FALSE	0	10.7286	6.03352	5	5	5	1	895	100.165	5.67	High		33000000	0.248	9.33748	5
FALSE	High	Master Protein	Q14152	Eukaryotic translation initiation factor 3 subunit A OS=Homo sapiens OX=9606 GN=EIF3A PE=1 SV=1	FALSE	0	22.4029	7.38061	9	9	9	1	1382	166.468	6.79	High		47000000	0.247	19.1284	9
FALSE	High	Master Protein	Q03252	Lamin-B2 OS=Homo sapiens OX=9606 GN=LMNB2 PE=1 SV=4	FALSE	0	14.2488	9.35484	5	6	4	1	620	69.906	5.59	High		91000000	0.245	16.3884	5
FALSE	High	Master Protein	O76094	Signal recognition particle subunit SRP72 OS=Homo sapiens OX=9606 GN=SRP72 PE=1 SV=3	FALSE	0	9.90914	9.09091	4	5	4	1	671	74.56	9.26	High		27000000	0.245	11.78	4
FALSE	High	Master Protein	Q15459	Splicing factor 3A subunit 1 OS=Homo sapiens OX=9606 GN=SF3A1 PE=1 SV=1	FALSE	0	6.0861	7.314	4	4	4	1	793	88.831	5.22	High		20000000	0.245	5.02131	4
FALSE	High	Master Protein	O75828	Carbonyl reductase [NADPH] 3 OS=Homo sapiens OX=9606 GN=CBR3 PE=1 SV=3	FALSE	0	4.93164	10.4693	2	2	2	1	277	30.831	6.18	High		16000000	0.245	4.61906	2
FALSE	High	Master Protein	Q9NVD7	Alpha-parvin OS=Homo sapiens OX=9606 GN=PARVA PE=1 SV=1	FALSE	0	4.52181	8.06452	2	2	2	1	372	42.217	5.95	High		21000000	0.245	4.77325	2
FALSE	High	Master Protein	Q9Y5A9	YTH domain-containing family protein 2 OS=Homo sapiens OX=9606 GN=YTHDF2 PE=1 SV=2	FALSE	0	4.43964	3.79965	2	2	1	1	579	62.296	8.79	High		22000000	0.245	3.96311	2
FALSE	High	Master Protein	Q16891	MICOS complex subunit MIC60 OS=Homo sapiens OX=9606 GN=IMMT PE=1 SV=1	FALSE	0	7.84813	7.51979	5	5	5	1	758	83.626	6.48	High		24000000	0.243	11.3724	5
FALSE	High	Master Protein	Q14554	Protein disulfide-isomerase A5 OS=Homo sapiens OX=9606 GN=PDIA5 PE=1 SV=1	FALSE	0	6.7772	6.35838	3	3	3	1	519	59.556	7.91	High		18000000	0.241	6.92348	3
FALSE	High	Master Protein	Q53GS9	U4/U6.U5 tri-snRNP-associated protein 2 OS=Homo sapiens OX=9606 GN=USP39 PE=1 SV=2	FALSE	0	4.94656	5.30973	3	3	3	1	565	65.34	8.91	High		33000000	0.241	4.69081	3
FALSE	High	Master Protein	Q13616	Cullin-1 OS=Homo sapiens OX=9606 GN=CUL1 PE=1 SV=2	FALSE	0	14.4875	8.76289	5	5	5	1	776	89.622	8	High		30000000	0.238	8.05931	5
FALSE	High	Master Protein	Q96T88	E3 ubiquitin-protein ligase UHRF1 OS=Homo sapiens OX=9606 GN=UHRF1 PE=1 SV=1	FALSE	0	9.5725	4.91803	4	4	4	1	793	89.757	7.56	High		29000000	0.233	7.46561	4
FALSE	High	Master Protein	P78406	mRNA export factor OS=Homo sapiens OX=9606 GN=RAE1 PE=1 SV=1	FALSE	0	4.15845	6.25	2	2	2	1	368	40.942	7.83	High		9800000	0.233	1.76447	2
FALSE	High	Master Protein	Q9UBU8	Mortality factor 4-like protein 1 OS=Homo sapiens OX=9606 GN=MORF4L1 PE=1 SV=2	FALSE	0	4.12847	7.18232	2	2	2	1	362	41.448	9.28	High		30000000	0.233	1.87798	2
FALSE	High	Master Protein	Q13526	Peptidyl-prolyl cis-trans isomerase NIMA-interacting 1 OS=Homo sapiens OX=9606 GN=PIN1 PE=1 SV=1	FALSE	0	3.91901	9.20245	1	1	1	1	163	18.232	8.82	High		32000000	0.233	2.96804	1
FALSE	High	Master Protein	Q70UQ0	Inhibitor of nuclear factor kappa-B kinase-interacting protein OS=Homo sapiens OX=9606 GN=IKBIP PE=1 SV=1	FALSE	0	3.35084	5.42857	2	2	2	1	350	39.285	9.17	High		29000000	0.233	3.58292	2
FALSE	High	Master Protein	O00629	Importin subunit alpha-3 OS=Homo sapiens OX=9606 GN=KPNA4 PE=1 SV=1	FALSE	0	3.03353	2.68714	1	2	1	1	521	57.851	4.96	High		47000000	0.233	2.02102	1
FALSE	High	Master Protein	O43813	LanC-like protein 1 OS=Homo sapiens OX=9606 GN=LANCL1 PE=1 SV=1	FALSE	0	2.82491	7.5188	2	2	2	1	399	45.254	7.75	High		24000000	0.233	4.63952	2
FALSE	High	Master Protein	P09496	Clathrin light chain A OS=Homo sapiens OX=9606 GN=CLTA PE=1 SV=1	FALSE	0	2.80688	3.62903	1	1	1	1	248	27.06	4.51	High		57000000	0.233	2.59981	1
FALSE	High	Master Protein	Q9NP77	RNA polymerase II subunit A C-terminal domain phosphatase SSU72 OS=Homo sapiens OX=9606 GN=SSU72 PE=1 SV=1	FALSE	0.000847458	2.64417	6.18557	1	1	1	1	194	22.56	5.33	High		37000000	0.233	2.45308	1
FALSE	High	Master Protein	Q9Y3B2	Exosome complex component CSL4 OS=Homo sapiens OX=9606 GN=EXOSC1 PE=1 SV=1	FALSE	0.00241935	1.83923	8.20513	1	1	1	1	195	21.438	8.24	High		11000000	0.233	1.86456	1
FALSE	Medium	Master Protein	P20674	Cytochrome c oxidase subunit 5A, mitochondrial OS=Homo sapiens OX=9606 GN=COX5A PE=1 SV=2	FALSE	0.0103627	1.38437	6	1	1	1	1	150	16.752	6.79	High		34000000	0.233	2.24279	1
FALSE	Medium	Master Protein	O15116	U6 snRNA-associated Sm-like protein LSm1 OS=Homo sapiens OX=9606 GN=LSM1 PE=1 SV=1	FALSE	0.0115691	1.36381	12.0301	1	1	1	1	133	15.17	5.22	High		16000000	0.233	0	1
FALSE	Medium	Master Protein	Q9Y3E5	Peptidyl-tRNA hydrolase 2, mitochondrial OS=Homo sapiens OX=9606 GN=PTRH2 PE=1 SV=1	FALSE	0.0115691	1.29048	8.37989	1	1	1	1	179	19.181	8.73	High		7200000	0.233	0	1
FALSE	Medium	Master Protein	Q8NGA1	Olfactory receptor 1M1 OS=Homo sapiens OX=9606 GN=OR1M1 PE=2 SV=1	FALSE	0.0169133	1.14044	2.23642	1	1	1	1	313	34.816	8.91	High		35000000	0.233	1.76154	1
FALSE	Medium	Master Protein	O00264	Membrane-associated progesterone receptor component 1 OS=Homo sapiens OX=9606 GN=PGRMC1 PE=1 SV=3	FALSE	0.0193906	1.09002	4.10256	1	1	1	1	195	21.658	4.7	High		60000000	0.233	2.13894	1
FALSE	High	Master Protein	O75369	Filamin-B OS=Homo sapiens OX=9606 GN=FLNB PE=1 SV=2	FALSE	0	26.4296	7.84012	14	14	7	1	2602	277.99	5.73	High		36000000	0.23	19.5232	14
FALSE	High	Master Protein	Q13813	Spectrin alpha chain, non-erythrocytic 1 OS=Homo sapiens OX=9606 GN=SPTAN1 PE=1 SV=3	FALSE	0	40.8149	7.88835	17	17	17	1	2472	284.364	5.35	High		32000000	0.229	35.9222	17
FALSE	High	Master Protein	Q9NQC3	Reticulon-4 OS=Homo sapiens OX=9606 GN=RTN4 PE=1 SV=2	FALSE	0	21.1895	6.12416	5	9	5	1	1192	129.851	4.5	High	Acetyl [N-Term]	93000000	0.228	24.0041	5
FALSE	High	Master Protein	Q9H223	EH domain-containing protein 4 OS=Homo sapiens OX=9606 GN=EHD4 PE=1 SV=1	FALSE	0	7.76645	4.99076	3	3	1	1	541	61.137	6.76	High		39000000	0.225	7.06206	3
FALSE	High	Master Protein	Q8WVV9	Heterogeneous nuclear ribonucleoprotein L-like OS=Homo sapiens OX=9606 GN=HNRNPLL PE=1 SV=1	FALSE	0	5.24306	6.82657	3	4	2	1	542	60.045	7.72	High		15000000	0.225	4.53945	3
FALSE	High	Master Protein	Q15642	Cdc42-interacting protein 4 OS=Homo sapiens OX=9606 GN=TRIP10 PE=1 SV=3	FALSE	0	4.24176	6.15641	3	3	3	1	601	68.31	5.73	High		15000000	0.225	4.46207	3
FALSE	High	Master Protein	P50570	Dynamin-2 OS=Homo sapiens OX=9606 GN=DNM2 PE=1 SV=2	FALSE	0	6.22654	6.55172	5	5	5	1	870	98.003	7.44	High		24000000	0.224	5.66623	5
FALSE	High	Master Protein	P25685	DnaJ homolog subfamily B member 1 OS=Homo sapiens OX=9606 GN=DNAJB1 PE=1 SV=4	FALSE	0	5.71227	5.88235	2	2	2	1	340	38.02	8.63	High		18000000	0.222	2.4466	2
FALSE	High	Master Protein	Q7Z739	YTH domain-containing family protein 3 OS=Homo sapiens OX=9606 GN=YTHDF3 PE=1 SV=1	FALSE	0	5.5785	3.93162	2	2	1	1	585	63.822	9.04	High		26000000	0.222	4.42459	2
FALSE	High	Master Protein	Q9BWS9	Chitinase domain-containing protein 1 OS=Homo sapiens OX=9606 GN=CHID1 PE=1 SV=1	FALSE	0	4.61253	5.85242	2	2	2	1	393	44.912	8.63	High		18000000	0.222	4.66137	2
FALSE	High	Master Protein	Q12824	SWI/SNF-related matrix-associated actin-dependent regulator of chromatin subfamily B member 1 OS=Homo sapiens OX=9606 GN=SMARCB1 PE=1 SV=2	FALSE	0	3.77434	5.71429	2	2	2	1	385	44.113	6.23	High		43000000	0.222	5.0761	2
FALSE	High	Master Protein	P20073	Annexin A7 OS=Homo sapiens OX=9606 GN=ANXA7 PE=1 SV=3	FALSE	0	3.34203	5.12295	2	2	2	1	488	52.706	5.68	High		28000000	0.222	1.85583	2
FALSE	High	Master Protein	Q13363	C-terminal-binding protein 1 OS=Homo sapiens OX=9606 GN=CTBP1 PE=1 SV=2	FALSE	0	3.23761	4.31818	2	2	1	1	440	47.505	6.77	High		27000000	0.222	4.1953	2
FALSE	High	Master Protein	Q14157	Ubiquitin-associated protein 2-like OS=Homo sapiens OX=9606 GN=UBAP2L PE=1 SV=2	FALSE	0	10.5841	3.67985	3	3	3	1	1087	114.465	7.11	High		21000000	0.218	8.00173	3
FALSE	High	Master Protein	Q9BUJ2	Heterogeneous nuclear ribonucleoprotein U-like protein 1 OS=Homo sapiens OX=9606 GN=HNRNPUL1 PE=1 SV=2	FALSE	0	16.2361	6.19159	4	5	4	1	856	95.679	6.92	High		50000000	0.216	14.6486	4
FALSE	High	Master Protein	Q09666	Neuroblast differentiation-associated protein AHNAK OS=Homo sapiens OX=9606 GN=AHNAK PE=1 SV=2	FALSE	0	81.9665	25.0424	37	57	37	1	5890	628.699	6.15	High		490000000	0.214	81.7056	37
FALSE	High	Master Protein	P11586	C-1-tetrahydrofolate synthase, cytoplasmic OS=Homo sapiens OX=9606 GN=MTHFD1 PE=1 SV=3	FALSE	0	10.4824	6.09626	6	6	6	1	935	101.495	7.3	High		36000000	0.212	10.0798	6
FALSE	High	Master Protein	P53992	Protein transport protein Sec24C OS=Homo sapiens OX=9606 GN=SEC24C PE=1 SV=3	FALSE	0	8.8312	5.11883	4	4	4	1	1094	118.249	7.06	High		12000000	0.212	7.16015	4
FALSE	High	Master Protein	Q9NZI8	Insulin-like growth factor 2 mRNA-binding protein 1 OS=Homo sapiens OX=9606 GN=IGF2BP1 PE=1 SV=2	FALSE	0	7.06153	6.93241	3	3	3	1	577	63.441	9.2	High		36000000	0.212	6.81775	3
FALSE	High	Master Protein	O00567	Nucleolar protein 56 OS=Homo sapiens OX=9606 GN=NOP56 PE=1 SV=4	FALSE	0	6.9569	6.90236	3	3	3	1	594	66.009	9.19	High		19000000	0.212	6.57833	3
FALSE	High	Master Protein	Q32P28	Prolyl 3-hydroxylase 1 OS=Homo sapiens OX=9606 GN=P3H1 PE=1 SV=2	FALSE	0	6.37053	4.61957	3	3	3	1	736	83.341	5.14	High		20000000	0.212	6.75446	3
FALSE	High	Master Protein	Q6UN15	Pre-mRNA 3'-end-processing factor FIP1 OS=Homo sapiens OX=9606 GN=FIP1L1 PE=1 SV=1	FALSE	0	5.91596	7.07071	2	2	2	1	594	66.487	5.59	High		34000000	0.212	5.26355	2
FALSE	High	Master Protein	O15145	Actin-related protein 2/3 complex subunit 3 OS=Homo sapiens OX=9606 GN=ARPC3 PE=1 SV=3	FALSE	0	3.82711	7.30337	1	1	1	1	178	20.533	8.59	High		54000000	0.212	2.55776	1
FALSE	High	Master Protein	Q13485	Mothers against decapentaplegic homolog 4 OS=Homo sapiens OX=9606 GN=SMAD4 PE=1 SV=1	FALSE	0	3.40497	3.98551	2	2	2	1	552	60.401	6.99	High		15000000	0.212	1.78992	2
FALSE	High	Master Protein	Q9GZZ1	N-alpha-acetyltransferase 50 OS=Homo sapiens OX=9606 GN=NAA50 PE=1 SV=1	FALSE	0	3.1038	6.50888	1	1	1	1	169	19.386	8.81	High		18000000	0.212	2.22493	1
FALSE	High	Master Protein	Q9Y2B0	Protein canopy homolog 2 OS=Homo sapiens OX=9606 GN=CNPY2 PE=1 SV=1	FALSE	0	3.04547	8.79121	1	1	1	1	182	20.639	4.92	High		21000000	0.212	2.36693	1
FALSE	High	Master Protein	P17028	Zinc finger protein 24 OS=Homo sapiens OX=9606 GN=ZNF24 PE=1 SV=4	FALSE	0.000847458	2.58008	7.06522	2	2	2	1	368	42.129	6.21	High		16000000	0.212	2.13645	2
FALSE	High	Master Protein	Q9UBQ5	Eukaryotic translation initiation factor 3 subunit K OS=Homo sapiens OX=9606 GN=EIF3K PE=1 SV=1	FALSE	0.00674663	1.55068	5.04587	1	1	1	1	218	25.043	4.93	High		26000000	0.212	2.20471	1
FALSE	Medium	Master Protein	O15511	Actin-related protein 2/3 complex subunit 5 OS=Homo sapiens OX=9606 GN=ARPC5 PE=1 SV=3	FALSE	0.0115691	1.35536	7.94702	1	1	1	1	151	16.31	5.67	High		31000000	0.212	2.14276	1
FALSE	Medium	Master Protein	P29966	Myristoylated alanine-rich C-kinase substrate OS=Homo sapiens OX=9606 GN=MARCKS PE=1 SV=4	FALSE	0.0156361	1.18836	5.42169	1	1	1	1	332	31.536	4.45	High		16000000	0.212	0	1
FALSE	High	Master Protein	P78559	Microtubule-associated protein 1A OS=Homo sapiens OX=9606 GN=MAP1A PE=1 SV=6	FALSE	0	25.4142	4.81627	11	12	10	1	2803	305.298	4.92	High		56000000	0.21	25.9434	11
FALSE	High	Master Protein	P27694	Replication protein A 70 kDa DNA-binding subunit OS=Homo sapiens OX=9606 GN=RPA1 PE=1 SV=2	FALSE	0	6.65813	6.00649	3	3	3	1	616	68.095	7.21	High		18000000	0.205	4.92402	3
FALSE	High	Master Protein	Q9BXJ9	N-alpha-acetyltransferase 15, NatA auxiliary subunit OS=Homo sapiens OX=9606 GN=NAA15 PE=1 SV=1	FALSE	0	11.8634	8.54503	5	5	5	1	866	101.208	7.42	High		30000000	0.204	9.33353	5
FALSE	High	Master Protein	Q9UI36	Dachshund homolog 1 OS=Homo sapiens OX=9606 GN=DACH1 PE=1 SV=4	FALSE	0.000847458	2.54909	3.29815	2	2	2	1	758	78.513	8.51	High		18000000	0.202	4.60495	2
FALSE	High	Master Protein	Q04637	Eukaryotic translation initiation factor 4 gamma 1 OS=Homo sapiens OX=9606 GN=EIF4G1 PE=1 SV=4	FALSE	0	13.1205	4.06504	6	7	6	1	1599	175.382	5.33	High		33000000	0.197	16.4137	6
FALSE	High	Master Protein	P30153	Serine/threonine-protein phosphatase 2A 65 kDa regulatory subunit A alpha isoform OS=Homo sapiens OX=9606 GN=PPP2R1A PE=1 SV=4	FALSE	0	8.93504	10.5263	4	4	4	1	589	65.267	5.11	High		36000000	0.194	7.26801	4
FALSE	High	Master Protein	Q8IWX8	Calcium homeostasis endoplasmic reticulum protein OS=Homo sapiens OX=9606 GN=CHERP PE=1 SV=3	FALSE	0	8.18388	3.93013	3	3	3	1	916	103.637	9.04	High		26000000	0.194	6.24857	3
FALSE	High	Master Protein	P43155	Carnitine O-acetyltransferase OS=Homo sapiens OX=9606 GN=CRAT PE=1 SV=5	FALSE	0	5.31335	5.43131	4	4	4	1	626	70.812	8.44	High		18000000	0.194	3.69703	4
FALSE	High	Master Protein	P30419	Glycylpeptide N-tetradecanoyltransferase 1 OS=Homo sapiens OX=9606 GN=NMT1 PE=1 SV=2	FALSE	0	4.51056	5.44355	2	2	2	1	496	56.77	7.8	High		14000000	0.194	2.44497	2
FALSE	High	Master Protein	O43395	U4/U6 small nuclear ribonucleoprotein Prp3 OS=Homo sapiens OX=9606 GN=PRPF3 PE=1 SV=2	FALSE	0	3.78836	4.97804	3	3	3	1	683	77.481	9.5	High		31000000	0.194	5.28388	3
FALSE	High	Master Protein	P46977	Dolichyl-diphosphooligosaccharide--protein glycosyltransferase subunit STT3A OS=Homo sapiens OX=9606 GN=STT3A PE=1 SV=2	FALSE	0	3.58755	4.39716	3	3	3	1	705	80.477	8.07	High		22000000	0.194	3.33461	3
FALSE	High	Master Protein	P16401	Histone H1.5 OS=Homo sapiens OX=9606 GN=HIST1H1B PE=1 SV=3	FALSE	0	3.00226	4.86726	1	1	1	1	226	22.566	10.92	High		74000000	0.194	2.67987	1
FALSE	High	Master Protein	Q9NPD3	Exosome complex component RRP41 OS=Homo sapiens OX=9606 GN=EXOSC4 PE=1 SV=3	FALSE	0	2.91686	4.08163	1	1	1	1	245	26.366	6.52	High		22000000	0.194	1.87507	1
FALSE	High	Master Protein	P15374	Ubiquitin carboxyl-terminal hydrolase isozyme L3 OS=Homo sapiens OX=9606 GN=UCHL3 PE=1 SV=1	FALSE	0	2.80107	8.69565	1	1	1	1	230	26.166	4.92	High		18000000	0.194	2.90121	1
FALSE	High	Master Protein	P01584	Interleukin-1 beta OS=Homo sapiens OX=9606 GN=IL1B PE=1 SV=2	FALSE	0.000847458	2.21049	4.08922	1	1	1	1	269	30.728	4.83	High		15000000	0.194	2.15055	1
FALSE	High	Master Protein	P28072	Proteasome subunit beta type-6 OS=Homo sapiens OX=9606 GN=PSMB6 PE=1 SV=4	FALSE	0.00241935	1.86012	4.60251	1	1	1	1	239	25.341	4.92	High		33000000	0.194	2.31981	1
FALSE	High	Master Protein	P14859	POU domain, class 2, transcription factor 1 OS=Homo sapiens OX=9606 GN=POU2F1 PE=1 SV=2	FALSE	0.00303951	1.7122	1.88425	1	1	1	1	743	76.425	6.81	High		16000000	0.194	2.12654	1
FALSE	High	Master Protein	P37198	Nuclear pore glycoprotein p62 OS=Homo sapiens OX=9606 GN=NUP62 PE=1 SV=3	FALSE	0.00378501	1.58253	1.91571	1	1	1	1	522	53.222	5.31	High		26000000	0.194	1.6407	1
FALSE	Medium	Master Protein	Q5T750	Skin-specific protein 32 OS=Homo sapiens OX=9606 GN=XP32 PE=1 SV=1	FALSE	0.0156361	1.21481	3.2	1	1	1	1	250	26.219	7.97	High		16000000	0.194	1.91103	1
FALSE	Medium	Master Protein	Q56VL3	OCIA domain-containing protein 2 OS=Homo sapiens OX=9606 GN=OCIAD2 PE=1 SV=1	FALSE	0.0253598	1.01637	5.84416	1	1	1	1	154	16.943	9.03	High		12000000	0.194	0	1
FALSE	Medium	Master Protein	P07711	Cathepsin L1 OS=Homo sapiens OX=9606 GN=CTSL PE=1 SV=2	FALSE	0.0278722	0.973058	4.2042	1	1	1	1	333	37.54	5.45	High		65000000	0.194	2.23453	1
FALSE	Medium	Master Protein	P20290	Transcription factor BTF3 OS=Homo sapiens OX=9606 GN=BTF3 PE=1 SV=1	FALSE	0.0429918	0.847406	3.39806	1	1	1	1	206	22.154	9.38	High			0.194	1.91578	1
FALSE	High	Master Protein	P51532	Transcription activator BRG1 OS=Homo sapiens OX=9606 GN=SMARCA4 PE=1 SV=2	FALSE	0	15.423	4.4323	6	6	6	1	1647	184.53	7.88	High		73000000	0.189	15.1475	6
FALSE	High	Master Protein	Q08945	FACT complex subunit SSRP1 OS=Homo sapiens OX=9606 GN=SSRP1 PE=1 SV=1	FALSE	0	5.2548	4.23131	3	3	3	1	709	81.024	6.87	High		23000000	0.189	5.55801	3
FALSE	High	Master Protein	Q01082	Spectrin beta chain, non-erythrocytic 1 OS=Homo sapiens OX=9606 GN=SPTBN1 PE=1 SV=2	FALSE	0	28.79	6.51438	13	13	13	1	2364	274.439	5.57	High		42000000	0.186	20.0054	13
FALSE	High	Master Protein	P52294	Importin subunit alpha-5 OS=Homo sapiens OX=9606 GN=KPNA1 PE=1 SV=3	FALSE	0	5.8097	4.64684	2	2	2	1	538	60.184	5.01	High		19000000	0.186	4.31627	2
FALSE	High	Master Protein	P12268	Inosine-5'-monophosphate dehydrogenase 2 OS=Homo sapiens OX=9606 GN=IMPDH2 PE=1 SV=2	FALSE	0	5.33845	4.47471	2	2	2	1	514	55.77	6.9	High		28000000	0.186	4.73055	2
FALSE	High	Master Protein	P35249	Replication factor C subunit 4 OS=Homo sapiens OX=9606 GN=RFC4 PE=1 SV=2	FALSE	0	3.49104	6.06061	2	2	2	1	363	39.657	8.02	High		16000000	0.186	2.33785	2
FALSE	High	Master Protein	Q06330	Recombining binding protein suppressor of hairless OS=Homo sapiens OX=9606 GN=RBPJ PE=1 SV=3	FALSE	0	3.34494	4	2	2	2	1	500	55.602	7.18	High		10000000	0.186	3.7975	2
FALSE	High	Master Protein	Q8WYA6	Beta-catenin-like protein 1 OS=Homo sapiens OX=9606 GN=CTNNBL1 PE=1 SV=1	FALSE	0	2.90775	2.48668	2	2	2	1	563	65.132	5.05	High		9900000	0.186	1.82728	2
FALSE	High	Master Protein	O60264	SWI/SNF-related matrix-associated actin-dependent regulator of chromatin subfamily A member 5 OS=Homo sapiens OX=9606 GN=SMARCA5 PE=1 SV=1	FALSE	0	11.39	4.65779	5	7	5	1	1052	121.828	8.09	High		34000000	0.184	11.2855	5
FALSE	High	Master Protein	Q09161	Nuclear cap-binding protein subunit 1 OS=Homo sapiens OX=9606 GN=NCBP1 PE=1 SV=1	FALSE	0	5.41036	5.44304	3	3	3	1	790	91.781	6.43	High		36000000	0.184	0	3
FALSE	High	Master Protein	Q86XP3	ATP-dependent RNA helicase DDX42 OS=Homo sapiens OX=9606 GN=DDX42 PE=1 SV=1	FALSE	0	7.0493	5.75693	4	4	4	1	938	102.912	7.02	High		30000000	0.179	4.29492	4
FALSE	High	Master Protein	O15344	E3 ubiquitin-protein ligase Midline-1 OS=Homo sapiens OX=9606 GN=MID1 PE=1 SV=1	FALSE	0	7.03989	5.54723	3	3	3	1	667	75.203	6.8	High		24000000	0.179	6.94197	3
FALSE	High	Master Protein	Q13409	Cytoplasmic dynein 1 intermediate chain 2 OS=Homo sapiens OX=9606 GN=DYNC1I2 PE=1 SV=3	FALSE	0	5.45802	3.60502	2	2	2	1	638	71.412	5.2	High		19000000	0.179	4.45438	2
FALSE	High	Master Protein	P28799	Granulins OS=Homo sapiens OX=9606 GN=GRN PE=1 SV=2	FALSE	0	4.1028	4.21585	2	2	2	1	593	63.5	6.83	High		18000000	0.179	2.54418	2
FALSE	High	Master Protein	P01859	Immunoglobulin heavy constant gamma 2 OS=Homo sapiens OX=9606 GN=IGHG2 PE=1 SV=2	FALSE	0	3.27876	4.90798	2	2	2	1	326	35.878	7.59	High		140000000	0.179	2.2757	2
FALSE	High	Master Protein	Q9NY12	H/ACA ribonucleoprotein complex subunit 1 OS=Homo sapiens OX=9606 GN=GAR1 PE=1 SV=1	FALSE	0	2.91435	8.29493	1	1	1	1	217	22.334	10.92	High		45000000	0.179	2.83983	1
FALSE	High	Master Protein	Q9H444	Charged multivesicular body protein 4b OS=Homo sapiens OX=9606 GN=CHMP4B PE=1 SV=1	FALSE	0	2.90939	4.91071	1	1	1	1	224	24.935	4.82	High		22000000	0.179	2.21682	1
FALSE	High	Master Protein	O75494	Serine/arginine-rich splicing factor 10 OS=Homo sapiens OX=9606 GN=SRSF10 PE=1 SV=1	FALSE	0.000847458	2.66214	4.19847	1	1	1	1	262	31.282	11.27	High		14000000	0.179	2.82418	1
FALSE	High	Master Protein	O75934	Pre-mRNA-splicing factor SPF27 OS=Homo sapiens OX=9606 GN=BCAS2 PE=1 SV=1	FALSE	0.000847458	2.63335	8.44444	2	2	2	1	225	26.115	5.66	High		27000000	0.179	1.62301	2
FALSE	High	Master Protein	Q14739	Lamin-B receptor OS=Homo sapiens OX=9606 GN=LBR PE=1 SV=2	FALSE	0.000847458	2.62122	3.08943	2	2	2	1	615	70.658	9.36	High		24000000	0.179	3.69223	2
FALSE	High	Master Protein	P06730	Eukaryotic translation initiation factor 4E OS=Homo sapiens OX=9606 GN=EIF4E PE=1 SV=2	FALSE	0.000847458	2.42922	5.06912	1	1	1	1	217	25.082	6.15	High		22000000	0.179	1.80542	1
FALSE	High	Master Protein	P55735	Protein SEC13 homolog OS=Homo sapiens OX=9606 GN=SEC13 PE=1 SV=3	FALSE	0.000847458	2.18329	2.79503	1	1	1	1	322	35.518	5.48	High		22000000	0.179	0	1
FALSE	High	Master Protein	Q92522	Histone H1x OS=Homo sapiens OX=9606 GN=H1FX PE=1 SV=1	FALSE	0.000847458	2.04225	5.6338	1	1	1	1	213	22.474	10.76	High		40000000	0.179	1.93445	1
FALSE	High	Master Protein	O75190	DnaJ homolog subfamily B member 6 OS=Homo sapiens OX=9606 GN=DNAJB6 PE=1 SV=2	FALSE	0.00303951	1.69854	3.06748	1	1	1	1	326	36.065	9.16	High		8200000	0.179	1.75386	1
FALSE	Medium	Master Protein	Q9BQA1	Methylosome protein 50 OS=Homo sapiens OX=9606 GN=WDR77 PE=1 SV=1	FALSE	0.0136103	1.24336	2.04678	1	1	1	1	342	36.701	5.17	High		10000000	0.179	0	1
FALSE	Medium	Master Protein	P15927	Replication protein A 32 kDa subunit OS=Homo sapiens OX=9606 GN=RPA2 PE=1 SV=1	FALSE	0.0142755	1.22775	2.96296	1	1	1	1	270	29.228	6.15	High		13000000	0.179	0	1
FALSE	Medium	Master Protein	O43447	Peptidyl-prolyl cis-trans isomerase H OS=Homo sapiens OX=9606 GN=PPIH PE=1 SV=1	FALSE	0.0272109	0.989276	5.08475	1	1	1	1	177	19.196	8.07	High		21000000	0.179	1.93182	1
FALSE	Medium	Master Protein	Q969X5	Endoplasmic reticulum-Golgi intermediate compartment protein 1 OS=Homo sapiens OX=9606 GN=ERGIC1 PE=1 SV=1	FALSE	0.0316925	0.948847	3.10345	1	1	1	1	290	32.571	7.06	High		5300000	0.179	0	1
FALSE	Medium	Master Protein	Q99436	Proteasome subunit beta type-7 OS=Homo sapiens OX=9606 GN=PSMB7 PE=1 SV=1	FALSE	0.0323232	0.948076	3.61011	1	1	1	1	277	29.946	7.68	High		19000000	0.179	0	1
FALSE	High	Master Protein	Q7Z406	Myosin-14 OS=Homo sapiens OX=9606 GN=MYH14 PE=1 SV=2	FALSE	0	26.6798	4.31078	7	13	1	1	1995	227.732	5.6	High		65000000	0.176	27.2916	7
FALSE	High	Master Protein	Q9UHB9	Signal recognition particle subunit SRP68 OS=Homo sapiens OX=9606 GN=SRP68 PE=1 SV=2	FALSE	0	8.75179	6.37959	3	3	3	1	627	70.686	8.56	High		21000000	0.174	6.83064	3
FALSE	High	Master Protein	P00505	Aspartate aminotransferase, mitochondrial OS=Homo sapiens OX=9606 GN=GOT2 PE=1 SV=3	FALSE	0	6.08484	5.11628	2	2	2	1	430	47.487	9.01	High		46000000	0.172	5.30495	2
FALSE	High	Master Protein	P34932	Heat shock 70 kDa protein 4 OS=Homo sapiens OX=9606 GN=HSPA4 PE=1 SV=4	FALSE	0	5.46887	5.35714	4	4	4	1	840	94.271	5.19	High		17000000	0.172	2.5742	4
FALSE	High	Master Protein	Q9NR12	PDZ and LIM domain protein 7 OS=Homo sapiens OX=9606 GN=PDLIM7 PE=1 SV=1	FALSE	0	2.83536	4.59519	2	2	2	1	457	49.813	8.41	High		31000000	0.172	1.66799	2
FALSE	High	Master Protein	P51116	Fragile X mental retardation syndrome-related protein 2 OS=Homo sapiens OX=9606 GN=FXR2 PE=1 SV=2	FALSE	0	8.159	5.20059	3	5	1	1	673	74.178	6.23	High		33000000	0.17	12.0527	3
FALSE	High	Master Protein	P46087	Probable 28S rRNA (cytosine(4447)-C(5))-methyltransferase OS=Homo sapiens OX=9606 GN=NOP2 PE=1 SV=2	FALSE	0	4.42627	3.94089	3	3	3	1	812	89.247	9.23	High		17000000	0.17	5.80791	3
FALSE	High	Master Protein	Q99459	Cell division cycle 5-like protein OS=Homo sapiens OX=9606 GN=CDC5L PE=1 SV=2	FALSE	0	9.1316	5.23691	3	3	3	1	802	92.194	8.18	High		38000000	0.166	7.47808	3
FALSE	High	Master Protein	Q14978	Nucleolar and coiled-body phosphoprotein 1 OS=Homo sapiens OX=9606 GN=NOLC1 PE=1 SV=2	FALSE	0	6.42336	4.29185	3	3	3	1	699	73.56	9.47	High		37000000	0.166	7.74797	3
FALSE	High	Master Protein	Q9UN86	Ras GTPase-activating protein-binding protein 2 OS=Homo sapiens OX=9606 GN=G3BP2 PE=1 SV=2	FALSE	0	5.48376	4.56432	2	2	2	1	482	54.088	5.55	High		64000000	0.166	3.69262	2
FALSE	High	Master Protein	P13489	Ribonuclease inhibitor OS=Homo sapiens OX=9606 GN=RNH1 PE=1 SV=2	FALSE	0	5.08598	5.63991	2	2	2	1	461	49.941	4.82	High		21000000	0.166	4.59368	2
FALSE	High	Master Protein	P00558	Phosphoglycerate kinase 1 OS=Homo sapiens OX=9606 GN=PGK1 PE=1 SV=3	FALSE	0	4.44825	5.51559	2	2	2	1	417	44.586	8.1	High		4600000	0.166	2.01376	2
FALSE	High	Master Protein	Q15427	Splicing factor 3B subunit 4 OS=Homo sapiens OX=9606 GN=SF3B4 PE=1 SV=1	FALSE	0	4.21789	3.30189	1	1	1	1	424	44.357	8.56	High		49000000	0.166	2.82312	1
FALSE	High	Master Protein	O43172	U4/U6 small nuclear ribonucleoprotein Prp4 OS=Homo sapiens OX=9606 GN=PRPF4 PE=1 SV=2	FALSE	0	3.79526	4.02299	2	2	2	1	522	58.412	7.42	High		23000000	0.166	2.11695	2
FALSE	High	Master Protein	P10301	Ras-related protein R-Ras OS=Homo sapiens OX=9606 GN=RRAS PE=1 SV=1	FALSE	0	3.42806	7.33945	1	1	1	1	218	23.466	6.93	High		19000000	0.166	2.55379	1
FALSE	High	Master Protein	P60900	Proteasome subunit alpha type-6 OS=Homo sapiens OX=9606 GN=PSMA6 PE=1 SV=1	FALSE	0.000847458	2.64956	5.28455	1	1	1	1	246	27.382	6.76	High		19000000	0.166	2.49516	1
FALSE	High	Master Protein	Q9P0L0	Vesicle-associated membrane protein-associated protein A OS=Homo sapiens OX=9606 GN=VAPA PE=1 SV=3	FALSE	0.000847458	2.50293	6.4257	1	1	1	1	249	27.875	8.62	High		10000000	0.166	0	1
FALSE	High	Master Protein	Q13557	Calcium/calmodulin-dependent protein kinase type II subunit delta OS=Homo sapiens OX=9606 GN=CAMK2D PE=1 SV=3	FALSE	0.000847458	2.41338	7.01403	2	2	2	1	499	56.334	7.25	High		32000000	0.166	0	2
FALSE	High	Master Protein	Q9Y2Q3	Glutathione S-transferase kappa 1 OS=Homo sapiens OX=9606 GN=GSTK1 PE=1 SV=3	FALSE	0.000847458	2.12384	7.07965	1	1	1	1	226	25.48	8.41	High		26000000	0.166	1.89958	1
FALSE	High	Master Protein	P18669	Phosphoglycerate mutase 1 OS=Homo sapiens OX=9606 GN=PGAM1 PE=1 SV=2	FALSE	0.00744602	1.42829	4.33071	1	1	1	1	254	28.786	7.18	High		9900000	0.166	0	1
FALSE	Medium	Master Protein	Q96C36	Pyrroline-5-carboxylate reductase 2 OS=Homo sapiens OX=9606 GN=PYCR2 PE=1 SV=1	FALSE	0.0290737	0.968996	2.1875	1	1	1	1	320	33.616	7.77	High		1700000	0.166	0	1
FALSE	Medium	Master Protein	P25789	Proteasome subunit alpha type-4 OS=Homo sapiens OX=9606 GN=PSMA4 PE=1 SV=1	FALSE	0.0339773	0.922632	3.06513	1	1	1	1	261	29.465	7.72	High		12000000	0.166	1.65377	1
FALSE	Medium	Master Protein	P50402	Emerin OS=Homo sapiens OX=9606 GN=EMD PE=1 SV=1	FALSE	0.0362797	0.897223	3.93701	1	1	1	1	254	28.976	5.5	High		12000000	0.166	0	1
FALSE	Medium	Master Protein	P08047	Transcription factor Sp1 OS=Homo sapiens OX=9606 GN=SP1 PE=1 SV=3	FALSE	0.0429918	0.810229	1.01911	1	1	1	1	785	80.644	7.34	High		11000000	0.166	0	1
FALSE	High	Master Protein	P55084	Trifunctional enzyme subunit beta, mitochondrial OS=Homo sapiens OX=9606 GN=HADHB PE=1 SV=3	FALSE	0	5.80598	4.21941	2	2	2	1	474	51.262	9.41	High		6800000	0.16	5.18859	2
FALSE	High	Master Protein	P15170	Eukaryotic peptide chain release factor GTP-binding subunit ERF3A OS=Homo sapiens OX=9606 GN=GSPT1 PE=1 SV=1	FALSE	0	4.40029	4.60922	2	2	2	1	499	55.72	5.62	High		21000000	0.16	4.66802	2
FALSE	High	Master Protein	P19474	E3 ubiquitin-protein ligase TRIM21 OS=Homo sapiens OX=9606 GN=TRIM21 PE=1 SV=1	FALSE	0	3.48562	3.78947	2	2	2	1	475	54.135	6.38	High		4500000	0.16	2.29197	2
FALSE	High	Master Protein	Q9Y4P3	Transducin beta-like protein 2 OS=Homo sapiens OX=9606 GN=TBL2 PE=1 SV=1	FALSE	0	3.07802	4.9217	2	2	2	1	447	49.766	9.44	High		14000000	0.16	1.78913	2
FALSE	High	Master Protein	O96013	Serine/threonine-protein kinase PAK 4 OS=Homo sapiens OX=9606 GN=PAK4 PE=1 SV=1	FALSE	0	2.94198	3.21489	2	2	2	1	591	64.032	9.73	High		8000000	0.16	3.75126	2
FALSE	High	Master Protein	P0CG39	POTE ankyrin domain family member J OS=Homo sapiens OX=9606 GN=POTEJ PE=3 SV=1	FALSE	0	16.5263	4.4316	3	8	1	1	1038	117.315	5.97	High			0.155	25.4775	3
FALSE	High	Master Protein	Q12931	Heat shock protein 75 kDa, mitochondrial OS=Homo sapiens OX=9606 GN=TRAP1 PE=1 SV=3	FALSE	0	8.80657	3.40909	2	4	1	1	704	80.06	8.21	High		370000000	0.155	10.4462	2
FALSE	High	Master Protein	P26639	Threonine--tRNA ligase, cytoplasmic OS=Homo sapiens OX=9606 GN=TARS PE=1 SV=3	FALSE	0	6.11788	4.14938	3	3	3	1	723	83.382	6.67	High		8100000	0.155	5.51839	3
FALSE	High	Master Protein	Q9UMR2	ATP-dependent RNA helicase DDX19B OS=Homo sapiens OX=9606 GN=DDX19B PE=1 SV=1	FALSE	0	6.06442	5.01044	2	2	2	1	479	53.893	6.3	High		21000000	0.155	2.80573	2
FALSE	High	Master Protein	Q86U42	Polyadenylate-binding protein 2 OS=Homo sapiens OX=9606 GN=PABPN1 PE=1 SV=3	FALSE	0	4.13342	3.59477	1	1	1	1	306	32.729	5.06	High		27000000	0.155	3.15874	1
FALSE	High	Master Protein	Q9BVK6	Transmembrane emp24 domain-containing protein 9 OS=Homo sapiens OX=9606 GN=TMED9 PE=1 SV=2	FALSE	0	3.52317	4.68085	1	1	1	1	235	27.26	8.02	High		35000000	0.155	2.3618	1
FALSE	High	Master Protein	Q9BVP2	Guanine nucleotide-binding protein-like 3 OS=Homo sapiens OX=9606 GN=GNL3 PE=1 SV=2	FALSE	0	3.36895	3.82514	2	2	2	1	549	61.954	9.16	High		15000000	0.155	1.93121	2
FALSE	High	Master Protein	Q13242	Serine/arginine-rich splicing factor 9 OS=Homo sapiens OX=9606 GN=SRSF9 PE=1 SV=1	FALSE	0	2.80855	4.52489	1	1	1	1	221	25.526	8.65	High		31000000	0.155	2.0104	1
FALSE	High	Master Protein	Q5RKV6	Exosome complex component MTR3 OS=Homo sapiens OX=9606 GN=EXOSC6 PE=1 SV=1	FALSE	0.000847458	2.16622	5.88235	1	1	1	1	272	28.218	6.28	High		20000000	0.155	2.30296	1
FALSE	High	Master Protein	P49903	Selenide, water dikinase 1 OS=Homo sapiens OX=9606 GN=SEPHS1 PE=1 SV=2	FALSE	0.000847458	2.15889	5.35714	1	1	1	1	392	42.883	5.97	High		36000000	0.155	0	1
FALSE	High	Master Protein	Q9BVL2	Nucleoporin p58/p45 OS=Homo sapiens OX=9606 GN=NUP58 PE=1 SV=1	FALSE	0.0016835	1.98005	1.33556	1	1	1	1	599	60.86	9.33	High		11000000	0.155	2.28803	1
FALSE	High	Master Protein	Q15293	Reticulocalbin-1 OS=Homo sapiens OX=9606 GN=RCN1 PE=1 SV=1	FALSE	0.00303951	1.73212	4.83384	1	1	1	1	331	38.866	5	High		31000000	0.155	2.7231	1
FALSE	High	Master Protein	Q15907	Ras-related protein Rab-11B OS=Homo sapiens OX=9606 GN=RAB11B PE=1 SV=4	FALSE	0.00303951	1.70224	5.04587	1	1	1	1	218	24.473	5.94	High		16000000	0.155	1.92213	1
FALSE	Medium	Master Protein	O14818	Proteasome subunit alpha type-7 OS=Homo sapiens OX=9606 GN=PSMA7 PE=1 SV=1	FALSE	0.0169133	1.14752	6.04839	1	1	1	1	248	27.87	8.46	High		13000000	0.155	1.72486	1
FALSE	High	Master Protein	Q00341	Vigilin OS=Homo sapiens OX=9606 GN=HDLBP PE=1 SV=2	FALSE	0	10.4145	5.28391	5	5	5	1	1268	141.368	6.87	High		42000000	0.153	11.1288	5
FALSE	High	Master Protein	O75694	Nuclear pore complex protein Nup155 OS=Homo sapiens OX=9606 GN=NUP155 PE=1 SV=1	FALSE	0	6.59271	5.31991	4	4	4	1	1391	155.1	6.16	High		34000000	0.15	7.60385	4
FALSE	High	Master Protein	P18887	DNA repair protein XRCC1 OS=Homo sapiens OX=9606 GN=XRCC1 PE=1 SV=2	FALSE	0	5.7559	3.63349	2	2	2	1	633	69.434	6.39	High		26000000	0.15	5.94947	2
FALSE	High	Master Protein	O95831	Apoptosis-inducing factor 1, mitochondrial OS=Homo sapiens OX=9606 GN=AIFM1 PE=1 SV=1	FALSE	0	2.85616	3.91517	2	2	2	1	613	66.859	8.95	High		21000000	0.15	3.88635	2
FALSE	High	Master Protein	Q13428	Treacle protein OS=Homo sapiens OX=9606 GN=TCOF1 PE=1 SV=3	FALSE	0	13.0544	3.83065	5	6	5	1	1488	152.015	9.04	High		66000000	0.149	12.414	5
FALSE	High	Master Protein	P98175	RNA-binding protein 10 OS=Homo sapiens OX=9606 GN=RBM10 PE=1 SV=3	FALSE	0	3.43537	3.33333	3	3	3	1	930	103.469	5.97	High		21000000	0.148	3.67931	3
FALSE	High	Master Protein	P53396	ATP-citrate synthase OS=Homo sapiens OX=9606 GN=ACLY PE=1 SV=3	FALSE	0	6.00925	4.4505	4	4	4	1	1101	120.762	7.33	High		9700000	0.147	2.27087	4
FALSE	High	Master Protein	P42704	Leucine-rich PPR motif-containing protein, mitochondrial OS=Homo sapiens OX=9606 GN=LRPPRC PE=1 SV=3	FALSE	0	9.54183	4.87805	6	6	6	1	1394	157.805	6.13	High		22000000	0.145	7.82495	6
FALSE	High	Master Protein	Q93009	Ubiquitin carboxyl-terminal hydrolase 7 OS=Homo sapiens OX=9606 GN=USP7 PE=1 SV=2	FALSE	0	6.57847	3.0853	4	4	4	1	1102	128.22	5.55	High		23000000	0.145	4.7663	4
FALSE	High	Master Protein	Q15059	Bromodomain-containing protein 3 OS=Homo sapiens OX=9606 GN=BRD3 PE=1 SV=1	FALSE	0	6.11613	4.54545	2	3	1	1	726	79.492	9.36	High		30000000	0.145	3.04833	2
FALSE	High	Master Protein	Q96T60	Bifunctional polynucleotide phosphatase/kinase OS=Homo sapiens OX=9606 GN=PNKP PE=1 SV=1	FALSE	0	4.42268	4.79846	2	2	2	1	521	57.04	8.46	High		16000000	0.145	4.58825	2
FALSE	High	Master Protein	Q9Y696	Chloride intracellular channel protein 4 OS=Homo sapiens OX=9606 GN=CLIC4 PE=1 SV=4	FALSE	0	3.16973	7.11462	1	1	1	1	253	28.754	5.59	High		8600000	0.145	4.13982	1
FALSE	High	Master Protein	Q9P016	Thymocyte nuclear protein 1 OS=Homo sapiens OX=9606 GN=THYN1 PE=1 SV=1	FALSE	0	2.87257	4.88889	1	1	1	1	225	25.681	9.25	High		42000000	0.145	2.73398	1
FALSE	High	Master Protein	P46060	Ran GTPase-activating protein 1 OS=Homo sapiens OX=9606 GN=RANGAP1 PE=1 SV=1	FALSE	0	2.84963	3.91823	2	2	2	1	587	63.502	4.68	High		20000000	0.145	3.88506	2
FALSE	High	Master Protein	Q9GZX5	Zinc finger protein 350 OS=Homo sapiens OX=9606 GN=ZNF350 PE=1 SV=3	FALSE	0	2.73858	1.69173	1	3	1	1	532	59.973	8.62	High		4400000	0.145	3.53966	1
FALSE	High	Master Protein	Q13416	Origin recognition complex subunit 2 OS=Homo sapiens OX=9606 GN=ORC2 PE=1 SV=2	FALSE	0.000847458	2.63943	4.33276	2	2	2	1	577	65.931	6.51	High		11000000	0.145	1.98508	2
FALSE	High	Master Protein	P29372	DNA-3-methyladenine glycosylase OS=Homo sapiens OX=9606 GN=MPG PE=1 SV=3	FALSE	0.000847458	2.59534	6.04027	1	1	1	1	298	32.848	9.57	High			0.145	2.38611	1
FALSE	High	Master Protein	O00182	Galectin-9 OS=Homo sapiens OX=9606 GN=LGALS9 PE=1 SV=2	FALSE	0.000847458	2.29869	5.91549	1	1	1	1	355	39.493	9.17	High			0.145	3.53275	1
FALSE	High	Master Protein	P32322	Pyrroline-5-carboxylate reductase 1, mitochondrial OS=Homo sapiens OX=9606 GN=PYCR1 PE=1 SV=2	FALSE	0.000847458	2.08788	3.44828	1	1	1	1	319	33.34	7.61	High		20000000	0.145	2.44253	1
FALSE	High	Master Protein	P28074	Proteasome subunit beta type-5 OS=Homo sapiens OX=9606 GN=PSMB5 PE=1 SV=3	FALSE	0.00241935	1.90205	4.56274	1	1	1	1	263	28.462	6.92	High		20000000	0.145	2.11728	1
FALSE	Medium	Master Protein	Q6P587	Acylpyruvase FAHD1, mitochondrial OS=Homo sapiens OX=9606 GN=FAHD1 PE=1 SV=2	FALSE	0.0219629	1.04292	7.14286	1	1	1	1	224	24.827	7.39	High			0.145	2.05822	1
FALSE	Medium	Master Protein	Q9Y3Y2	Chromatin target of PRMT1 protein OS=Homo sapiens OX=9606 GN=CHTOP PE=1 SV=2	FALSE	0.0339773	0.924453	5.24194	1	1	1	1	248	26.38	12.23	High		31000000	0.145	0	1
FALSE	Medium	Master Protein	Q9H0U3	Magnesium transporter protein 1 OS=Homo sapiens OX=9606 GN=MAGT1 PE=1 SV=1	FALSE	0.04	0.865823	2.38806	1	1	1	1	335	38.011	9.63	High		13000000	0.145	0	1
FALSE	High	Master Protein	Q96ST3	Paired amphipathic helix protein Sin3a OS=Homo sapiens OX=9606 GN=SIN3A PE=1 SV=2	FALSE	0	13.329	4.3205	4	4	4	1	1273	145.085	7.25	High		23000000	0.143	10.2719	4
FALSE	High	Master Protein	O60885	Bromodomain-containing protein 4 OS=Homo sapiens OX=9606 GN=BRD4 PE=1 SV=2	FALSE	0	4.76001	3.15712	3	4	2	1	1362	152.124	9.19	High		85000000	0.142	4.07012	3
FALSE	High	Master Protein	P21589	5'-nucleotidase OS=Homo sapiens OX=9606 GN=NT5E PE=1 SV=1	FALSE	0	4.12759	3.48432	2	3	2	1	574	63.327	7.03	High		6700000	0.141	4.909	2
FALSE	High	Master Protein	P06744	Glucose-6-phosphate isomerase OS=Homo sapiens OX=9606 GN=GPI PE=1 SV=4	FALSE	0	3.87156	5.37634	2	2	2	1	558	63.107	8.32	High		15000000	0.136	2.14531	2
FALSE	High	Master Protein	Q9Y314	Nitric oxide synthase-interacting protein OS=Homo sapiens OX=9606 GN=NOSIP PE=1 SV=1	FALSE	0	3.45581	5.98007	1	1	1	1	301	33.151	8.82	High		29000000	0.136	3.09864	1
FALSE	High	Master Protein	Q9NX63	MICOS complex subunit MIC19 OS=Homo sapiens OX=9606 GN=CHCHD3 PE=1 SV=1	FALSE	0	3.32864	4.84581	1	1	1	1	227	26.136	8.28	High		43000000	0.136	2.15356	1
FALSE	High	Master Protein	Q9UBU9	Nuclear RNA export factor 1 OS=Homo sapiens OX=9606 GN=NXF1 PE=1 SV=1	FALSE	0	3.12536	4.20032	2	2	2	1	619	70.139	8.51	High		16000000	0.136	3.84745	2
FALSE	High	Master Protein	Q9Y3A5	Ribosome maturation protein SBDS OS=Homo sapiens OX=9606 GN=SBDS PE=1 SV=4	FALSE	0.000847458	2.36181	7.2	1	1	1	1	250	28.745	8.75	High		38000000	0.136	2.17729	1
FALSE	High	Master Protein	P40424	Pre-B-cell leukemia transcription factor 1 OS=Homo sapiens OX=9606 GN=PBX1 PE=1 SV=1	FALSE	0.000847458	2.03796	3.48837	1	1	1	1	430	46.597	7.03	High			0.136	1.96526	1
FALSE	Medium	Master Protein	P02765	Alpha-2-HS-glycoprotein OS=Homo sapiens OX=9606 GN=AHSG PE=1 SV=2	FALSE	0.0290737	0.9694	1.90736	1	1	1	1	367	39.316	5.72	High		26000000	0.136	0	1
FALSE	High	Master Protein	Q9P2E9	Ribosome-binding protein 1 OS=Homo sapiens OX=9606 GN=RRBP1 PE=1 SV=5	FALSE	0	10.1042	5.31915	6	6	6	1	1410	152.365	8.6	High		27000000	0.134	7.93498	6
FALSE	High	Master Protein	P51610	Host cell factor 1 OS=Homo sapiens OX=9606 GN=HCFC1 PE=1 SV=2	FALSE	0	7.28423	2.40786	4	4	4	1	2035	208.602	7.46	High		30000000	0.134	6.59365	4
FALSE	High	Master Protein	Q14697	Neutral alpha-glucosidase AB OS=Homo sapiens OX=9606 GN=GANAB PE=1 SV=3	FALSE	0	4.5247	3.91949	3	3	3	1	944	106.807	6.14	High		19000000	0.134	2.09041	3
FALSE	High	Master Protein	Q9NTI5	Sister chromatid cohesion protein PDS5 homolog B OS=Homo sapiens OX=9606 GN=PDS5B PE=1 SV=1	FALSE	0	10.0025	4.28473	6	6	5	1	1447	164.563	8.47	High		33000000	0.133	3.95013	6
FALSE	High	Master Protein	Q5JWF2	Guanine nucleotide-binding protein G(s) subunit alpha isoforms XLas OS=Homo sapiens OX=9606 GN=GNAS PE=1 SV=2	FALSE	0	5.72052	1.92864	2	4	1	1	1037	110.956	5.03	High		6800000	0.133	8.08717	2
FALSE	High	Master Protein	Q9BPX3	Condensin complex subunit 3 OS=Homo sapiens OX=9606 GN=NCAPG PE=1 SV=1	FALSE	0	4.73564	3.84236	3	3	3	1	1015	114.262	5.59	High		12000000	0.131	3.97026	3
FALSE	High	Master Protein	Q9HAN9	Nicotinamide/nicotinic acid mononucleotide adenylyltransferase 1 OS=Homo sapiens OX=9606 GN=NMNAT1 PE=1 SV=1	FALSE	0	4.3122	6.45161	1	1	1	1	279	31.913	8.87	High		28000000	0.129	3.63332	1
FALSE	High	Master Protein	O43663	Protein regulator of cytokinesis 1 OS=Homo sapiens OX=9606 GN=PRC1 PE=1 SV=2	FALSE	0	4.2246	2.90323	2	2	1	1	620	71.562	6.68	High		41000000	0.129	4.79511	2
FALSE	High	Master Protein	Q6DD87	Zinc finger protein 787 OS=Homo sapiens OX=9606 GN=ZNF787 PE=1 SV=4	FALSE	0.000847458	2.57626	3.40314	1	1	1	1	382	40.403	7.96	High		9000000	0.129	2.13974	1
FALSE	High	Master Protein	P23193	Transcription elongation factor A protein 1 OS=Homo sapiens OX=9606 GN=TCEA1 PE=1 SV=2	FALSE	0.000847458	2.20073	3.32226	1	1	1	1	301	33.948	8.38	High		17000000	0.129	1.66275	1
FALSE	High	Master Protein	Q99536	Synaptic vesicle membrane protein VAT-1 homolog OS=Homo sapiens OX=9606 GN=VAT1 PE=1 SV=2	FALSE	0.000847458	2.14776	6.87023	1	1	1	1	393	41.893	6.29	High		23000000	0.129	3.0321	1
FALSE	High	Master Protein	Q06587	E3 ubiquitin-protein ligase RING1 OS=Homo sapiens OX=9606 GN=RING1 PE=1 SV=2	FALSE	0.000847458	2.10106	3.44828	1	1	1	1	406	42.403	5.62	High			0.129	2.16554	1
FALSE	High	Master Protein	P08574	Cytochrome c1, heme protein, mitochondrial OS=Homo sapiens OX=9606 GN=CYC1 PE=1 SV=3	FALSE	0.00303951	1.6457	3.07692	1	1	1	1	325	35.399	9	High		4200000	0.129	0	1
FALSE	Medium	Master Protein	Q92820	Gamma-glutamyl hydrolase OS=Homo sapiens OX=9606 GN=GGH PE=1 SV=2	FALSE	0.0327103	0.941574	2.51572	1	1	1	1	318	35.941	7.11	High		16000000	0.129	2.00258	1
FALSE	High	Master Protein	Q9BSJ8	Extended synaptotagmin-1 OS=Homo sapiens OX=9606 GN=ESYT1 PE=1 SV=1	FALSE	0	4.60571	3.62319	3	3	3	1	1104	122.78	5.83	High		12000000	0.126	6.75291	3
FALSE	High	Master Protein	Q14676	Mediator of DNA damage checkpoint protein 1 OS=Homo sapiens OX=9606 GN=MDC1 PE=1 SV=3	FALSE	0	11.7701	2.58497	5	5	5	1	2089	226.529	5.47	High		35000000	0.125	10.0094	5
FALSE	High	Master Protein	Q14684	Ribosomal RNA processing protein 1 homolog B OS=Homo sapiens OX=9606 GN=RRP1B PE=1 SV=3	FALSE	0	3.04777	3.0343	2	2	2	1	758	84.375	9.76	High		17000000	0.125	2.12523	2
FALSE	High	Master Protein	Q9BQG0	Myb-binding protein 1A OS=Homo sapiens OX=9606 GN=MYBBP1A PE=1 SV=2	FALSE	0	14.0499	3.53916	4	4	4	1	1328	148.762	9.28	High		32000000	0.124	8.25775	4
FALSE	High	Master Protein	P53621	Coatomer subunit alpha OS=Homo sapiens OX=9606 GN=COPA PE=1 SV=2	FALSE	0	8.34408	4.24837	5	5	5	1	1224	138.258	7.66	High		27000000	0.124	6.72119	5
FALSE	High	Master Protein	Q8N1F7	Nuclear pore complex protein Nup93 OS=Homo sapiens OX=9606 GN=NUP93 PE=1 SV=2	FALSE	0	5.46944	4.1514	3	3	3	1	819	93.43	5.72	High		17000000	0.124	4.07641	3
FALSE	High	Master Protein	Q13769	THO complex subunit 5 homolog OS=Homo sapiens OX=9606 GN=THOC5 PE=1 SV=2	FALSE	0	6.08286	3.3675	2	2	2	1	683	78.458	6.87	High		20000000	0.122	3.3812	2
FALSE	High	Master Protein	Q8IZL8	Proline-, glutamic acid- and leucine-rich protein 1 OS=Homo sapiens OX=9606 GN=PELP1 PE=1 SV=2	FALSE	0	5.72014	2.56637	2	2	2	1	1130	119.624	4.34	High		17000000	0.122	5.70985	2
FALSE	High	Master Protein	P56270	Myc-associated zinc finger protein OS=Homo sapiens OX=9606 GN=MAZ PE=1 SV=1	FALSE	0	3.25924	2.51572	1	1	1	1	477	48.576	8.95	High		57000000	0.122	2.61476	1
FALSE	High	Master Protein	P35613	Basigin OS=Homo sapiens OX=9606 GN=BSG PE=1 SV=2	FALSE	0	3.03763	4.15584	1	1	1	1	385	42.174	5.66	High		55000000	0.122	3.40482	1
FALSE	High	Master Protein	Q9HBI1	Beta-parvin OS=Homo sapiens OX=9606 GN=PARVB PE=1 SV=1	FALSE	0.000847458	2.40894	3.84615	1	1	1	1	364	41.688	6.73	High		18000000	0.122	1.82379	1
FALSE	High	Master Protein	P09038	Fibroblast growth factor 2 OS=Homo sapiens OX=9606 GN=FGF2 PE=1 SV=3	FALSE	0.000847458	2.39437	3.47222	1	1	1	1	288	30.751	11.18	High		23000000	0.122	1.79769	1
FALSE	High	Master Protein	Q96J01	THO complex subunit 3 OS=Homo sapiens OX=9606 GN=THOC3 PE=1 SV=1	FALSE	0.000847458	2.2365	2.5641	1	1	1	1	351	38.747	6.09	High		14000000	0.122	2.01557	1
FALSE	High	Master Protein	Q15024	Exosome complex component RRP42 OS=Homo sapiens OX=9606 GN=EXOSC7 PE=1 SV=3	FALSE	0.000847458	2.22849	5.15464	1	1	1	1	291	31.801	5.19	High		14000000	0.122	2.32493	1
FALSE	High	Master Protein	Q92879	CUGBP Elav-like family member 1 OS=Homo sapiens OX=9606 GN=CELF1 PE=1 SV=2	FALSE	0.000847458	2.09458	1.64609	1	1	1	1	486	52.03	8.46	High		37000000	0.122	1.98952	1
FALSE	High	Master Protein	O95983	Methyl-CpG-binding domain protein 3 OS=Homo sapiens OX=9606 GN=MBD3 PE=1 SV=1	FALSE	0.0016835	2.01091	3.43643	1	1	1	1	291	32.823	5.34	High		19000000	0.122	2.22162	1
FALSE	High	Master Protein	Q9Y3S2	Zinc finger protein 330 OS=Homo sapiens OX=9606 GN=ZNF330 PE=1 SV=1	FALSE	0.00303951	1.64111	2.5	1	1	1	1	320	36.177	6.16	High		4200000	0.122	0	1
FALSE	High	Master Protein	O75821	Eukaryotic translation initiation factor 3 subunit G OS=Homo sapiens OX=9606 GN=EIF3G PE=1 SV=2	FALSE	0.00303951	1.61208	5	1	1	1	1	320	35.589	6.13	High		41000000	0.122	2.3531	1
FALSE	Medium	Master Protein	Q9UKM9	RNA-binding protein Raly OS=Homo sapiens OX=9606 GN=RALY PE=1 SV=1	FALSE	0.0115691	1.32312	2.28758	1	1	1	1	306	32.444	9.17	High		17000000	0.122	0	1
FALSE	Medium	Master Protein	Q14165	Malectin OS=Homo sapiens OX=9606 GN=MLEC PE=1 SV=1	FALSE	0.0122744	1.26978	3.08219	1	1	1	1	292	32.214	5.41	High		4600000	0.122	0	1
FALSE	Medium	Master Protein	Q06265	Exosome complex component RRP45 OS=Homo sapiens OX=9606 GN=EXOSC9 PE=1 SV=3	FALSE	0.0156361	1.2044	2.50569	1	1	1	1	439	48.918	5.29	High		32000000	0.122	0	1
FALSE	High	Master Protein	Q16531	DNA damage-binding protein 1 OS=Homo sapiens OX=9606 GN=DDB1 PE=1 SV=1	FALSE	0	4.78394	2.2807	3	3	3	1	1140	126.887	5.26	High		14000000	0.12	4.22175	3
FALSE	High	Master Protein	Q96FV9	THO complex subunit 1 OS=Homo sapiens OX=9606 GN=THOC1 PE=1 SV=1	FALSE	0	4.38104	4.71842	2	2	2	1	657	75.619	4.98	High		22000000	0.119	4.666	2
FALSE	High	Master Protein	P08240	Signal recognition particle receptor subunit alpha OS=Homo sapiens OX=9606 GN=SRPRA PE=1 SV=2	FALSE	0	4.10709	2.66458	2	2	2	1	638	69.767	8.95	High		29000000	0.119	4.39856	2
FALSE	High	Master Protein	Q8NBJ5	Procollagen galactosyltransferase 1 OS=Homo sapiens OX=9606 GN=COLGALT1 PE=1 SV=1	FALSE	0	3.97284	4.01929	2	2	2	1	622	71.59	7.31	High		14000000	0.119	2.41262	2
FALSE	High	Master Protein	Q8IYB8	ATP-dependent RNA helicase SUPV3L1, mitochondrial OS=Homo sapiens OX=9606 GN=SUPV3L1 PE=1 SV=1	FALSE	0	3.61721	3.05344	2	2	2	1	786	87.935	7.99	High		17000000	0.119	3.93835	2
FALSE	High	Master Protein	Q9BZE4	Nucleolar GTP-binding protein 1 OS=Homo sapiens OX=9606 GN=GTPBP4 PE=1 SV=3	FALSE	0	5.94191	4.88959	3	3	3	1	634	73.918	9.5	High		24000000	0.116	4.98245	3
FALSE	High	Master Protein	P55884	Eukaryotic translation initiation factor 3 subunit B OS=Homo sapiens OX=9606 GN=EIF3B PE=1 SV=3	FALSE	0	5.56649	3.1941	2	2	2	1	814	92.424	5	High		35000000	0.116	6.27184	2
FALSE	High	Master Protein	Q8IZP0	Abl interactor 1 OS=Homo sapiens OX=9606 GN=ABI1 PE=1 SV=4	FALSE	0	3.47599	2.16535	1	1	1	1	508	55.047	7.06	High		34000000	0.116	2.78275	1
FALSE	High	Master Protein	Q15056	Eukaryotic translation initiation factor 4H OS=Homo sapiens OX=9606 GN=EIF4H PE=1 SV=5	FALSE	0.000847458	2.61943	5.24194	1	1	1	1	248	27.368	7.23	High		21000000	0.116	2.51169	1
FALSE	High	Master Protein	Q95604	HLA class I histocompatibility antigen, Cw-17 alpha chain OS=Homo sapiens OX=9606 GN=HLA-C PE=1 SV=1	FALSE	0.000847458	2.10896	6.45161	1	1	1	1	372	41.213	6.8	High		24000000	0.116	2.49889	1
FALSE	High	Master Protein	Q9NX58	Cell growth-regulating nucleolar protein OS=Homo sapiens OX=9606 GN=LYAR PE=1 SV=2	FALSE	0.00744602	1.47716	6.59631	1	1	1	1	379	43.588	9.54	High		29000000	0.116	2.72436	1
FALSE	Medium	Master Protein	O95232	Luc7-like protein 3 OS=Homo sapiens OX=9606 GN=LUC7L3 PE=1 SV=2	FALSE	0.0156361	1.19559	4.16667	1	1	1	1	432	51.435	9.79	High		29000000	0.116	2.03547	1
FALSE	Medium	Master Protein	Q6P2C8	Mediator of RNA polymerase II transcription subunit 27 OS=Homo sapiens OX=9606 GN=MED27 PE=1 SV=1	FALSE	0.0381328	0.87517	4.50161	1	1	1	1	311	35.409	9.31	High			0.116	0	1
FALSE	High	Master Protein	Q10570	Cleavage and polyadenylation specificity factor subunit 1 OS=Homo sapiens OX=9606 GN=CPSF1 PE=1 SV=2	FALSE	0	9.18603	3.0492	4	4	4	1	1443	160.782	6.4	High		33000000	0.113	10.3041	4
FALSE	High	Master Protein	Q86YP4	Transcriptional repressor p66-alpha OS=Homo sapiens OX=9606 GN=GATAD2A PE=1 SV=1	FALSE	0	6.8255	3.63349	2	4	2	1	633	68.021	9.94	High		150000000	0.113	4.6399	2
FALSE	High	Master Protein	P14635	G2/mitotic-specific cyclin-B1 OS=Homo sapiens OX=9606 GN=CCNB1 PE=1 SV=1	FALSE	0	5.32103	3.00231	1	1	1	1	433	48.306	7.47	High		21000000	0.11	3.50949	1
FALSE	High	Master Protein	Q9Y450	HBS1-like protein OS=Homo sapiens OX=9606 GN=HBS1L PE=1 SV=1	FALSE	0	4.61687	2.92398	2	2	2	1	684	75.426	6.61	High		20000000	0.11	4.78693	2
FALSE	High	Master Protein	Q8WUA4	General transcription factor 3C polypeptide 2 OS=Homo sapiens OX=9606 GN=GTF3C2 PE=1 SV=2	FALSE	0.000847458	2.37317	2.41493	2	2	2	1	911	100.616	7.31	High		13000000	0.11	1.78678	2
FALSE	High	Master Protein	Q16698	2,4-dienoyl-CoA reductase, mitochondrial OS=Homo sapiens OX=9606 GN=DECR1 PE=1 SV=1	FALSE	0.00241935	1.83298	3.8806	1	1	1	1	335	36.045	9.28	High		15000000	0.11	0	1
FALSE	High	Master Protein	O95365	Zinc finger and BTB domain-containing protein 7A OS=Homo sapiens OX=9606 GN=ZBTB7A PE=1 SV=1	FALSE	0.00241935	1.81987	2.56849	1	1	1	1	584	61.401	5.19	High		7800000	0.11	0	1
FALSE	High	Master Protein	Q96GD4	Aurora kinase B OS=Homo sapiens OX=9606 GN=AURKB PE=1 SV=3	FALSE	0.00241935	1.79425	4.36047	1	1	1	1	344	39.286	9.29	High		18000000	0.11	0	1
FALSE	High	Master Protein	Q9P2I0	Cleavage and polyadenylation specificity factor subunit 2 OS=Homo sapiens OX=9606 GN=CPSF2 PE=1 SV=2	FALSE	0	7.03222	3.70844	3	3	3	1	782	88.431	5.11	High		17000000	0.108	7.00083	3
FALSE	High	Master Protein	Q9UBD5	Origin recognition complex subunit 3 OS=Homo sapiens OX=9606 GN=ORC3 PE=1 SV=1	FALSE	0	3.86469	3.51617	2	2	2	1	711	82.201	7.61	High		15000000	0.108	4.16328	2
FALSE	High	Master Protein	P49321	Nuclear autoantigenic sperm protein OS=Homo sapiens OX=9606 GN=NASP PE=1 SV=2	FALSE	0	3.50765	2.28426	2	2	2	1	788	85.186	4.3	High		26000000	0.108	4.05931	2
FALSE	High	Master Protein	P09525	Annexin A4 OS=Homo sapiens OX=9606 GN=ANXA4 PE=1 SV=4	FALSE	0.000847458	2.12188	2.82132	1	1	1	1	319	35.86	6.13	High		11000000	0.105	2.0783	1
FALSE	High	Master Protein	Q9Y2T2	AP-3 complex subunit mu-1 OS=Homo sapiens OX=9606 GN=AP3M1 PE=1 SV=1	FALSE	0.0016835	1.96981	1.91388	1	1	1	1	418	46.909	6.93	High		3100000	0.105	1.82235	1
FALSE	High	Master Protein	P10589	COUP transcription factor 1 OS=Homo sapiens OX=9606 GN=NR2F1 PE=1 SV=1	FALSE	0.00303951	1.66655	1.89125	1	1	1	1	423	46.126	8.25	High		21000000	0.105	1.99254	1
FALSE	High	Master Protein	Q8ND56	Protein LSM14 homolog A OS=Homo sapiens OX=9606 GN=LSM14A PE=1 SV=3	FALSE	0.00744602	1.45942	1.72786	1	1	1	1	463	50.499	9.52	High		16000000	0.105	1.61668	1
FALSE	Medium	Master Protein	P14324	Farnesyl pyrophosphate synthase OS=Homo sapiens OX=9606 GN=FDPS PE=1 SV=4	FALSE	0.0175932	1.13247	4.29594	1	1	1	1	419	48.245	6.15	High		8400000	0.105	0	1
FALSE	Medium	Master Protein	P05121	Plasminogen activator inhibitor 1 OS=Homo sapiens OX=9606 GN=SERPINE1 PE=1 SV=1	FALSE	0.0213058	1.05502	2.48756	1	1	1	1	402	45.031	7.2	High		8900000	0.105	0	1
FALSE	Medium	Master Protein	P42025	Beta-centractin OS=Homo sapiens OX=9606 GN=ACTR1B PE=1 SV=1	FALSE	0.0351459	0.906929	2.65957	1	1	1	1	376	42.267	6.4	High		19000000	0.105	0	1
FALSE	High	Master Protein	Q66K74	Microtubule-associated protein 1S OS=Homo sapiens OX=9606 GN=MAP1S PE=1 SV=2	FALSE	0	3.74107	2.07743	2	2	2	1	1059	112.142	7.3	High		26000000	0.101	4.17239	2
FALSE	High	Master Protein	Q02809	Procollagen-lysine,2-oxoglutarate 5-dioxygenase 1 OS=Homo sapiens OX=9606 GN=PLOD1 PE=1 SV=2	FALSE	0.000847458	2.1838	2.47593	2	2	2	1	727	83.497	6.95	High		14000000	0.101	2.00728	2
FALSE	High	Master Protein	O75477	Erlin-1 OS=Homo sapiens OX=9606 GN=ERLIN1 PE=1 SV=1	FALSE	0.000847458	2.16342	3.46821	1	1	1	1	346	38.901	7.87	High		24000000	0.101	2.06537	1
FALSE	High	Master Protein	Q9UNE7	E3 ubiquitin-protein ligase CHIP OS=Homo sapiens OX=9606 GN=STUB1 PE=1 SV=2	FALSE	0.000847458	2.07022	2.9703	1	1	1	1	303	34.834	5.87	High		8100000	0.101	2.31407	1
FALSE	Medium	Master Protein	Q92747	Actin-related protein 2/3 complex subunit 1A OS=Homo sapiens OX=9606 GN=ARPC1A PE=2 SV=2	FALSE	0.0115691	1.35833	3.78378	1	1	1	1	370	41.543	8.18	High			0.101	0	1
FALSE	Medium	Master Protein	P29084	Transcription initiation factor IIE subunit beta OS=Homo sapiens OX=9606 GN=GTF2E2 PE=1 SV=1	FALSE	0.0115691	1.29405	2.4055	1	1	1	1	291	33.023	9.66	High		12000000	0.101	0	1
FALSE	Medium	Master Protein	Q9BS26	Endoplasmic reticulum resident protein 44 OS=Homo sapiens OX=9606 GN=ERP44 PE=1 SV=1	FALSE	0.0406025	0.862963	1.97044	1	1	1	1	406	46.941	5.26	High		10000000	0.101	0	1
FALSE	Medium	Master Protein	O15372	Eukaryotic translation initiation factor 3 subunit H OS=Homo sapiens OX=9606 GN=EIF3H PE=1 SV=1	FALSE	0.0429918	0.844057	2.55682	1	1	1	1	352	39.905	6.54	High		11000000	0.101	0	1
FALSE	High	Master Protein	Q9P2N5	RNA-binding protein 27 OS=Homo sapiens OX=9606 GN=RBM27 PE=1 SV=2	FALSE	0	5.69794	2.07547	2	2	1	1	1060	118.645	9.19	High		16000000	0.099	5.601	2
FALSE	High	Master Protein	Q99661	Kinesin-like protein KIF2C OS=Homo sapiens OX=9606 GN=KIF2C PE=1 SV=2	FALSE	0	3.44424	3.03448	2	2	1	1	725	81.261	7.83	High		8900000	0.099	3.97323	2
FALSE	High	Master Protein	P08651	Nuclear factor 1 C-type OS=Homo sapiens OX=9606 GN=NFIC PE=1 SV=2	FALSE	0	3.46725	2.55906	1	1	1	1	508	55.64	8.38	High		32000000	0.096	3.1483	1
FALSE	High	Master Protein	Q5T0B9	Zinc finger protein 362 OS=Homo sapiens OX=9606 GN=ZNF362 PE=1 SV=1	FALSE	0.00241935	1.84377	2.38095	1	2	1	1	420	45.785	9.64	High			0.096	2.40492	1
FALSE	High	Master Protein	P35250	Replication factor C subunit 2 OS=Homo sapiens OX=9606 GN=RFC2 PE=1 SV=3	FALSE	0.00303951	1.72584	4.80226	1	1	1	1	354	39.132	6.44	High		20000000	0.096	2.16947	1
FALSE	High	Master Protein	P31146	Coronin-1A OS=Homo sapiens OX=9606 GN=CORO1A PE=1 SV=4	FALSE	0.00674663	1.50045	2.1692	1	1	1	1	461	50.994	6.68	High		21000000	0.096	1.74183	1
FALSE	Medium	Master Protein	Q9NZI7	Upstream-binding protein 1 OS=Homo sapiens OX=9606 GN=UBP1 PE=1 SV=1	FALSE	0.0351459	0.901356	1.2963	1	1	1	1	540	60.453	6.35	High		10000000	0.096	0	1
FALSE	High	Master Protein	O95197	Reticulon-3 OS=Homo sapiens OX=9606 GN=RTN3 PE=1 SV=2	FALSE	0	4.91769	1.84109	2	2	2	1	1032	112.541	4.96	High		23000000	0.093	4.62028	2
FALSE	High	Master Protein	Q9Y678	Coatomer subunit gamma-1 OS=Homo sapiens OX=9606 GN=COPG1 PE=1 SV=1	FALSE	0	3.49513	3.54691	2	2	2	1	874	97.655	5.47	High		7400000	0.093	0	2
FALSE	High	Master Protein	P05023	Sodium/potassium-transporting ATPase subunit alpha-1 OS=Homo sapiens OX=9606 GN=ATP1A1 PE=1 SV=1	FALSE	0	3.31483	1.46628	2	2	2	1	1023	112.824	5.49	High		13000000	0.093	2.00703	2
FALSE	High	Master Protein	Q9NTK5	Obg-like ATPase 1 OS=Homo sapiens OX=9606 GN=OLA1 PE=1 SV=2	FALSE	0.000847458	2.67203	2.27273	1	1	1	1	396	44.715	7.81	High		36000000	0.093	2.0676	1
FALSE	High	Master Protein	P35269	General transcription factor IIF subunit 1 OS=Homo sapiens OX=9606 GN=GTF2F1 PE=1 SV=2	FALSE	0.00744602	1.43854	3.86847	1	1	1	1	517	58.205	7.49	High		19000000	0.093	0	1
FALSE	Medium	Master Protein	Q15007	Pre-mRNA-splicing regulator WTAP OS=Homo sapiens OX=9606 GN=WTAP PE=1 SV=2	FALSE	0.0193906	1.09087	3.28283	1	1	1	1	396	44.217	5.19	High		15000000	0.093	2.09814	1
FALSE	High	Master Protein	P46013	Proliferation marker protein Ki-67 OS=Homo sapiens OX=9606 GN=MKI67 PE=1 SV=2	FALSE	0	18.473	4.63759	8	8	8	1	3256	358.474	9.45	High		37000000	0.092	17.8998	8
FALSE	High	Master Protein	O94804	Serine/threonine-protein kinase 10 OS=Homo sapiens OX=9606 GN=STK10 PE=1 SV=1	FALSE	0	4.39476	2.68595	2	2	2	1	968	112.065	6.95	High		18000000	0.091	4.51428	2
FALSE	High	Master Protein	Q13330	Metastasis-associated protein MTA1 OS=Homo sapiens OX=9606 GN=MTA1 PE=1 SV=2	FALSE	0	3.75168	3.35664	2	2	2	1	715	80.735	9.26	High		21000000	0.091	1.97265	2
FALSE	High	Master Protein	Q9NRZ9	Lymphoid-specific helicase OS=Homo sapiens OX=9606 GN=HELLS PE=1 SV=1	FALSE	0	3.38506	2.2673	2	2	2	1	838	97.012	7.93	High		21000000	0.091	4.12656	2
FALSE	High	Master Protein	O75152	Zinc finger CCCH domain-containing protein 11A OS=Homo sapiens OX=9606 GN=ZC3H11A PE=1 SV=3	FALSE	0.000847458	2.18024	2.71605	2	2	2	1	810	89.076	8.37	High		15000000	0.091	1.9633	2
FALSE	High	Master Protein	P16615	Sarcoplasmic/endoplasmic reticulum calcium ATPase 2 OS=Homo sapiens OX=9606 GN=ATP2A2 PE=1 SV=1	FALSE	0	4.31635	3.64683	2	2	2	1	1042	114.683	5.34	High		14000000	0.089	2.24192	2
FALSE	High	Master Protein	O43929	Origin recognition complex subunit 4 OS=Homo sapiens OX=9606 GN=ORC4 PE=1 SV=2	FALSE	0.000847458	2.07883	2.06422	1	1	1	1	436	50.345	8	High			0.089	1.85153	1
FALSE	Medium	Master Protein	O75718	Cartilage-associated protein OS=Homo sapiens OX=9606 GN=CRTAP PE=1 SV=1	FALSE	0.0142755	1.229	3.74065	1	1	1	1	401	46.532	5.73	High		5700000	0.089	0	1
FALSE	Medium	Master Protein	Q96CS3	FAS-associated factor 2 OS=Homo sapiens OX=9606 GN=FAF2 PE=1 SV=2	FALSE	0.0285326	0.972243	4.04494	1	1	1	1	445	52.591	5.62	High		8100000	0.089	0	1
FALSE	Medium	Master Protein	P04637	Cellular tumor antigen p53 OS=Homo sapiens OX=9606 GN=TP53 PE=1 SV=4	FALSE	0.0115691	1.34409	1.78117	1	1	1	1	393	43.625	6.79	High		23000000	0.086	1.84279	1
FALSE	High	Master Protein	Q7Z478	ATP-dependent RNA helicase DHX29 OS=Homo sapiens OX=9606 GN=DHX29 PE=1 SV=2	FALSE	0	5.93888	4.01753	3	3	3	1	1369	155.139	8.09	High		9400000	0.085	4.56669	3
FALSE	High	Master Protein	P53618	Coatomer subunit beta OS=Homo sapiens OX=9606 GN=COPB1 PE=1 SV=3	FALSE	0	3.19546	2.62329	2	2	2	1	953	107.074	6.05	High		19000000	0.084	1.89341	2
FALSE	High	Master Protein	Q9Y2L1	Exosome complex exonuclease RRP44 OS=Homo sapiens OX=9606 GN=DIS3 PE=1 SV=2	FALSE	0.000847458	2.61916	2.29645	2	2	2	1	958	108.934	7.14	High		27000000	0.084	1.75121	2
FALSE	High	Master Protein	Q8IX12	Cell division cycle and apoptosis regulator protein 1 OS=Homo sapiens OX=9606 GN=CCAR1 PE=1 SV=2	FALSE	0.00303951	1.71469	2.86957	2	2	2	1	1150	132.739	5.76	High		12000000	0.084	0	2
FALSE	High	Master Protein	Q08AF3	Schlafen family member 5 OS=Homo sapiens OX=9606 GN=SLFN5 PE=1 SV=1	FALSE	0	5.01414	2.58137	2	2	2	1	891	100.99	8.22	High		25000000	0.083	4.54257	2
FALSE	High	Master Protein	Q96CW1	AP-2 complex subunit mu OS=Homo sapiens OX=9606 GN=AP2M1 PE=1 SV=2	FALSE	0	4.9914	3.44828	1	1	1	1	435	49.623	9.54	High		75000000	0.083	3.94525	1
FALSE	High	Master Protein	O43913	Origin recognition complex subunit 5 OS=Homo sapiens OX=9606 GN=ORC5 PE=1 SV=1	FALSE	0	2.84619	2.06897	1	1	1	1	435	50.251	7.74	High		26000000	0.083	1.74367	1
FALSE	High	Master Protein	Q9Y4X5	E3 ubiquitin-protein ligase ARIH1 OS=Homo sapiens OX=9606 GN=ARIH1 PE=1 SV=2	FALSE	0.000847458	2.201	2.51346	1	1	1	1	557	64.076	5.08	High		24000000	0.083	2.59593	1
FALSE	High	Master Protein	Q9Y2W1	Thyroid hormone receptor-associated protein 3 OS=Homo sapiens OX=9606 GN=THRAP3 PE=1 SV=2	FALSE	0.000847458	2.05879	1.88482	2	2	2	1	955	108.601	10.15	High		19000000	0.083	1.95334	2
FALSE	High	Master Protein	P26196	Probable ATP-dependent RNA helicase DDX6 OS=Homo sapiens OX=9606 GN=DDX6 PE=1 SV=2	FALSE	0.00378501	1.58586	2.27743	1	1	1	1	483	54.382	8.66	High		23000000	0.083	2.20375	1
FALSE	Medium	Master Protein	Q96D46	60S ribosomal export protein NMD3 OS=Homo sapiens OX=9606 GN=NMD3 PE=1 SV=1	FALSE	0.0169133	1.16545	1.59046	1	1	1	1	503	57.566	7.14	High			0.083	1.64193	1
FALSE	Medium	Master Protein	Q9BXS5	AP-1 complex subunit mu-1 OS=Homo sapiens OX=9606 GN=AP1M1 PE=1 SV=3	FALSE	0.0188943	1.12004	1.89125	1	1	1	1	423	48.556	7.3	High		11000000	0.083	0	1
FALSE	Medium	Master Protein	P40937	Replication factor C subunit 5 OS=Homo sapiens OX=9606 GN=RFC5 PE=1 SV=1	FALSE	0.0393701	0.868702	3.23529	1	1	1	1	340	38.472	7.2	High		14000000	0.083	1.77556	1
FALSE	Medium	Master Protein	Q13895	Bystin OS=Homo sapiens OX=9606 GN=BYSL PE=1 SV=3	FALSE	0.0393701	0.866461	1.83066	1	1	1	1	437	49.57	8.12	High		8300000	0.083	2.02624	1
FALSE	High	Master Protein	Q29RF7	Sister chromatid cohesion protein PDS5 homolog A OS=Homo sapiens OX=9606 GN=PDS5A PE=1 SV=1	FALSE	0	6.35984	2.91698	3	3	2	1	1337	150.734	7.91	High		21000000	0.081	4.68411	3
FALSE	High	Master Protein	Q86UE4	Protein LYRIC OS=Homo sapiens OX=9606 GN=MTDH PE=1 SV=2	FALSE	0.000847458	2.18842	1.89003	1	1	1	1	582	63.799	9.32	High		35000000	0.08	2.7386	1
FALSE	High	Master Protein	Q9Y6V7	Probable ATP-dependent RNA helicase DDX49 OS=Homo sapiens OX=9606 GN=DDX49 PE=1 SV=1	FALSE	0.0016835	2.00013	2.07039	1	1	1	1	483	54.192	9.06	High			0.08	2.30537	1
FALSE	High	Master Protein	Q9Y2Z4	Tyrosine--tRNA ligase, mitochondrial OS=Homo sapiens OX=9606 GN=YARS2 PE=1 SV=2	FALSE	0.00241935	1.78357	1.88679	1	1	1	1	477	53.166	8.98	High		20000000	0.08	2.24556	1
FALSE	High	Master Protein	Q13123	Protein Red OS=Homo sapiens OX=9606 GN=IK PE=1 SV=3	FALSE	0.00303951	1.71647	1.6158	1	1	1	1	557	65.562	6.64	High		16000000	0.08	1.86146	1
FALSE	High	Master Protein	Q8IV76	Circadian clock protein PASD1 OS=Homo sapiens OX=9606 GN=PASD1 PE=1 SV=1	FALSE	0.00378501	1.5784	0.905563	1	1	1	1	773	87.374	5.07	High		38000000	0.08	2.25056	1
FALSE	Medium	Master Protein	Q9Y2X3	Nucleolar protein 58 OS=Homo sapiens OX=9606 GN=NOP58 PE=1 SV=1	FALSE	0.012987	1.26712	1.89036	1	1	1	1	529	59.541	8.92	High		17000000	0.08	1.68423	1
FALSE	Medium	Master Protein	Q9Y2W2	WW domain-binding protein 11 OS=Homo sapiens OX=9606 GN=WBP11 PE=1 SV=1	FALSE	0.0182841	1.12814	1.09204	1	1	1	1	641	69.954	8.38	High		13000000	0.08	1.66705	1
FALSE	Medium	Master Protein	Q8WU90	Zinc finger CCCH domain-containing protein 15 OS=Homo sapiens OX=9606 GN=ZC3H15 PE=1 SV=1	FALSE	0.0303849	0.952336	1.64319	1	1	1	1	426	48.573	5.31	High		13000000	0.08	1.9388	1
FALSE	High	Master Protein	O14617	AP-3 complex subunit delta-1 OS=Homo sapiens OX=9606 GN=AP3D1 PE=1 SV=1	FALSE	0.000847458	2.38395	1.82134	2	2	2	1	1153	130.076	8.48	High		15000000	0.078	0	2
FALSE	High	Master Protein	O95782	AP-2 complex subunit alpha-1 OS=Homo sapiens OX=9606 GN=AP2A1 PE=1 SV=3	FALSE	0.00303951	1.68459	2.96827	2	2	2	1	977	107.478	7.03	High		27000000	0.078	1.60173	2
FALSE	High	Master Protein	Q92900	Regulator of nonsense transcripts 1 OS=Homo sapiens OX=9606 GN=UPF1 PE=1 SV=2	FALSE	0	3.57571	1.77148	2	2	2	1	1129	124.267	6.61	High		19000000	0.077	2.04952	2
FALSE	High	Master Protein	Q02790	Peptidyl-prolyl cis-trans isomerase FKBP4 OS=Homo sapiens OX=9606 GN=FKBP4 PE=1 SV=3	FALSE	0.000847458	2.06763	1.96078	1	1	1	1	459	51.772	5.43	High		24000000	0.077	2.78102	1
FALSE	High	Master Protein	Q8NI60	Atypical kinase COQ8A, mitochondrial OS=Homo sapiens OX=9606 GN=COQ8A PE=1 SV=1	FALSE	0.00241935	1.78357	1.5456	1	1	1	1	647	71.904	6.99	High		14000000	0.077	2.05173	1
FALSE	High	Master Protein	Q12849	G-rich sequence factor 1 OS=Homo sapiens OX=9606 GN=GRSF1 PE=1 SV=3	FALSE	0.00303951	1.62543	2.29167	1	1	1	1	480	53.093	6.19	High		32000000	0.077	2.2456	1
FALSE	Medium	Master Protein	Q5JVF3	PCI domain-containing protein 2 OS=Homo sapiens OX=9606 GN=PCID2 PE=1 SV=2	FALSE	0.0219629	1.04196	2.50627	1	1	1	1	399	46	8.53	High		13000000	0.077	1.76459	1
FALSE	High	Master Protein	Q9Y512	Sorting and assembly machinery component 50 homolog OS=Homo sapiens OX=9606 GN=SAMM50 PE=1 SV=3	FALSE	0.000847458	2.32929	3.19829	1	1	1	1	469	51.943	6.9	High		12000000	0.075	2.56953	1
FALSE	Medium	Master Protein	O43776	Asparagine--tRNA ligase, cytoplasmic OS=Homo sapiens OX=9606 GN=NARS PE=1 SV=1	FALSE	0.0327103	0.941954	1.09489	1	1	1	1	548	62.903	6.25	High		8500000	0.075	0	1
FALSE	High	Master Protein	Q9C0J8	pre-mRNA 3' end processing protein WDR33 OS=Homo sapiens OX=9606 GN=WDR33 PE=1 SV=2	FALSE	0	3.71047	1.94611	2	2	2	1	1336	145.799	9.17	High		22000000	0.072	1.9675	2
FALSE	High	Master Protein	P35251	Replication factor C subunit 1 OS=Homo sapiens OX=9606 GN=RFC1 PE=1 SV=4	FALSE	0	3.20132	2.00348	2	2	2	1	1148	128.175	9.36	High		17000000	0.072	3.82642	2
FALSE	High	Master Protein	Q01518	Adenylyl cyclase-associated protein 1 OS=Homo sapiens OX=9606 GN=CAP1 PE=1 SV=5	FALSE	0	2.96417	2.31579	1	2	1	1	475	51.869	8.06	High		27000000	0.072	4.78063	1
FALSE	High	Master Protein	P41214	Eukaryotic translation initiation factor 2D OS=Homo sapiens OX=9606 GN=EIF2D PE=1 SV=3	FALSE	0	2.85636	2.05479	1	1	1	1	584	64.666	7.65	High		5700000	0.072	0	1
FALSE	High	Master Protein	Q15291	Retinoblastoma-binding protein 5 OS=Homo sapiens OX=9606 GN=RBBP5 PE=1 SV=2	FALSE	0.000847458	2.58054	2.04461	1	1	1	1	538	59.116	5.1	High		25000000	0.072	2.24544	1
FALSE	High	Master Protein	Q96HC4	PDZ and LIM domain protein 5 OS=Homo sapiens OX=9606 GN=PDLIM5 PE=1 SV=5	FALSE	0.000847458	2.13472	1.84564	1	1	1	1	596	63.904	8.21	High		18000000	0.072	1.96068	1
FALSE	High	Master Protein	P22570	NADPH:adrenodoxin oxidoreductase, mitochondrial OS=Homo sapiens OX=9606 GN=FDXR PE=1 SV=3	FALSE	0.00241935	1.84043	2.64766	1	1	1	1	491	53.803	8.44	High		4100000	0.072	0	1
FALSE	High	Master Protein	Q13425	Beta-2-syntrophin OS=Homo sapiens OX=9606 GN=SNTB2 PE=1 SV=1	FALSE	0.00674663	1.54914	1.66667	1	1	1	1	540	57.913	8.82	High		7800000	0.072	0	1
FALSE	Medium	Master Protein	Q9UJA5	tRNA (adenine(58)-N(1))-methyltransferase non-catalytic subunit TRM6 OS=Homo sapiens OX=9606 GN=TRMT6 PE=1 SV=1	FALSE	0.0362797	0.897566	3.82294	1	1	1	1	497	55.764	7.55	High	Acetyl [N-Term]	10000000	0.072	0	1
FALSE	High	Master Protein	Q9NZM1	Myoferlin OS=Homo sapiens OX=9606 GN=MYOF PE=1 SV=1	FALSE	0	6.14736	2.32897	4	4	4	1	2061	234.561	6.18	High		15000000	0.071	5.76209	4
FALSE	High	Master Protein	Q13573	SNW domain-containing protein 1 OS=Homo sapiens OX=9606 GN=SNW1 PE=1 SV=1	FALSE	0	3.53491	1.86567	1	1	1	1	536	61.456	9.52	High		29000000	0.07	3.0567	1
FALSE	High	Master Protein	P16070	CD44 antigen OS=Homo sapiens OX=9606 GN=CD44 PE=1 SV=3	FALSE	0.000847458	2.14648	1.75202	1	2	1	1	742	81.487	5.33	High		31000000	0.07	4.54908	1
FALSE	High	Master Protein	O00232	26S proteasome non-ATPase regulatory subunit 12 OS=Homo sapiens OX=9606 GN=PSMD12 PE=1 SV=3	FALSE	0.00303951	1.65033	2.19298	1	1	1	1	456	52.871	7.65	High		8200000	0.07	1.7745	1
FALSE	Medium	Master Protein	P10155	60 kDa SS-A/Ro ribonucleoprotein OS=Homo sapiens OX=9606 GN=TROVE2 PE=1 SV=2	FALSE	0.0175932	1.13365	2.7881	1	1	1	1	538	60.631	8.03	High		8000000	0.07	0	1
FALSE	Medium	Master Protein	O00425	Insulin-like growth factor 2 mRNA-binding protein 3 OS=Homo sapiens OX=9606 GN=IGF2BP3 PE=1 SV=2	FALSE	0.0115691	1.33705	1.72712	1	1	1	1	579	63.666	8.87	High		16000000	0.068	2.06732	1
FALSE	High	Master Protein	Q12888	TP53-binding protein 1 OS=Homo sapiens OX=9606 GN=TP53BP1 PE=1 SV=2	FALSE	0	5.96198	1.97769	3	3	3	1	1972	213.443	4.7	High		24000000	0.067	3.79373	3
FALSE	High	Master Protein	P00367	Glutamate dehydrogenase 1, mitochondrial OS=Homo sapiens OX=9606 GN=GLUD1 PE=1 SV=2	FALSE	0	3.73377	1.97133	1	1	1	1	558	61.359	7.8	High		43000000	0.066	2.54738	1
FALSE	High	Master Protein	Q9NXV6	CDKN2A-interacting protein OS=Homo sapiens OX=9606 GN=CDKN2AIP PE=1 SV=3	FALSE	0.000847458	2.3019	1.89655	1	1	1	1	580	61.088	9.01	High		5400000	0.066	0	1
FALSE	High	Master Protein	P49711	Transcriptional repressor CTCF OS=Homo sapiens OX=9606 GN=CTCF PE=1 SV=1	FALSE	0.00744602	1.43439	1.23796	1	1	1	1	727	82.732	6.96	High		16000000	0.066	2.22652	1
FALSE	Medium	Master Protein	Q9HB63	Netrin-4 OS=Homo sapiens OX=9606 GN=NTN4 PE=1 SV=2	FALSE	0.0115691	1.35576	1.59236	1	1	1	1	628	70.024	8.05	High		31000000	0.066	2.15279	1
FALSE	High	Master Protein	Q92621	Nuclear pore complex protein Nup205 OS=Homo sapiens OX=9606 GN=NUP205 PE=1 SV=3	FALSE	0	6.16294	1.73956	3	3	3	1	2012	227.776	6.19	High		15000000	0.065	6.23691	3
FALSE	High	Master Protein	Q9H2G2	STE20-like serine/threonine-protein kinase OS=Homo sapiens OX=9606 GN=SLK PE=1 SV=1	FALSE	0.00241935	1.78846	0.566802	1	2	1	1	1235	142.607	5.15	High		13000000000	0.065	4.36299	1
FALSE	High	Master Protein	O94826	Mitochondrial import receptor subunit TOM70 OS=Homo sapiens OX=9606 GN=TOMM70 PE=1 SV=1	FALSE	0	4.05071	1.80921	1	1	1	1	608	67.412	7.12	High		19000000	0.064	2.51324	1
FALSE	High	Master Protein	Q99615	DnaJ homolog subfamily C member 7 OS=Homo sapiens OX=9606 GN=DNAJC7 PE=1 SV=2	FALSE	0	2.73613	2.22672	1	1	1	1	494	56.405	6.96	High		20000000	0.064	1.88173	1
FALSE	High	Master Protein	P31040	Succinate dehydrogenase [ubiquinone] flavoprotein subunit, mitochondrial OS=Homo sapiens OX=9606 GN=SDHA PE=1 SV=2	FALSE	0.00674663	1.50515	1.65663	1	1	1	1	664	72.645	7.39	High		11000000	0.064	1.89926	1
FALSE	Medium	Master Protein	Q9UJX2	Cell division cycle protein 23 homolog OS=Homo sapiens OX=9606 GN=CDC23 PE=1 SV=3	FALSE	0.0115691	1.32239	1.50754	1	1	1	1	597	68.79	7.02	High			0.064	1.8234	1
FALSE	High	Master Protein	Q15149	Plectin OS=Homo sapiens OX=9606 GN=PLEC PE=1 SV=3	FALSE	0	14.3503	1.72929	9	9	9	1	4684	531.466	5.96	High		29000000	0.062	12.6625	9
FALSE	Medium	Master Protein	Q15256	Receptor-type tyrosine-protein phosphatase R OS=Homo sapiens OX=9606 GN=PTPRR PE=1 SV=2	FALSE	0.0290737	0.96377	3.50076	1	2	1	1	657	73.787	8.34	High			0.062	0	1
FALSE	High	Master Protein	E9PAV3	Nascent polypeptide-associated complex subunit alpha, muscle-specific form OS=Homo sapiens OX=9606 GN=NACA PE=1 SV=1	FALSE	0	16.7914	1.39557	2	5	2	1	2078	205.295	9.58	High		310000000	0.061	19.3946	2
FALSE	High	Master Protein	O95347	Structural maintenance of chromosomes protein 2 OS=Homo sapiens OX=9606 GN=SMC2 PE=1 SV=2	FALSE	0	4.88146	1.67084	2	2	2	1	1197	135.572	8.43	High		30000000	0.061	4.19165	2
FALSE	High	Master Protein	P20700	Lamin-B1 OS=Homo sapiens OX=9606 GN=LMNB1 PE=1 SV=2	FALSE	0.000847458	2.38525	3.41297	2	2	1	1	586	66.368	5.16	High		37000000	0.061	4.00621	2
FALSE	High	Master Protein	O75083	WD repeat-containing protein 1 OS=Homo sapiens OX=9606 GN=WDR1 PE=1 SV=4	FALSE	0.00378501	1.5817	1.48515	1	1	1	1	606	66.152	6.65	High		130000000	0.061	0	1
FALSE	Medium	Master Protein	Q9H267	Vacuolar protein sorting-associated protein 33B OS=Homo sapiens OX=9606 GN=VPS33B PE=1 SV=2	FALSE	0.0136103	1.25916	1.94489	1	1	1	1	617	70.54	6.71	High		6100000	0.061	0	1
FALSE	Medium	Master Protein	Q96Q07	BTB/POZ domain-containing protein 9 OS=Homo sapiens OX=9606 GN=BTBD9 PE=1 SV=2	FALSE	0.0393701	0.871278	1.79739	1	1	1	1	612	69.143	5.77	High			0.061	0	1
FALSE	High	Master Protein	Q14258	E3 ubiquitin/ISG15 ligase TRIM25 OS=Homo sapiens OX=9606 GN=TRIM25 PE=1 SV=2	FALSE	0.000847458	2.63846	1.5873	1	1	1	1	630	70.928	8.09	High		13000000	0.059	2.55493	1
FALSE	High	Master Protein	O95573	Long-chain-fatty-acid--CoA ligase 3 OS=Homo sapiens OX=9606 GN=ACSL3 PE=1 SV=3	FALSE	0.00674663	1.53491	1.52778	1	1	1	1	720	80.368	8.38	High		16000000	0.059	1.60839	1
FALSE	Medium	Master Protein	P21980	Protein-glutamine gamma-glutamyltransferase 2 OS=Homo sapiens OX=9606 GN=TGM2 PE=1 SV=2	FALSE	0.0188943	1.12085	1.31004	1	1	1	1	687	77.28	5.22	High		5100000	0.059	0	1
FALSE	Medium	Master Protein	P05556	Integrin beta-1 OS=Homo sapiens OX=9606 GN=ITGB1 PE=1 SV=2	FALSE	0.0193906	1.09474	1.12782	1	1	1	1	798	88.357	5.39	High		9900000	0.059	1.67201	1
FALSE	High	Master Protein	Q9H0J4	Glutamine-rich protein 2 OS=Homo sapiens OX=9606 GN=QRICH2 PE=1 SV=1	FALSE	0.0016835	1.95329	1.14251	2	2	2	1	1663	180.715	6.73	High		2000000	0.057	0	2
FALSE	High	Master Protein	Q9NRL2	Bromodomain adjacent to zinc finger domain protein 1A OS=Homo sapiens OX=9606 GN=BAZ1A PE=1 SV=2	FALSE	0	3.046	1.28535	2	2	2	1	1556	178.592	6.6	High		6600000	0.056	2.03187	2
FALSE	High	Master Protein	Q9UGP8	Translocation protein SEC63 homolog OS=Homo sapiens OX=9606 GN=SEC63 PE=1 SV=2	FALSE	0.000847458	2.48598	1.84211	1	1	1	1	760	87.942	5.31	High		14000000	0.056	2.15253	1
FALSE	High	Master Protein	Q1KMD3	Heterogeneous nuclear ribonucleoprotein U-like protein 2 OS=Homo sapiens OX=9606 GN=HNRNPUL2 PE=1 SV=1	FALSE	0.000847458	2.01669	2.94511	1	1	1	1	747	85.052	4.91	High			0.056	2.05862	1
FALSE	High	Master Protein	Q92973	Transportin-1 OS=Homo sapiens OX=9606 GN=TNPO1 PE=1 SV=2	FALSE	0	3.32846	1.3363	1	1	1	1	898	102.289	4.98	High		9800000	0.055	2.04028	1
FALSE	Medium	Master Protein	Q6PI48	Aspartate--tRNA ligase, mitochondrial OS=Homo sapiens OX=9606 GN=DARS2 PE=1 SV=1	FALSE	0.0115691	1.33809	1.39535	1	1	1	1	645	73.516	8.02	High		21000000	0.055	1.97446	1
FALSE	Medium	Master Protein	Q9Y4W2	Ribosomal biogenesis protein LAS1L OS=Homo sapiens OX=9606 GN=LAS1L PE=1 SV=2	FALSE	0.0169133	1.16008	1.22616	1	1	1	1	734	83.013	4.73	High		17000000	0.055	1.84034	1
FALSE	Medium	Master Protein	Q5VZE5	N-alpha-acetyltransferase 35, NatC auxiliary subunit OS=Homo sapiens OX=9606 GN=NAA35 PE=1 SV=1	FALSE	0.025974	1.00957	1.24138	1	1	1	1	725	83.584	7.05	High		9900000	0.055	0	1
FALSE	High	Master Protein	P14923	Junction plakoglobin OS=Homo sapiens OX=9606 GN=JUP PE=1 SV=3	FALSE	0.000847458	2.42516	1.61074	1	1	1	1	745	81.693	6.14	High		10000000	0.054	2.12886	1
FALSE	High	Master Protein	P61764	Syntaxin-binding protein 1 OS=Homo sapiens OX=9606 GN=STXBP1 PE=1 SV=1	FALSE	0.00241935	1.87063	3.0303	1	1	1	1	594	67.526	6.96	High		8600000	0.054	2.2265	1
FALSE	High	Master Protein	P49589	Cysteine--tRNA ligase, cytoplasmic OS=Homo sapiens OX=9606 GN=CARS PE=1 SV=3	FALSE	0.00241935	1.76321	1.47059	1	1	1	1	748	85.419	6.76	High		14000000	0.054	1.81015	1
FALSE	Medium	Master Protein	P30260	Cell division cycle protein 27 homolog OS=Homo sapiens OX=9606 GN=CDC27 PE=1 SV=2	FALSE	0.0115691	1.3711	1.82039	1	1	1	1	824	91.809	7.02	High		33000000	0.054	2.1366	1
FALSE	High	Master Protein	Q13724	Mannosyl-oligosaccharide glucosidase OS=Homo sapiens OX=9606 GN=MOGS PE=1 SV=5	FALSE	0	5.2324	2.15054	1	1	1	1	837	91.861	8.9	High		43000000	0.053	3.80588	1
FALSE	High	Master Protein	Q8NI27	THO complex subunit 2 OS=Homo sapiens OX=9606 GN=THOC2 PE=1 SV=2	FALSE	0	4.52081	1.06717	2	2	2	1	1593	182.659	8.44	High		22000000	0.053	2.08038	2
FALSE	High	Master Protein	P35222	Catenin beta-1 OS=Homo sapiens OX=9606 GN=CTNNB1 PE=1 SV=1	FALSE	0.000847458	2.56976	1.92061	1	1	1	1	781	85.442	5.86	High		8500000	0.053	2.07816	1
FALSE	Medium	Master Protein	Q9UJX4	Anaphase-promoting complex subunit 5 OS=Homo sapiens OX=9606 GN=ANAPC5 PE=1 SV=2	FALSE	0.0193906	1.09318	1.45695	1	1	1	1	755	85.023	6.87	High			0.053	1.67247	1
FALSE	High	Master Protein	O60568	Multifunctional procollagen lysine hydroxylase and glycosyltransferase LH3 OS=Homo sapiens OX=9606 GN=PLOD3 PE=1 SV=1	FALSE	0.000847458	2.25853	1.89702	1	1	1	1	738	84.731	6.05	High		11000000	0.05	2.03878	1
FALSE	Medium	Master Protein	Q32MZ4	Leucine-rich repeat flightless-interacting protein 1 OS=Homo sapiens OX=9606 GN=LRRFIP1 PE=1 SV=2	FALSE	0.0429918	0.831797	1.48515	1	1	1	1	808	89.199	4.65	High		11000000	0.05	0	1
FALSE	High	Master Protein	Q14980	Nuclear mitotic apparatus protein 1 OS=Homo sapiens OX=9606 GN=NUMA1 PE=1 SV=2	FALSE	0	5.59004	2.0331	3	3	3	1	2115	238.115	5.78	High		10000000	0.049	3.79982	3
FALSE	High	Master Protein	O00471	Exocyst complex component 5 OS=Homo sapiens OX=9606 GN=EXOC5 PE=1 SV=1	FALSE	0.000847458	2.58872	2.40113	1	1	1	1	708	81.801	6.71	High		26000000	0.049	3.10762	1
FALSE	High	Master Protein	Q96QC0	Serine/threonine-protein phosphatase 1 regulatory subunit 10 OS=Homo sapiens OX=9606 GN=PPP1R10 PE=1 SV=1	FALSE	0.000847458	2.09491	1.06383	1	1	1	1	940	98.996	9.17	High		8400000	0.049	1.69761	1
FALSE	High	Master Protein	Q08J23	tRNA (cytosine(34)-C(5))-methyltransferase OS=Homo sapiens OX=9606 GN=NSUN2 PE=1 SV=2	FALSE	0.00241935	1.91757	1.30378	1	1	1	1	767	86.416	6.77	High			0.049	2.36627	1
FALSE	High	Master Protein	Q9H2K8	Serine/threonine-protein kinase TAO3 OS=Homo sapiens OX=9606 GN=TAOK3 PE=1 SV=2	FALSE	0.00241935	1.8791	1.67038	1	1	1	1	898	105.34	7.3	High		14000000	0.049	2.22226	1
FALSE	Medium	Master Protein	P14210	Hepatocyte growth factor OS=Homo sapiens OX=9606 GN=HGF PE=1 SV=2	FALSE	0.025974	0.994819	1.0989	1	1	1	1	728	83.079	7.88	High		16000000	0.049	0	1
FALSE	Medium	Master Protein	Q9UBC3	DNA (cytosine-5)-methyltransferase 3B OS=Homo sapiens OX=9606 GN=DNMT3B PE=1 SV=1	FALSE	0.0362797	0.889747	1.28957	1	1	1	1	853	95.69	8.43	High			0.048	2.28271	1
FALSE	Medium	Master Protein	Q9Y6D9	Mitotic spindle assembly checkpoint protein MAD1 OS=Homo sapiens OX=9606 GN=MAD1L1 PE=1 SV=2	FALSE	0.0429918	0.839231	1.11421	1	1	1	1	718	83.016	5.92	High		73000000	0.048	0	1
FALSE	High	Master Protein	Q10567	AP-1 complex subunit beta-1 OS=Homo sapiens OX=9606 GN=AP1B1 PE=1 SV=2	FALSE	0.00674663	1.53775	0.842993	1	1	1	1	949	104.57	5.06	High		31000000	0.047	1.67661	1
FALSE	High	Master Protein	O15042	U2 snRNP-associated SURP motif-containing protein OS=Homo sapiens OX=9606 GN=U2SURP PE=1 SV=2	FALSE	0.00303951	1.65777	0.777454	1	1	1	1	1029	118.219	8.47	High		24000000	0.046	1.78747	1
FALSE	High	Master Protein	P49750	YLP motif-containing protein 1 OS=Homo sapiens OX=9606 GN=YLPM1 PE=1 SV=4	FALSE	0	3.69682	0.978565	2	2	2	1	2146	241.495	6.55	High		20000000	0.045	4.32675	2
FALSE	High	Master Protein	Q6ZN08	Putative zinc finger protein 66 OS=Homo sapiens OX=9606 GN=ZNF66 PE=5 SV=3	FALSE	0.00303951	1.66896	14.1361	2	2	2	1	573	65.831	9.33	High		14000000	0.045	0	2
FALSE	Medium	Master Protein	Q9NYF8	Bcl-2-associated transcription factor 1 OS=Homo sapiens OX=9606 GN=BCLAF1 PE=1 SV=2	FALSE	0.0213058	1.0492	0.978261	1	1	1	1	920	106.059	9.98	High		12000000	0.045	2.04189	1
FALSE	Medium	Master Protein	Q14764	Major vault protein OS=Homo sapiens OX=9606 GN=MVP PE=1 SV=4	FALSE	0.025974	1.01077	1.2318	1	1	1	1	893	99.266	5.48	High		14000000	0.045	1.7085	1
FALSE	High	Master Protein	Q9UPN6	Protein SCAF8 OS=Homo sapiens OX=9606 GN=SCAF8 PE=1 SV=1	FALSE	0.000847458	2.28075	0.944138	1	1	1	1	1271	140.433	8.29	High		24000000	0.044	2.38508	1
FALSE	High	Master Protein	O94979	Protein transport protein Sec31A OS=Homo sapiens OX=9606 GN=SEC31A PE=1 SV=3	FALSE	0.000847458	2.19627	0.737705	1	1	1	1	1220	132.931	6.89	High		14000000	0.044	2.26336	1
FALSE	Medium	Master Protein	Q96KP1	Exocyst complex component 2 OS=Homo sapiens OX=9606 GN=EXOC2 PE=1 SV=1	FALSE	0.0115691	1.35193	0.865801	1	1	1	1	924	104	6.9	High		10000000	0.044	1.7118	1
FALSE	Medium	Master Protein	Q7Z3Z4	Piwi-like protein 4 OS=Homo sapiens OX=9606 GN=PIWIL4 PE=1 SV=2	FALSE	0.0327103	0.942334	0.938967	1	1	1	1	852	96.526	8.88	High		240000000	0.044	1.9034	1
FALSE	High	Master Protein	Q8WUM4	Programmed cell death 6-interacting protein OS=Homo sapiens OX=9606 GN=PDCD6IP PE=1 SV=1	FALSE	0.00241935	1.80272	0.921659	1	1	1	1	868	95.963	6.52	High			0.043	1.9663	1
FALSE	High	Master Protein	Q92598	Heat shock protein 105 kDa OS=Homo sapiens OX=9606 GN=HSPH1 PE=1 SV=1	FALSE	0.00241935	1.90032	1.1655	1	1	1	1	858	96.804	5.39	High		11000000	0.042	1.89375	1
FALSE	High	Master Protein	Q9NXF1	Testis-expressed protein 10 OS=Homo sapiens OX=9606 GN=TEX10 PE=1 SV=2	FALSE	0	3.10051	1.93757	1	1	1	1	929	105.608	9.36	High		18000000	0.041	2.84762	1
FALSE	High	Master Protein	Q9UNX4	WD repeat-containing protein 3 OS=Homo sapiens OX=9606 GN=WDR3 PE=1 SV=1	FALSE	0.000847458	2.62635	1.06045	1	1	1	1	943	106.032	6.64	High		9300000	0.041	2.00099	1
FALSE	High	Master Protein	Q9Y2U8	Inner nuclear membrane protein Man1 OS=Homo sapiens OX=9606 GN=LEMD3 PE=1 SV=2	FALSE	0	4.78489	1.75631	1	1	1	1	911	99.935	7.55	High		31000000	0.04	2.80183	1
FALSE	High	Master Protein	Q86YZ3	Hornerin OS=Homo sapiens OX=9606 GN=HRNR PE=1 SV=2	TRUE	0	4.71232	4.49123	2	3	2	1	2850	282.228	10.04	High		9000000	0.04	2.30561	2
FALSE	High	Master Protein	Q86UV5	Ubiquitin carboxyl-terminal hydrolase 48 OS=Homo sapiens OX=9606 GN=USP48 PE=1 SV=1	FALSE	0	2.7665	1.64251	1	1	1	1	1035	118.956	6.05	High		23000000	0.04	2.01196	1
FALSE	High	Master Protein	Q13200	26S proteasome non-ATPase regulatory subunit 2 OS=Homo sapiens OX=9606 GN=PSMD2 PE=1 SV=3	FALSE	0.000847458	2.2395	1.32159	1	1	1	1	908	100.136	5.2	High		13000000	0.04	1.94771	1
FALSE	High	Master Protein	Q6P1N0	Coiled-coil and C2 domain-containing protein 1A OS=Homo sapiens OX=9606 GN=CC2D1A PE=1 SV=1	FALSE	0.000847458	2.1779	1.15668	1	1	1	1	951	103.998	8.09	High		8700000	0.04	2.12933	1
FALSE	High	Master Protein	O14980	Exportin-1 OS=Homo sapiens OX=9606 GN=XPO1 PE=1 SV=1	FALSE	0.00674663	1.53985	1.40056	1	1	1	1	1071	123.306	6.06	High			0.04	2.07274	1
FALSE	Medium	Master Protein	Q9UKN8	General transcription factor 3C polypeptide 4 OS=Homo sapiens OX=9606 GN=GTF3C4 PE=1 SV=2	FALSE	0.0115691	1.32331	1.45985	1	1	1	1	822	91.923	6.65	High		17000000	0.04	2.05134	1
FALSE	Medium	Master Protein	P49588	Alanine--tRNA ligase, cytoplasmic OS=Homo sapiens OX=9606 GN=AARS PE=1 SV=2	FALSE	0.0163236	1.17005	1.7562	1	1	1	1	968	106.743	5.53	High		11000000	0.04	0	1
FALSE	Medium	Master Protein	P26232	Catenin alpha-2 OS=Homo sapiens OX=9606 GN=CTNNA2 PE=1 SV=5	FALSE	0.0272109	0.977159	1.88877	1	1	1	1	953	105.247	5.71	High		13000000	0.04	0	1
FALSE	Medium	Master Protein	O00410	Importin-5 OS=Homo sapiens OX=9606 GN=IPO5 PE=1 SV=4	FALSE	0.0297297	0.956245	1.82315	1	1	1	1	1097	123.55	4.94	High		15000000	0.039	0	1
FALSE	High	Master Protein	P42285	Exosome RNA helicase MTR4 OS=Homo sapiens OX=9606 GN=MTREX PE=1 SV=3	FALSE	0	4.36831	2.01536	2	2	2	1	1042	117.729	6.52	High		16000000	0.038	2.60051	2
FALSE	High	Master Protein	O75150	E3 ubiquitin-protein ligase BRE1B OS=Homo sapiens OX=9606 GN=RNF40 PE=1 SV=5	FALSE	0.00241935	1.82769	0.899101	1	1	1	1	1001	113.609	6.29	High			0.038	0	1
FALSE	Medium	Master Protein	Q6ZMY3	SPOC domain-containing protein 1 OS=Homo sapiens OX=9606 GN=SPOCD1 PE=2 SV=1	FALSE	0.0362797	0.886391	1.39803	1	1	1	1	1216	129.945	7.17	High			0.038	2.16224	1
FALSE	High	Master Protein	Q01780	Exosome component 10 OS=Homo sapiens OX=9606 GN=EXOSC10 PE=1 SV=2	FALSE	0.000847458	2.36845	1.9209	1	1	1	1	885	100.768	8.46	High		15000000	0.037	0	1
FALSE	High	Master Protein	Q9Y5B9	FACT complex subunit SPT16 OS=Homo sapiens OX=9606 GN=SUPT16H PE=1 SV=1	FALSE	0.00744602	1.45002	0.859599	1	1	1	1	1047	119.838	5.66	High		20000000	0.037	2.01124	1
FALSE	High	Master Protein	Q5JSL3	Dedicator of cytokinesis protein 11 OS=Homo sapiens OX=9606 GN=DOCK11 PE=1 SV=2	FALSE	0	4.5161	1.15774	2	2	2	1	2073	237.519	7.74	High		14000000	0.036	2.48378	2
FALSE	High	Master Protein	Q96T37	RNA-binding protein 15 OS=Homo sapiens OX=9606 GN=RBM15 PE=1 SV=2	FALSE	0.000847458	2.10607	1.3306	1	1	1	1	977	107.124	10.08	High		3200000	0.036	0	1
FALSE	High	Master Protein	Q96A65	Exocyst complex component 4 OS=Homo sapiens OX=9606 GN=EXOC4 PE=1 SV=1	FALSE	0.00241935	1.92555	1.95072	1	1	1	1	974	110.429	6.49	High		18000000	0.036	1.97295	1
FALSE	High	Master Protein	Q6P2E9	Enhancer of mRNA-decapping protein 4 OS=Homo sapiens OX=9606 GN=EDC4 PE=1 SV=1	FALSE	0.00674663	1.54166	0.642398	1	1	1	1	1401	151.567	5.86	High		20000000	0.036	0	1
FALSE	Medium	Master Protein	Q9Y613	FH1/FH2 domain-containing protein 1 OS=Homo sapiens OX=9606 GN=FHOD1 PE=1 SV=3	FALSE	0.0142755	1.2249	0.687285	1	1	1	1	1164	126.473	6.39	High		5400000	0.036	0	1
FALSE	Medium	Master Protein	Q13620	Cullin-4B OS=Homo sapiens OX=9606 GN=CUL4B PE=1 SV=4	FALSE	0.0188943	1.11844	0.876232	1	1	1	1	913	103.916	7.37	High		5300000	0.036	0	1
FALSE	Medium	Master Protein	Q9P0K7	Ankycorbin OS=Homo sapiens OX=9606 GN=RAI14 PE=1 SV=2	FALSE	0.0193906	1.08863	1.22449	1	1	1	1	980	109.973	6.21	High		19000000	0.034	1.65601	1
FALSE	High	Master Protein	P49792	E3 SUMO-protein ligase RanBP2 OS=Homo sapiens OX=9606 GN=RANBP2 PE=1 SV=2	FALSE	0	5.6022	1.76799	3	3	3	1	3224	357.974	6.2	High		16000000	0.033	6.82546	3
FALSE	High	Master Protein	P35916	Vascular endothelial growth factor receptor 3 OS=Homo sapiens OX=9606 GN=FLT4 PE=1 SV=3	FALSE	0.00241935	1.92445	0.586941	1	1	1	1	1363	152.66	6.3	High		23000000	0.032	1.88821	1
FALSE	High	Master Protein	Q9NQW6	Anillin OS=Homo sapiens OX=9606 GN=ANLN PE=1 SV=2	FALSE	0.00744602	1.45917	0.800712	1	1	1	1	1124	124.122	8.07	High			0.032	1.64142	1
FALSE	High	Master Protein	Q9H2P0	Activity-dependent neuroprotector homeobox protein OS=Homo sapiens OX=9606 GN=ADNP PE=1 SV=1	FALSE	0.00744602	1.44105	0.725953	1	1	1	1	1102	123.485	7.34	High		15000000	0.032	1.65704	1
FALSE	Medium	Master Protein	Q92797	Symplekin OS=Homo sapiens OX=9606 GN=SYMPK PE=1 SV=2	FALSE	0.0115691	1.29022	0.706436	1	1	1	1	1274	141.059	6.13	High			0.032	2.09721	1
FALSE	Medium	Master Protein	Q14203	Dynactin subunit 1 OS=Homo sapiens OX=9606 GN=DCTN1 PE=1 SV=3	FALSE	0.0169133	1.15496	0.782473	1	1	1	1	1278	141.607	5.81	High		28000000	0.032	0	1
FALSE	Medium	Master Protein	Q86XI2	Condensin-2 complex subunit G2 OS=Homo sapiens OX=9606 GN=NCAPG2 PE=1 SV=1	FALSE	0.0425114	0.849858	0.787402	1	1	1	1	1143	130.876	6.87	High		2700000	0.03	0	1
FALSE	High	Master Protein	Q9P265	Disco-interacting protein 2 homolog B OS=Homo sapiens OX=9606 GN=DIP2B PE=1 SV=3	FALSE	0.00303951	1.66154	0.69797	1	1	1	1	1576	171.382	8.09	High		14000000	0.029	2.36114	1
FALSE	High	Master Protein	Q9BXW9	Fanconi anemia group D2 protein OS=Homo sapiens OX=9606 GN=FANCD2 PE=1 SV=2	FALSE	0.00303951	1.65014	0.68918	1	1	1	1	1451	164.025	5.88	High		6900000	0.029	1.85245	1
FALSE	High	Master Protein	O14497	AT-rich interactive domain-containing protein 1A OS=Homo sapiens OX=9606 GN=ARID1A PE=1 SV=3	FALSE	0.0016835	1.95624	0.919037	1	1	1	1	2285	241.892	6.7	High		15000000	0.027	2.47633	1
FALSE	Medium	Master Protein	Q9NVI1	Fanconi anemia group I protein OS=Homo sapiens OX=9606 GN=FANCI PE=1 SV=4	FALSE	0.0188943	1.11953	0.903614	1	1	1	1	1328	149.229	6.74	High			0.027	0	1
FALSE	High	Master Protein	Q5D862	Filaggrin-2 OS=Homo sapiens OX=9606 GN=FLG2 PE=1 SV=1	TRUE	0.000847458	2.44953	0.501882	1	1	1	1	2391	247.928	8.31	High		15000000	0.026	1.60136	1
FALSE	Medium	Master Protein	Q5SRE5	Nucleoporin NUP188 homolog OS=Homo sapiens OX=9606 GN=NUP188 PE=1 SV=1	FALSE	0.0429918	0.831208	0.914808	1	1	1	1	1749	195.917	6.73	High		11000000	0.026	0	1
FALSE	Medium	Master Protein	Q9Y5S2	Serine/threonine-protein kinase MRCK beta OS=Homo sapiens OX=9606 GN=CDC42BPB PE=1 SV=2	FALSE	0.0193906	1.10166	0.467563	1	1	1	1	1711	194.193	6.37	High		9600000	0.025	1.81175	1
FALSE	Medium	Master Protein	Q92878	DNA repair protein RAD50 OS=Homo sapiens OX=9606 GN=RAD50 PE=1 SV=1	FALSE	0.0381328	0.876475	0.914634	1	1	1	1	1312	153.797	6.89	High		13000000	0.024	1.73195	1
FALSE	Medium	Master Protein	Q86U86	Protein polybromo-1 OS=Homo sapiens OX=9606 GN=PBRM1 PE=1 SV=1	FALSE	0.0345515	0.915424	0.414446	1	1	1	1	1689	192.825	6.89	High		3800000	0.023	0	1
FALSE	Medium	Master Protein	P02751	Fibronectin OS=Homo sapiens OX=9606 GN=FN1 PE=1 SV=4	FALSE	0.0193906	1.10259	0.544845	1	1	1	1	2386	262.46	5.71	High		9500000	0.021	2.03282	1
FALSE	High	Master Protein	Q14669	E3 ubiquitin-protein ligase TRIP12 OS=Homo sapiens OX=9606 GN=TRIP12 PE=1 SV=1	FALSE	0.0016835	1.99783	0.60241	1	1	1	1	1992	220.296	8.48	High		21000000	0.019	1.94908	1
FALSE	Medium	Master Protein	A6NHR9	Structural maintenance of chromosomes flexible hinge domain-containing protein 1 OS=Homo sapiens OX=9606 GN=SMCHD1 PE=1 SV=2	FALSE	0.0272109	0.977159	0.498753	1	1	1	1	2005	226.231	7.3	High		4200000	0.018	1.67242	1
FALSE	Medium	Master Protein	Q8N3C0	Activating signal cointegrator 1 complex subunit 3 OS=Homo sapiens OX=9606 GN=ASCC3 PE=1 SV=3	FALSE	0.0169133	1.14297	0.363306	1	1	1	1	2202	251.301	7.09	High		41000000	0.017	1.65823	1
FALSE	Medium	Master Protein	P12270	Nucleoprotein TPR OS=Homo sapiens OX=9606 GN=TPR PE=1 SV=3	FALSE	0.0156361	1.19812	0.423191	1	1	1	1	2363	267.131	5.02	High		7800000	0.016	2.3951	1
FALSE	Medium	Master Protein	Q5UIP0	Telomere-associated protein RIF1 OS=Homo sapiens OX=9606 GN=RIF1 PE=1 SV=2	FALSE	0.036915	0.880414	0.404531	1	1	1	1	2472	274.294	5.52	High		11000000	0.016	0	1
FALSE	Medium	Master Protein	Q96L73	Histone-lysine N-methyltransferase, H3 lysine-36 and H4 lysine-20 specific OS=Homo sapiens OX=9606 GN=NSD1 PE=1 SV=1	FALSE	0.0169133	1.15009	0.519288	1	2	1	1	2696	296.464	8.03	High			0.014	4.75597	1
FALSE	High	Master Protein	P15924	Desmoplakin OS=Homo sapiens OX=9606 GN=DSP PE=1 SV=3	FALSE	0.00241935	1.91721	0.348311	1	1	1	1	2871	331.569	6.81	High		9100000	0.011	1.71183	1
FALSE	Medium	Master Protein	Q02224	Centromere-associated protein E OS=Homo sapiens OX=9606 GN=CENPE PE=1 SV=2	FALSE	0.0142755	1.21939	0.703443	1	1	1	1	2701	316.219	5.64	High			0.011	2.79378	1
